# Supplementary material for: Not just a colourful metaphor: modelling the landscape of cellular development using Hopfield networks
Source: NPJ Syst Biol Appl. 2016 Feb 18;2:16001–. doi: 10.1038/npjsba.2016.1 (PMC5516853; doi:10.1038/npjsba.2016.1)
Supplement: Supplementary Table S2 [file npjsba20161-s3.xls]

## Sheet: Sheet1
Table S2: Set of feature-selected genes that have switched activity across time-points/groups in the four main datasets.
GSE13201 (hESCs to differentied cells)																GSE8091									THP1 cells to Macrophages										GSE17708 (Human A549 lung adenocarcinoma cell line to EMT)
Selected probes		Genes Switched														Selected probes		Genes Switched							Selected probes	Genes Switched									Selected probes		Genes Switched
		P4 to P7		P4 to P5		P4 to P6		P5 to P6		P5 to P7		P6 to P7						E9 to E13		E9 to E11		E11 to E13				0h to 96 h	0h to 1h	0h to 6h	1h to 6h	1h to 96h	1h to 6h	6h to 96h					0h to 72h		0h to 8h		0h to 16h		0h to 24h		16h to 8h		16h to 24h		16h to 72h
ID	ILMN_Gene	ID	ILMN_Gene	ID	ILMN_Gene	ID	ILMN_Gene	ID	ILMN_Gene	ID	ILMN_Gene	ID	ILMN_Gene			ID	Gene symbol	ID	Gene symbol	ID	Gene symbol	ID	Gene symbol												ID	Gene Symbol	ID	Gene Symbol	ID	Gene Symbol	ID	Gene Symbol	ID	Gene Symbol	ID	Gene Symbol	ID	Gene Symbol	ID
ILMN_1786197	NR2F1	ILMN_1786197	NR2F1	ILMN_1689625	RAX	ILMN_1786197	NR2F1	ILMN_1786197	NR2F1	ILMN_1786197	NR2F1	ILMN_1668969	MIXL1			1454608_x_at	Ttr	1454608_x_at	Ttr	1454608_x_at	Ttr	1454608_x_at	Ttr		BCL6	BCL6	BCL6	BCL6	BCL6	BCL6	BCL6	CBFB			213432_at	MUC5B	213432_at	MUC5B	213432_at	MUC5B	214303_x_at	MUC5AC	213432_at	MUC5B	213432_at	MUC5B	213432_at	MUC5B	213432_at
ILMN_1814443	WNT1	ILMN_1814443	WNT1	ILMN_1668969	MIXL1	ILMN_1814443	WNT1	ILMN_1814443	WNT1	ILMN_1814443	WNT1	ILMN_1827668	HS.573434			1459589_at	Cryl1	1459589_at	Cryl1	1459737_s_at	Ttr	1459589_at	Cryl1		CBFB	CEBPB	EGR2	CBFB	CBFB	CEBPB	CBFB	CEBPD			204534_at	VTN	212531_at	LCN2	204534_at	VTN	212531_at	LCN2	212531_at	LCN2	204534_at	VTN	214303_x_at	MUC5AC	214303_x_at
ILMN_1725772	POU3F2	ILMN_1725772	POU3F2	ILMN_1662917	LMO1	ILMN_1725772	POU3F2	ILMN_1725772	POU3F2	ILMN_1725772	POU3F2	ILMN_1660661	TCP1			1459737_s_at	Ttr	1459737_s_at	Ttr	1455913_x_at	Ttr	1459737_s_at	Ttr		CEBPB	EGR2	ELK1	CEBPB	CEBPB	ELK1	CEBPB	EGR2			214303_x_at	MUC5AC	221584_s_at	KCNMA1	214303_x_at	MUC5AC	221584_s_at	KCNMA1	221584_s_at	KCNMA1	221584_s_at	KCNMA1	212531_at	LCN2	212531_at
ILMN_1790529	LUM	ILMN_1790529	LUM	ILMN_1701783	DCT	ILMN_1790529	LUM	ILMN_1790529	LUM	ILMN_1790529	LUM	ILMN_1701783	DCT			1455913_x_at	Ttr	1455913_x_at	Ttr	1436936_s_at	Xist	1455913_x_at	Ttr		CEBPD	FOS	ETS1	CEBPD	CEBPD	ETS1	CEBPD	ELK1			212531_at	LCN2	239430_at	IGFL1	212531_at	LCN2	239430_at	IGFL1	239430_at	IGFL1	239430_at	IGFL1	221584_s_at	KCNMA1	221584_s_at
ILMN_1794492	HOXC6	ILMN_1794492	HOXC6	ILMN_1731397	STMN4	ILMN_1794492	HOXC6	ILMN_1794492	HOXC6	ILMN_1794492	HOXC6	ILMN_1781242	SOST			1436936_s_at	Xist	1437752_at	Lin28a	1437752_at	Lin28a	1436936_s_at	Xist		EGR2	HOXA13	FOS	EGR2	EGR2	FOS	EGR2	ETS1			221584_s_at	KCNMA1	205623_at	ALDH3A1	205476_at	CCL20	202363_at	SPOCK1	205623_at	ALDH3A1	202363_at	SPOCK1	239430_at	IGFL1	239430_at
ILMN_1751544	ZIC4	ILMN_1751544	ZIC4	ILMN_1744381	SERPINE1	ILMN_1751544	ZIC4	ILMN_1751544	ZIC4	ILMN_1751544	ZIC4	ILMN_1695880	LOX			1437752_at	Lin28a	1418370_at	Tnnc1	1427262_at	Xist	1437752_at	Lin28a		ELK1	JUN	FOSB	ELK1	FLI1	FOSB	FLI1	FLI1			239430_at	IGFL1	202363_at	SPOCK1	231148_at	IGFL2	206153_at	CYP4F11	202363_at	SPOCK1	206153_at	CYP4F11	205623_at	ALDH3A1	205623_at
ILMN_1660114	MMRN1	ILMN_1660114	MMRN1	ILMN_1786492	PLVAP	ILMN_1660114	MMRN1	ILMN_1660114	MMRN1	ILMN_1660114	MMRN1	ILMN_1791588	NCAM1			1427262_at	Xist	1433836_a_at	8430408G22Rik	1426438_at	Ddx3y	1427262_at	Xist		ETS1	KLF13	HOXA13	ETS1	FOSB	IRF8	FOSB	FOS			205623_at	ALDH3A1	206153_at	CYP4F11	205216_s_at	APOH	205476_at	CCL20	206153_at	CYP4F11	1553769_at	SLAMF9	202363_at	SPOCK1	202363_at
ILMN_1699692	TYRP1	ILMN_1699692	TYRP1	ILMN_1712729	DKK4	ILMN_1699692	TYRP1	ILMN_1699692	TYRP1	ILMN_1699692	TYRP1	ILMN_1712729	DKK4			1418370_at	Tnnc1	1436363_a_at	Nfix	1449368_at	Dcn	1418370_at	Tnnc1		FLI1	LMO2	IRF8	FLI1	HOXA13	JUN	HOXA13	HOXA13			202363_at	SPOCK1	205476_at	CCL20	204259_at	MMP7	1553769_at	SLAMF9	205476_at	CCL20	201162_at	IGFBP7	206153_at	CYP4F11	206153_at
ILMN_1722244	ZBTB16	ILMN_1722244	ZBTB16	ILMN_1895932	HS.561216	ILMN_1722244	ZBTB16	ILMN_1722244	ZBTB16	ILMN_1722244	ZBTB16	ILMN_1740269	WNT2B			1433836_a_at	8430408G22Rik	1449368_at	Dcn	1448288_at	Nfib	1433836_a_at	8430408G22Rik		FOS	MAFB	JUN	FOS	KLF10	KLF10	KLF10	IRF8			206153_at	CYP4F11	1553769_at	SLAMF9	209683_at	FAM49A	231148_at	IGFL2	1553769_at	SLAMF9	1558034_s_at	CP	1553769_at	SLAMF9	1553769_at
ILMN_1905072	HS.551307	ILMN_1905072	HS.551307	ILMN_1681234	TNRC4	ILMN_1905072	HS.551307	ILMN_1905072	HS.551307	ILMN_1905072	HS.551307	ILMN_1708534	PAX8			1426438_at	Ddx3y	1448288_at	Nfib	1447625_at	E2f5	1426438_at	Ddx3y		FOSB	MYB	KLF10	HOXA13	MAFB	LMO2	MAFB	JUN			205476_at	CCL20	231148_at	IGFL2	209348_s_at	MAF	201162_at	IGFBP7	231148_at	IGFL2	201163_s_at	IGFBP7	231148_at	IGFL2	231148_at
ILMN_1789905	PAX6	ILMN_1789905	PAX6	ILMN_1676602	SLC7A14	ILMN_1789905	PAX6	ILMN_1789905	PAX6	ILMN_1789905	PAX6	ILMN_1718285	HOXC8			1436363_a_at	Nfix	1447625_at	E2f5	1451580_a_at	Ttr	1436363_a_at	Nfix		HOXA10	MYEF2	KLF13	IRF8	MYB	MYB	MYB	LMO2			1553769_at	SLAMF9	201162_at	IGFBP7	226067_at	C20orf114	1558034_s_at	CP	201162_at	IGFBP7	212489_at	COL5A1	1558034_s_at	CP	1558034_s_at
ILMN_1773079	COL3A1	ILMN_1773079	COL3A1	ILMN_1669410	CHGA	ILMN_1773079	COL3A1	ILMN_1773079	COL3A1	ILMN_1773079	COL3A1	ILMN_1813077	POU5F1P1			1449368_at	Dcn	1451580_a_at	Ttr	1435227_at	Bcl11b	1449368_at	Dcn		HOXA13	NFATC2	MAFB	JUN	NFATC1	NFATC1	NFATC1	MAFB			231148_at	IGFL2	1558034_s_at	CP	203021_at	SLPI	201163_s_at	IGFBP7	1558034_s_at	CP	228969_at	AGR2	206392_s_at	RARRES1	206392_s_at
ILMN_1682937	RSPO1	ILMN_1682937	RSPO1	ILMN_1668099	LOC653275	ILMN_1682937	RSPO1	ILMN_1682937	RSPO1	ILMN_1682937	RSPO1	ILMN_1752965	GREM1			1448288_at	Nfib	1435227_at	Bcl11b	1415927_at	Actc1	1448288_at	Nfib		IRF8	NFYA	MYB	KLF13	NFYA	NFATC2	NFYA	MYB			201162_at	IGFBP7	206392_s_at	RARRES1	223333_s_at	ANGPTL4	212489_at	COL5A1	206392_s_at	RARRES1	211981_at	COL4A1	211981_at	COL4A1	228969_at
ILMN_1804922	IGF2	ILMN_1804922	IGF2	ILMN_1738691	POU4F1	ILMN_1804922	IGF2	ILMN_1804922	IGF2	ILMN_1804922	IGF2	ILMN_1672908	TWIST1			1447625_at	E2f5	1452651_a_at	Myl1	1460258_at	Lect1	1447625_at	E2f5		JUN	PPARG	MYEF2	MAFB	PPARD	PPARG	PPARD	NFATC2			1558034_s_at	CP	201163_s_at	IGFBP7	201288_at	ARHGDIB	228969_at	AGR2	201163_s_at	IGFBP7	219140_s_at	RBP4	203325_s_at	COL5A1	211981_at
ILMN_1691848	LIX1	ILMN_1691848	LIX1	ILMN_1687084	C3ORF64	ILMN_1691848	LIX1	ILMN_1691848	LIX1	ILMN_1691848	LIX1	ILMN_1720113	PTPRO			1451580_a_at	Ttr	1415927_at	Actc1	1434102_at	Nfib	1451580_a_at	Ttr		KLF10	PRDM1	NFATC1	MYEF2	PPARG	PRDM1	PPARG	NFYA			206392_s_at	RARRES1	212489_at	COL5A1	214385_s_at	MUC5AC	211981_at	COL4A1	212489_at	COL5A1	203325_s_at	COL5A1	204846_at	CP	203325_s_at
ILMN_1808713	HSD17B2	ILMN_1808713	HSD17B2	ILMN_1741260	MDN1	ILMN_1808713	HSD17B2	ILMN_1808713	HSD17B2	ILMN_1808713	HSD17B2	ILMN_1776936	ANKRD38			1435227_at	Bcl11b	1460258_at	Lect1	1424131_at	Col6a3	1435227_at	Bcl11b		KLF13	SMAD3	NFYA	PPARD	PRDM1	RREB1	PRDM1	PPARD			201163_s_at	IGFBP7	211981_at	COL4A1	238032_at		219140_s_at	RBP4	228969_at	AGR2	1554485_s_at	TMEM37	211959_at	IGFBP5	204846_at
ILMN_1683798	LOC404266	ILMN_1683798	LOC404266	ILMN_1803408	KRT18	ILMN_1683798	LOC404266	ILMN_1683798	LOC404266	ILMN_1683798	LOC404266	ILMN_1702125	HOXB7			1452651_a_at	Myl1	1427680_a_at	Nfib	1452966_at	Bcl11b	1452651_a_at	Myl1		LMO2	SNAI1	PRDM1	PPARG	RREB1	SMAD3	RREB1	PPARG			212489_at	COL5A1	219140_s_at	RBP4	213975_s_at	LYZ	203325_s_at	COL5A1	211981_at	COL4A1	204846_at	CP	224328_s_at	LCE3D	211959_at
ILMN_1765993	DMBX1	ILMN_1765993	DMBX1	ILMN_1849533	HS.171965	ILMN_1765993	DMBX1	ILMN_1765993	DMBX1	ILMN_1765993	DMBX1	ILMN_1709348	ALDH1A1			1415927_at	Actc1	1454834_at	Nfib	1427115_at	Myh3	1415927_at	Actc1		MAFB	SNAI3	RREB1	PRDM1	SMAD3	SNAI3	SMAD3	SNAI1			228969_at	AGR2	203325_s_at	COL5A1	210511_s_at	INHBA	1554485_s_at	TMEM37	219140_s_at	RBP4	211959_at	IGFBP5	215444_s_at	TRIM31	224328_s_at
ILMN_1798496	HOXB8	ILMN_1798496	HOXB8	ILMN_1700782	TTR	ILMN_1798496	HOXB8	ILMN_1798496	HOXB8	ILMN_1798496	HOXB8	ILMN_1723564	CLDN7			1460258_at	Lect1	1434102_at	Nfib	1427320_at	Copg2os2	1460258_at	Lect1		MYB	TCFL5	SMAD3	SMAD3	SNAI1	TCF3	SNAI1	SNAI3			211981_at	COL4A1	1554485_s_at	TMEM37	229768_at	OR51E1	204846_at	CP	203325_s_at	COL5A1	205216_s_at	APOH	206924_at	IL11	215444_s_at
ILMN_1671898	LMX1A	ILMN_1671898	LMX1A	ILMN_1678618	ELAVL3	ILMN_1671898	LMX1A	ILMN_1671898	LMX1A	ILMN_1671898	LMX1A	ILMN_1655611	TSHZ2			1427680_a_at	Nfib	1457072_at	Bcl11a	1419663_at	Ogn	1427680_a_at	Nfib		MYEF2	UHRF1	SNAI1	SNAI1	SPIB	UHRF1	SPIB	SPIB			219140_s_at	RBP4	204846_at	CP	214321_at	NOV	211959_at	IGFBP5	1554485_s_at	TMEM37	224328_s_at	LCE3D	204259_at	MMP7	204259_at
ILMN_1739496	PRRX1	ILMN_1739496	PRRX1	ILMN_1735463	FLJ20433	ILMN_1739496	PRRX1	ILMN_1739496	PRRX1	ILMN_1739496	PRRX1	ILMN_1757278	LOC643300			1454834_at	Nfib	1424131_at	Col6a3	1450671_at	Cryba1	1454834_at	Nfib		NFATC1		TCF3	SPIB	TCF3	VDR	TCF3	TCFL5			203325_s_at	COL5A1	211959_at	IGFBP5	206291_at	NTS	205216_s_at	APOH	204846_at	CP	215444_s_at	TRIM31	209789_at	CORO2B	209789_at
ILMN_1794742	HES5	ILMN_1794742	HES5	ILMN_1783185	SOX21	ILMN_1794742	HES5	ILMN_1794742	HES5	ILMN_1794742	HES5	ILMN_1687084	C3ORF64			1434102_at	Nfib	1452966_at	Bcl11b	1455028_at	Mapt	1434102_at	Nfib		NFATC2		TCFL5	TCFL5	TCFL5		TCFL5	UHRF1			1554485_s_at	TMEM37	205216_s_at	APOH	217767_at	C3	224328_s_at	LCE3D	211959_at	IGFBP5	206924_at	IL11	221872_at	RARRES1	221872_at
ILMN_1905781	HS.533846	ILMN_1905781	HS.533846	ILMN_1699491	DMRTA2	ILMN_1905781	HS.533846	ILMN_1905781	HS.533846	ILMN_1905781	HS.533846	ILMN_1681783	ANXA1			1457072_at	Bcl11a	1427115_at	Myh3	1417184_s_at	Hbb-bs///Hbb-b2///Hbb-b1	1457072_at	Bcl11a		NFE2L1		VDR		VDR		VDR				204846_at	CP	224328_s_at	LCE3D	227140_at	INHBA	215444_s_at	TRIM31	205216_s_at	APOH	204259_at	MMP7	209683_at	FAM49A	209683_at
ILMN_1666392	WNT4	ILMN_1666392	WNT4	ILMN_1802653	EBI3	ILMN_1666392	WNT4	ILMN_1666392	WNT4	ILMN_1666392	WNT4	ILMN_1714586	VGLL3			1424131_at	Col6a3	1427320_at	Copg2os2	1456329_at	Prtg	1424131_at	Col6a3		NFYA										211959_at	IGFBP5	215444_s_at	TRIM31	226913_s_at	SOX8	206924_at	IL11	224328_s_at	LCE3D	209789_at	CORO2B	226067_at	C20orf114	209348_s_at
ILMN_1726204	SCRG1	ILMN_1726204	SCRG1	ILMN_1723232	LOC96610	ILMN_1726204	SCRG1	ILMN_1726204	SCRG1	ILMN_1726204	SCRG1	ILMN_1794802	FAM123A			1452966_at	Bcl11b	1459766_x_at	Sf1	1443798_at	Pik3cd	1452966_at	Bcl11b		NFYC										205216_s_at	APOH	206924_at	IL11	205305_at	FGL1	209789_at	CORO2B	215444_s_at	TRIM31	221872_at	RARRES1	204035_at	SCG2	226067_at
ILMN_1695187	GYPE	ILMN_1695187	GYPE	ILMN_1811303	NR5A2	ILMN_1695187	GYPE	ILMN_1695187	GYPE	ILMN_1695187	GYPE	ILMN_1900968	HS.552096			1427115_at	Myh3	1419663_at	Ogn	1418199_at	Hemgn	1427115_at	Myh3		PPARD										224328_s_at	LCE3D	204259_at	MMP7	1557146_a_at	LOC146336	221872_at	RARRES1	206924_at	IL11	223509_at	CLDN2	203021_at	SLPI	204035_at
ILMN_1877593	HS.208066	ILMN_1877593	HS.208066	ILMN_1762684	C9ORF61	ILMN_1877593	HS.208066	ILMN_1877593	HS.208066	ILMN_1877593	HS.208066	ILMN_1700782	TTR			1427320_at	Copg2os2	1450671_at	Cryba1	1417210_at	Eif2s3y	1427320_at	Copg2os2		PPARG										215444_s_at	TRIM31	209789_at	CORO2B	202357_s_at	CFB	209683_at	FAM49A	204259_at	MMP7	204035_at	SCG2	205311_at	DDC	203021_at
ILMN_1788728	LGI1	ILMN_1788728	LGI1	ILMN_1681949	PDGFRA	ILMN_1788728	LGI1	ILMN_1788728	LGI1	ILMN_1788728	LGI1	ILMN_1654819	LOC653738			1459766_x_at	Sf1	1455028_at	Mapt	1424903_at	Kdm5d	1459766_x_at	Sf1		PRDM1										206924_at	IL11	221872_at	RARRES1	205051_s_at	KIT	223509_at	CLDN2	209789_at	CORO2B	203021_at	SLPI	229345_at	RTN4RL2	205311_at
ILMN_1678812	HAPLN1	ILMN_1678812	HAPLN1	ILMN_1907095	HS.391856	ILMN_1678812	HAPLN1	ILMN_1678812	HAPLN1	ILMN_1678812	HAPLN1	ILMN_1761812	DMD			1419663_at	Ogn	1428601_at	1700003E16Rik	1456632_at	Bcl11a	1450671_at	Cryba1		RREB1										204259_at	MMP7	223509_at	CLDN2	229327_s_at		209348_s_at	MAF	221872_at	RARRES1	205311_at	DDC	213240_s_at	KRT4	229345_at
ILMN_1794621	TMEM132C	ILMN_1794621	TMEM132C	ILMN_1744217	HTR7	ILMN_1794621	TMEM132C	ILMN_1794621	TMEM132C	ILMN_1794621	TMEM132C	ILMN_1674009	TKTL1			1450671_at	Cryba1	1417184_s_at	Hbb-bs///Hbb-b2///Hbb-b1	1435190_at	Chl1	1455028_at	Mapt		RUNX1										209789_at	CORO2B	209348_s_at	MAF	215145_s_at	CNTNAP2	226067_at	C20orf114	223509_at	CLDN2	229345_at	RTN4RL2	206577_at	VIP	213240_s_at
ILMN_1837167	HS.575696	ILMN_1837167	HS.575696	ILMN_1682015	GAL	ILMN_1837167	HS.575696	ILMN_1837167	HS.575696	ILMN_1837167	HS.575696	ILMN_1744693	FGF2			1455028_at	Mapt	1456329_at	Prtg	1427735_a_at	Acta1	1428601_at	1700003E16Rik		RXRB										221872_at	RARRES1	204035_at	SCG2	230252_at	LPAR5	204035_at	SCG2	209348_s_at	MAF	227236_at	TSPAN2	214261_s_at	ADH6	206577_at
ILMN_1689625	RAX	ILMN_1689625	RAX	ILMN_1734909	CUZD1	ILMN_1689625	RAX	ILMN_1689625	RAX	ILMN_1689625	RAX	ILMN_1796150	HS3ST1			1428601_at	1700003E16Rik	1436364_x_at	Nfix	1419606_a_at	Tnnt1	1417184_s_at	Hbb-bs///Hbb-b2///Hbb-b1		SMAD3										209683_at	FAM49A	203021_at	SLPI	203240_at	FCGBP	205311_at	DDC	204035_at	SCG2	207173_x_at	CDH11	214385_s_at	MUC5AC	223333_s_at
ILMN_1668969	MIXL1	ILMN_1668969	MIXL1	ILMN_1740707	LOC646123	ILMN_1668969	MIXL1	ILMN_1742840	COL2A1	ILMN_1668969	MIXL1	ILMN_1801616	EMP1			1417184_s_at	Hbb-bs///Hbb-b2///Hbb-b1	1443798_at	Pik3cd	1448949_at	Car4	1456329_at	Prtg		SMAD4										223509_at	CLDN2	205311_at	DDC	221009_s_at	ANGPTL4	229345_at	RTN4RL2	203021_at	SLPI	214079_at	DHRS2	225241_at	CCDC80	214385_s_at
ILMN_1742840	COL2A1	ILMN_1742840	COL2A1	ILMN_1734542	OVGP1	ILMN_1742840	COL2A1	ILMN_1775235	AFF3	ILMN_1742840	COL2A1	ILMN_1801833	ARHGAP24			1456329_at	Prtg	1418199_at	Hemgn	1417464_at	Tnnc2	1436364_x_at	Nfix		SNAI1										209348_s_at	MAF	229345_at	RTN4RL2	219564_at	KCNJ16	227236_at	TSPAN2	205311_at	DDC	220639_at	TM4SF20	213975_s_at	LYZ	225241_at
ILMN_1775235	AFF3	ILMN_1775235	AFF3	ILMN_1860402	HS.562688	ILMN_1775235	AFF3	ILMN_1761941	C4ORF18	ILMN_1775235	AFF3	ILMN_1681949	PDGFRA			1436364_x_at	Nfix	1427123_s_at	Copg2os2	1450397_at	Map1b	1443798_at	Pik3cd		SNAI3										226067_at	C20orf114	213240_s_at	KRT4	207076_s_at	ASS1	223333_s_at	ANGPTL4	229345_at	RTN4RL2	202628_s_at	SERPINE1	227253_at	CP	238032_at
ILMN_1761941	C4ORF18	ILMN_1761941	C4ORF18	ILMN_1778595	SLN	ILMN_1761941	C4ORF18	ILMN_1881865	HS.306410	ILMN_1761941	C4ORF18	ILMN_1660729	ATP6V1C2			1443798_at	Pik3cd	1429761_at	Rtn1	1423671_at	Dner	1418199_at	Hemgn		SP3										204035_at	SCG2	206577_at	VIP	206224_at	CST1	207173_x_at	CDH11	213240_s_at	KRT4	214261_s_at	ADH6	214321_at	NOV	213975_s_at
ILMN_1881865	HS.306410	ILMN_1881865	HS.306410	ILMN_1761072	LOC653631	ILMN_1881865	HS.306410	ILMN_1831106	HS.19193	ILMN_1881865	HS.306410	ILMN_1719307	ECT2			1418199_at	Hemgn	1456632_at	Bcl11a	1450736_a_at	Hbb-bh1	1427123_s_at	Copg2os2		SPI1										203021_at	SLPI	227236_at	TSPAN2	232361_s_at	EHF	214079_at	DHRS2	206577_at	VIP	225241_at	CCDC80	216238_s_at	FGB	227253_at
ILMN_1831106	HS.19193	ILMN_1831106	HS.19193	ILMN_1699854	GRIN3B	ILMN_1831106	HS.19193	ILMN_1749675	WNT8B	ILMN_1831106	HS.19193	ILMN_1687074	CDC14B			1427123_s_at	Copg2os2	1435190_at	Chl1	1456087_at	Nfia	1417210_at	Eif2s3y		SPIB										205311_at	DDC	207173_x_at	CDH11	227410_at	FAM43A	201288_at	ARHGDIB	227236_at	TSPAN2	212488_at	COL5A1	205374_at	SLN	214321_at
ILMN_1749675	WNT8B	ILMN_1749675	WNT8B	ILMN_1715458	PCDH10	ILMN_1749675	WNT8B	ILMN_1762696	C14ORF152	ILMN_1749675	WNT8B	ILMN_1734909	CUZD1			1417210_at	Eif2s3y	1456379_x_at	Dner	1451554_a_at	Aph1a	1424903_at	Kdm5d		STAT1										229345_at	RTN4RL2	214079_at	DHRS2	232231_at	RUNX2	220639_at	TM4SF20	223333_s_at	ANGPTL4	202997_s_at	LOXL2	217767_at	C3	216238_s_at
ILMN_1762696	C14ORF152	ILMN_1762696	C14ORF152	ILMN_1671092	SOX17	ILMN_1762696	C14ORF152	ILMN_1698179	TAGLN3	ILMN_1762696	C14ORF152	ILMN_1697916	GYLTL1B			1424903_at	Kdm5d	1419606_a_at	Tnnt1	1448416_at	Mgp	1429761_at	Rtn1		TCF3										213240_s_at	KRT4	201288_at	ARHGDIB	229641_at	CCBE1	202628_s_at	SERPINE1	207173_x_at	CDH11	227253_at	CP	230112_at	2004-03-01	205374_at
ILMN_1698179	TAGLN3	ILMN_1698179	TAGLN3	ILMN_1758315	SLC9A9	ILMN_1698179	TAGLN3	ILMN_1690703	C21ORF34	ILMN_1698179	TAGLN3	ILMN_1845086	HS.193784			1429761_at	Rtn1	1448949_at	Car4	1455148_at	Tmem130	1456632_at	Bcl11a		TCFL5										206577_at	VIP	220639_at	TM4SF20	211165_x_at	EPHB2	214261_s_at	ADH6	214079_at	DHRS2	210511_s_at	INHBA	226913_s_at	SOX8	217767_at
ILMN_1690703	C21ORF34	ILMN_1690703	C21ORF34	ILMN_1800468	KLKB1	ILMN_1690703	C21ORF34	ILMN_1803367	EVI1	ILMN_1690703	C21ORF34	ILMN_1715458	PCDH10			1456632_at	Bcl11a	1437810_a_at	Hbb-bh1	1426930_at	Celf4	1435190_at	Chl1		TFPT										227236_at	TSPAN2	202628_s_at	SERPINE1	228912_at	VIL1	214385_s_at	MUC5AC	201288_at	ARHGDIB	214321_at	NOV	230830_at	OSTBETA	230112_at
ILMN_1803367	EVI1	ILMN_1803367	EVI1	ILMN_1803825	CXCL12	ILMN_1803367	EVI1	ILMN_1817064	HS.201806	ILMN_1803367	EVI1	ILMN_1671092	SOX17			1435190_at	Chl1	1417464_at	Tnnc2	1434279_at		1427735_a_at	Acta1		TRIM28										223333_s_at	ANGPTL4	214261_s_at	ADH6	205960_at	PDK4	225241_at	CCDC80	220639_at	TM4SF20	205249_at	EGR2	203824_at	TSPAN8	226913_s_at
ILMN_1817064	HS.201806	ILMN_1817064	HS.201806	ILMN_1740923	C20ORF54	ILMN_1817064	HS.201806	ILMN_1715452	FREM1	ILMN_1817064	HS.201806	ILMN_1770905	SHC3			1427735_a_at	Acta1	1450397_at	Map1b	1458284_at	Ptbp1	1456379_x_at	Dner		UHRF1										207173_x_at	CDH11	225241_at	CCDC80	225328_at		238032_at		202628_s_at	SERPINE1	216238_s_at	FGB	210397_at	DEFB1	224646_x_at
ILMN_1715452	FREM1	ILMN_1715452	FREM1	ILMN_1698987	THOC4	ILMN_1715452	FREM1	ILMN_1827668	HS.573434	ILMN_1715452	FREM1	ILMN_1814686	BCMO1			1456379_x_at	Dner	1437990_x_at	Hbb-bh1	1422580_at	Myl4	1419606_a_at	Tnnt1		VDR										214079_at	DHRS2	238032_at		205801_s_at	RASGRP3	212488_at	COL5A1	214261_s_at	ADH6	205374_at	SLN	1553770_a_at	SLAMF9	203824_at
ILMN_1827668	HS.573434	ILMN_1827668	HS.573434	ILMN_1658356	DKFZP586H2123	ILMN_1827668	HS.573434	ILMN_1719975	HOXC4	ILMN_1827668	HS.573434	ILMN_1740923	C20ORF54			1419606_a_at	Tnnt1	1423671_at	Dner	1423493_a_at	Nfix	1437810_a_at	Hbb-bh1												201288_at	ARHGDIB	212488_at	COL5A1	226847_at	FST	202997_s_at	LOXL2	225241_at	CCDC80	206291_at	NTS	230425_at	EPHB1	210397_at
ILMN_1719975	HOXC4	ILMN_1719975	HOXC4	ILMN_1809364	NTF3	ILMN_1719975	HOXC4	ILMN_1716708	HOXB9	ILMN_1719975	HOXC4	ILMN_1861893	HS.386897			1448949_at	Car4	1418047_at	Neurod6	1434679_at	Ncan	1417464_at	Tnnc2												220639_at	TM4SF20	202997_s_at	LOXL2	205258_at	INHBB	213975_s_at	LYZ	238032_at		227140_at	INHBA	1555997_s_at	IGFBP5	1553770_a_at
ILMN_1716708	HOXB9	ILMN_1716708	HOXB9	ILMN_1858387	HS.13438	ILMN_1716708	HOXB9	ILMN_1706643	COL6A3	ILMN_1716708	HOXB9	ILMN_1682326	PCP4			1437810_a_at	Hbb-bh1	1450736_a_at	Hbb-bh1	1418139_at	Dcx	1450397_at	Map1b												202628_s_at	SERPINE1	227253_at	CP	203691_at	PI3	227253_at	CP	212488_at	COL5A1	230112_at	2004-03-01	202357_s_at	CFB	1555724_s_at
ILMN_1706643	COL6A3	ILMN_1706643	COL6A3	ILMN_1706958	PCNA	ILMN_1706643	COL6A3	ILMN_1660661	TCP1	ILMN_1706643	COL6A3	ILMN_1742089	NLN			1417464_at	Tnnc2	1456087_at	Nfia	1455494_at	Col1a1	1437990_x_at	Hbb-bh1												214261_s_at	ADH6	210511_s_at	INHBA	205382_s_at	CFD	210511_s_at	INHBA	202997_s_at	LOXL2	205305_at	FGL1	228143_at	CP	230425_at
ILMN_1660661	TCP1	ILMN_1660661	TCP1	ILMN_1673450	DDN	ILMN_1660661	TCP1	ILMN_1812824	SST	ILMN_1660661	TCP1	ILMN_1908824	HS.545589			1450397_at	Map1b	1451554_a_at	Aph1a	1424718_at	Mapt	1423671_at	Dner												214385_s_at	MUC5AC	229768_at	OR51E1	205477_s_at	AMBP	229768_at	OR51E1	227253_at	CP	230830_at	OSTBETA	222268_x_at	MUC5B	1555997_s_at
ILMN_1812824	SST	ILMN_1812824	SST	ILMN_1764329	C21ORF59	ILMN_1812824	SST	ILMN_1758404	TFAP2B	ILMN_1812824	SST	ILMN_1673450	DDN			1437990_x_at	Hbb-bh1	1448416_at	Mgp	1416342_at	Tnc	1418047_at	Neurod6												225241_at	CCDC80	214321_at	NOV	236898_at	LOC100288781	214321_at	NOV	210511_s_at	INHBA	203824_at	TSPAN8	229327_s_at		227061_at
ILMN_1758404	TFAP2B	ILMN_1758404	TFAP2B	ILMN_1707232	EBF3	ILMN_1758404	TFAP2B	ILMN_1705685	MEIS1	ILMN_1758404	TFAP2B	ILMN_1707232	EBF3			1423671_at	Dner	1455148_at	Tmem130	1451461_a_at	Aldoc	1450736_a_at	Hbb-bh1												238032_at		205249_at	EGR2	227276_at	PLXDC2	205249_at	EGR2	229768_at	OR51E1	210397_at	DEFB1	203240_at	FCGBP	202357_s_at
ILMN_1705685	MEIS1	ILMN_1705685	MEIS1	ILMN_1763347	PIK3CB	ILMN_1705685	MEIS1	ILMN_1748384	BOC	ILMN_1705685	MEIS1	ILMN_1651490	CYP26A1			1418047_at	Neurod6	1426930_at	Celf4	1424152_at	Sall4	1456087_at	Nfia												212488_at	COL5A1	205374_at	SLN	230464_at	S1PR5	216238_s_at	FGB	205249_at	EGR2	1557146_a_at	LOC146336	201710_at	MYBL2	243864_at
ILMN_1748384	BOC	ILMN_1748384	BOC	ILMN_1768975	GLIPR1L1	ILMN_1748384	BOC	ILMN_1798663	MAB21L2	ILMN_1748384	BOC	ILMN_1683405	LHX1			1450736_a_at	Hbb-bh1	1434279_at		1429256_at	Meg3	1451554_a_at	Aph1a												202997_s_at	LOXL2	206291_at	NTS	203438_at	STC2	205374_at	SLN	216238_s_at	FGB	1553770_a_at	SLAMF9	219564_at	KCNJ16	228143_at
ILMN_1798663	MAB21L2	ILMN_1798663	MAB21L2	ILMN_1665335	DIABLO	ILMN_1798663	MAB21L2	ILMN_1737662	BARHL1	ILMN_1798663	MAB21L2	ILMN_1697729	MAP2K6			1456087_at	Nfia	1458284_at	Ptbp1	1448371_at	Mylpf	1448416_at	Mgp												213975_s_at	LYZ	217767_at	C3	206725_x_at	BMP1	206291_at	NTS	205374_at	SLN	1555724_s_at	TAGLN	207076_s_at	ASS1	222268_x_at
ILMN_1737662	BARHL1	ILMN_1737662	BARHL1	ILMN_1660298	TMEM121	ILMN_1737662	BARHL1	ILMN_1810274	HOXB2	ILMN_1737662	BARHL1	ILMN_1675844	WDR1			1451554_a_at	Aph1a	1422580_at	Myl4	1418141_at	Dcx	1455148_at	Tmem130												227253_at	CP	227140_at	INHBA	205654_at	C4BPA	217767_at	C3	206291_at	NTS	201150_s_at	TIMP3	206224_at	CST1	229327_s_at
ILMN_1810274	HOXB2	ILMN_1810274	HOXB2	ILMN_1727537	SIX3	ILMN_1810274	HOXB2	ILMN_1800642	RELN	ILMN_1810274	HOXB2	ILMN_1678680	DBR1			1448416_at	Mgp	1423493_a_at	Nfix	1427038_at	Penk	1434279_at													210511_s_at	INHBA	230112_at	2004-03-01	205590_at	RASGRP1	227140_at	INHBA	217767_at	C3	230425_at	EPHB1	225516_at	SLC7A2	215145_s_at
ILMN_1800642	RELN	ILMN_1800642	RELN	ILMN_1715131	CCR7	ILMN_1800642	RELN	ILMN_1662917	LMO1	ILMN_1800642	RELN	ILMN_1773809	FOXP4			1455148_at	Tmem130	1434679_at	Ncan	1423280_at	Stmn2	1458284_at	Ptbp1												229768_at	OR51E1	205305_at	FGL1	206363_at	MAF	230112_at	2004-03-01	227140_at	INHBA	1555997_s_at	IGFBP5	208323_s_at	ANXA13	204988_at
ILMN_1662917	LMO1	ILMN_1662917	LMO1	ILMN_1693471	FLJ33790	ILMN_1662917	LMO1	ILMN_1750706	FEZF2	ILMN_1662917	LMO1	ILMN_1802181	LOC643224			1426930_at	Celf4	1418139_at	Dcx	1435047_at	Rab3c	1422580_at	Myl4												214321_at	NOV	230830_at	OSTBETA	216236_s_at	SLC2A14 /// SLC2A3	226913_s_at	SOX8	230112_at	2004-03-01	227061_at	LOC100506621	236029_at	FAT3	230252_at
ILMN_1750706	FEZF2	ILMN_1750706	FEZF2	ILMN_1826208	HS.428133	ILMN_1750706	FEZF2	ILMN_1805177	KIAA1772	ILMN_1750706	FEZF2	ILMN_1812666	DNAJC15			1434279_at		1455494_at	Col1a1	1419734_at	Actb	1423493_a_at	Nfix												205249_at	EGR2	224646_x_at	H19	231513_at		205305_at	FGL1	226913_s_at	SOX8	202357_s_at	CFB	208170_s_at	TRIM31	203240_at
ILMN_1805177	KIAA1772	ILMN_1805177	KIAA1772	ILMN_1689176	C4ORF31	ILMN_1805177	KIAA1772	ILMN_1714296	DNAH2	ILMN_1805177	KIAA1772	ILMN_1765118	SLC43A1			1458284_at	Ptbp1	1424718_at	Mapt	1452077_at	Ddx3y	1434679_at	Ncan												216238_s_at	FGB	203824_at	TSPAN8	226907_at	PPP1R14C	230830_at	OSTBETA	205305_at	FGL1	219773_at	NOX4	203889_at	SCG5	221009_s_at
ILMN_1714296	DNAH2	ILMN_1714296	DNAH2	ILMN_1677273	TH	ILMN_1714296	DNAH2	ILMN_1739582	HOXA9	ILMN_1714296	DNAH2	ILMN_1752639	SLC25A24			1422580_at	Myl4	1416342_at	Tnc	1438947_x_at	Sema3f	1418139_at	Dcx												205374_at	SLN	210397_at	DEFB1	214606_at	TSPAN2	203824_at	TSPAN8	230830_at	OSTBETA	243864_at	CCDC80	206262_at	ADH1C	201710_at
ILMN_1739582	HOXA9	ILMN_1739582	HOXA9	ILMN_1739690	NPFFR2	ILMN_1739582	HOXA9	ILMN_1835048	HS.270778	ILMN_1739582	HOXA9	ILMN_1730523	C16ORF14			1423493_a_at	Nfix	1424152_at	Sall4	1424704_at	Runx2	1455494_at	Col1a1												206291_at	NTS	1557146_a_at	LOC146336	1568687_s_at	ATP8B5P	210397_at	DEFB1	203824_at	TSPAN8	228143_at	CP	202831_at	GPX2	219564_at
ILMN_1835048	HS.270778	ILMN_1835048	HS.270778	ILMN_1806015	LOC391045	ILMN_1835048	HS.270778	ILMN_1745684	FLJ30375	ILMN_1835048	HS.270778	ILMN_1698766	PYCARD			1434679_at	Ncan	1429256_at	Meg3	1433792_at	Nrip2	1424718_at	Mapt												217767_at	C3	1553770_a_at	SLAMF9	227647_at	KCNE3	1557146_a_at	LOC146336	210397_at	DEFB1	227190_at	TMEM37	232231_at	RUNX2	207076_s_at
ILMN_1745684	FLJ30375	ILMN_1745684	FLJ30375	ILMN_1825777	HS.290255	ILMN_1745684	FLJ30375	ILMN_1701783	DCT	ILMN_1745684	FLJ30375	ILMN_1677273	TH			1418139_at	Dcx	1448371_at	Mylpf	1419406_a_at	Bcl11a	1416342_at	Tnc												227140_at	INHBA	1555724_s_at	TAGLN	243489_at		1553770_a_at	SLAMF9	1557146_a_at	LOC146336	222268_x_at	MUC5B	229641_at	CCBE1	206224_at
ILMN_1701783	DCT	ILMN_1701783	DCT	ILMN_1668125	MYRIP	ILMN_1701783	DCT	ILMN_1686538	COL2A1	ILMN_1686538	COL2A1	ILMN_1791447	CXCL12			1455494_at	Col1a1	1418141_at	Dcx	1460181_at	Stmn3	1451461_a_at	Aldoc												230112_at	2004-03-01	201150_s_at	TIMP3	229964_at	C9orf152	1555724_s_at	TAGLN	1553770_a_at	SLAMF9	213160_at	DOCK2	209173_at	AGR2	225516_at
ILMN_1686538	COL2A1	ILMN_1686538	COL2A1	ILMN_1844919	HS.491292	ILMN_1686538	COL2A1	ILMN_1699574	NRP1	ILMN_1699574	NRP1	ILMN_1654072	CX3CL1			1424718_at	Mapt	1421970_a_at	Gria2	1443699_at	Ptprk	1424152_at	Sall4												226913_s_at	SOX8	230425_at	EPHB1	207494_s_at	ZNF76	201150_s_at	TIMP3	1555724_s_at	TAGLN	212841_s_at	PPFIBP2	228912_at	VIL1	202267_at
ILMN_1699574	NRP1	ILMN_1699574	NRP1	ILMN_1868655	HS.28170	ILMN_1699574	NRP1	ILMN_1777882	ARHGAP15	ILMN_1777882	ARHGAP15	ILMN_1682775	EDN1			1416342_at	Tnc	1418189_s_at	Malat1	1418457_at	Cxcl14	1429256_at	Meg3												205305_at	FGL1	1555997_s_at	IGFBP5	205302_at	IGFBP1	230425_at	EPHB1	201150_s_at	TIMP3	205680_at	MMP10	204462_s_at	SLC16A2	208323_s_at
ILMN_1777882	ARHGAP15	ILMN_1777882	ARHGAP15	ILMN_1794882	DTWD2	ILMN_1777882	ARHGAP15	ILMN_1787265	ZNF503	ILMN_1787265	ZNF503	ILMN_1825777	HS.290255			1451461_a_at	Aldoc	1450813_a_at	Tnni1	1418450_at	Islr	1448371_at	Mylpf												230830_at	OSTBETA	227061_at	LOC100506621	208555_x_at	CST2	1555997_s_at	IGFBP5	230425_at	EPHB1	204988_at	FGB	205500_at	C5	236029_at
ILMN_1787265	ZNF503	ILMN_1787265	ZNF503	ILMN_1719782	LOC652097	ILMN_1787265	ZNF503	ILMN_1674908	HOXB5	ILMN_1674908	HOXB5	ILMN_1725294	LOC654127			1424152_at	Sall4	1427038_at	Penk	1426947_x_at	Col6a2	1418141_at	Dcx												224646_x_at	H19	202357_s_at	CFB	227361_at	HS3ST3B1	227061_at	LOC100506621	1555997_s_at	IGFBP5	1552721_a_at	FGF1	1562640_at	LOC285943	208170_s_at
ILMN_1674908	HOXB5	ILMN_1674908	HOXB5	ILMN_1794551	T	ILMN_1674908	HOXB5	ILMN_1731397	STMN4	ILMN_1731397	STMN4	ILMN_1680856	CXORF6			1429256_at	Meg3	1423280_at	Stmn2	1438244_at	Nfib	1421970_a_at	Gria2												203824_at	TSPAN8	219773_at	NOX4	202497_x_at	SLC2A3	219773_at	NOX4	227061_at	LOC100506621	230252_at	LPAR5	210065_s_at	UPK1B	203889_at
ILMN_1731397	STMN4	ILMN_1731397	STMN4	ILMN_1671573	LOC388755	ILMN_1731397	STMN4	ILMN_1733669	CDH18	ILMN_1733669	CDH18	ILMN_1662846	GPR160			1448371_at	Mylpf	1435047_at	Rab3c	1422652_at	Cryga	1418189_s_at	Malat1												210397_at	DEFB1	243864_at	CCDC80	238975_at	MMAB	243864_at	CCDC80	202357_s_at	CFB	203240_at	FCGBP	226847_at	FST	206262_at
ILMN_1733669	CDH18	ILMN_1733669	CDH18	ILMN_1693212	LOC641860	ILMN_1733669	CDH18	ILMN_1660501	LY6H	ILMN_1660501	LY6H	ILMN_1777248	LOC642711			1418141_at	Dcx	1419734_at	Actb	1447742_at	Laptm5	1450813_a_at	Tnni1												1557146_a_at	LOC146336	228143_at	CP	218723_s_at	C13orf15	228143_at	CP	219773_at	NOX4	238103_at		205258_at	INHBB	202831_at
ILMN_1660501	LY6H	ILMN_1660501	LY6H	ILMN_1903281	HS.561475	ILMN_1660501	LY6H	ILMN_1652975	DLK1	ILMN_1652975	DLK1	ILMN_1864204	HS.519644			1421970_a_at	Gria2	1438947_x_at	Sema3f	1449350_at	Osr1	1427038_at	Penk												1553770_a_at	SLAMF9	205051_s_at	KIT	202555_s_at	MYLK	205051_s_at	KIT	243864_at	CCDC80	206463_s_at	DHRS2	203691_at	PI3	232231_at
ILMN_1652975	DLK1	ILMN_1652975	DLK1	ILMN_1690192	CER1	ILMN_1652975	DLK1	ILMN_1755741	DACH1	ILMN_1755741	DACH1	ILMN_1844408	HS.350065			1418189_s_at	Malat1	1424704_at	Runx2	1424262_at	Aif1l	1423280_at	Stmn2												1555724_s_at	TAGLN	227190_at	TMEM37	239781_at	LOC100509655	227190_at	TMEM37	228143_at	CP	201710_at	MYBL2	229839_at	SCARA5	229641_at
ILMN_1755741	DACH1	ILMN_1755741	DACH1	ILMN_1808508	KITLG	ILMN_1755741	DACH1	ILMN_1758067	RGS4	ILMN_1758067	RGS4	ILMN_1654065	ATOH8			1450813_a_at	Tnni1	1419406_a_at	Bcl11a	1438333_at	Prtg	1435047_at	Rab3c												201150_s_at	TIMP3	222268_x_at	MUC5B	211421_s_at	RET	222268_x_at	MUC5B	205051_s_at	KIT	202998_s_at	LOXL2	201109_s_at	THBS1	209173_at
ILMN_1758067	RGS4	ILMN_1758067	RGS4	ILMN_1840175	HS.7023	ILMN_1758067	RGS4	ILMN_1688543	APOA2	ILMN_1688543	APOA2	ILMN_1734596	MTAC2D1			1427038_at	Penk	1452486_a_at	Cryaa	1434969_at	Celf5	1419734_at	Actb												230425_at	EPHB1	213160_at	DOCK2	1554195_a_at	C5orf46	213160_at	DOCK2	227190_at	TMEM37	219564_at	KCNJ16	204713_s_at	F5	211165_x_at
ILMN_1688543	APOA2	ILMN_1688543	APOA2	ILMN_1724837	ZC3HAV1	ILMN_1688543	APOA2	ILMN_1772762	ELAVL4	ILMN_1772762	ELAVL4	ILMN_1654109	EGFLAM			1423280_at	Stmn2	1460181_at	Stmn3	1418464_at	Matn4	1452077_at	Ddx3y												1555997_s_at	IGFBP5	229327_s_at		204948_s_at	FST	229327_s_at		222268_x_at	MUC5B	207076_s_at	ASS1	205477_s_at	AMBP	228912_at
ILMN_1772762	ELAVL4	ILMN_1772762	ELAVL4	ILMN_1746396	CTNNB1	ILMN_1772762	ELAVL4	ILMN_1781242	SOST	ILMN_1781242	SOST	ILMN_1770338	TM4SF1			1435047_at	Rab3c	1453145_at	Pisd-ps3	1418094_s_at	Car4	1438947_x_at	Sema3f												227061_at	LOC100506621	212841_s_at	PPFIBP2	206994_at	CST4	212841_s_at	PPFIBP2	213160_at	DOCK2	206224_at	CST1	225645_at	EHF	205960_at
ILMN_1781242	SOST	ILMN_1781242	SOST	ILMN_1718353	LOC652458	ILMN_1781242	SOST	ILMN_1690993	NEUROG2	ILMN_1690993	NEUROG2	ILMN_1652209	LOC731432			1419734_at	Actb	1418457_at	Cxcl14	1448590_at	Col6a1	1424704_at	Runx2												202357_s_at	CFB	205680_at	MMP10	209680_s_at	KIFC1	215145_s_at	CNTNAP2	229327_s_at		225516_at	SLC7A2	201131_s_at	CDH1	206026_s_at
ILMN_1690993	NEUROG2	ILMN_1690993	NEUROG2	ILMN_1729973	ZC3HAV1	ILMN_1690993	NEUROG2	ILMN_1721770	PAPPA	ILMN_1721770	PAPPA	ILMN_1794551	T			1452077_at	Ddx3y	1418450_at	Islr	1444333_at		1433792_at	Nrip2												219773_at	NOX4	1552721_a_at	FGF1	236497_at	LOC729683	205680_at	MMP10	212841_s_at	PPFIBP2	202267_at	LAMC2	41469_at	PI3	205547_s_at
ILMN_1721770	PAPPA	ILMN_1721770	PAPPA	ILMN_1783735	LOC649639	ILMN_1721770	PAPPA	ILMN_1813597	C4ORF18	ILMN_1813597	C4ORF18	ILMN_1701229	RBM12			1438947_x_at	Sema3f	1426947_x_at	Col6a2	1437355_at	Zcchc5	1419406_a_at	Bcl11a												243864_at	CCDC80	230252_at	LPAR5	237206_at	MYOCD	204988_at	FGB	215145_s_at	CNTNAP2	208323_s_at	ANXA13	205506_at	VIL1	205500_at
ILMN_1813597	C4ORF18	ILMN_1813597	C4ORF18	ILMN_1789018	ILF3	ILMN_1813597	C4ORF18	ILMN_1752764	RIMBP2	ILMN_1752764	RIMBP2	ILMN_1690192	CER1			1424704_at	Runx2	1438244_at	Nfib	1438410_at	Prtg	1452486_a_at	Cryaa												228143_at	CP	238103_at		213205_s_at	RAD54L2	1552721_a_at	FGF1	205680_at	MMP10	221861_at		236176_at		1562640_at
ILMN_1752764	RIMBP2	ILMN_1752764	RIMBP2	ILMN_1716876	CRSP8	ILMN_1752764	RIMBP2	ILMN_1783924	GDF3	ILMN_1783924	GDF3	ILMN_1750400	FLJ11286			1433792_at	Nrip2	1422652_at	Cryga	1442554_s_at	Kalrn	1460181_at	Stmn3												205051_s_at	KIT	206463_s_at	DHRS2	204475_at	MMP1	230252_at	LPAR5	204988_at	FGB	219836_at	ZBED2	227276_at	PLXDC2	205801_s_at
ILMN_1783924	GDF3	ILMN_1783924	GDF3	ILMN_1704760	LOC151579	ILMN_1783924	GDF3	ILMN_1709590	PGM5	ILMN_1709590	PGM5	ILMN_1882000	HS.558212			1419406_a_at	Bcl11a	1418188_a_at	Malat1	1418178_at	Ina	1453145_at	Pisd-ps3												227190_at	TMEM37	202998_s_at	LOXL2	244353_s_at	SLC2A12	203240_at	FCGBP	1552721_a_at	FGF1	236179_at	CDH11	214404_x_at	SPDEF	210065_s_at
ILMN_1709590	PGM5	ILMN_1709590	PGM5	ILMN_1799939	TAF1L	ILMN_1709590	PGM5	ILMN_1660709	LOC645682	ILMN_1660709	LOC645682	ILMN_1687751	BAALC			1452486_a_at	Cryaa	1449350_at	Osr1	1440557_at	Ipw	1443699_at	Ptprk												222268_x_at	MUC5B	207076_s_at	ASS1	218644_at	PLEK2	238103_at		230252_at	LPAR5	232361_s_at	EHF	202242_at	TSPAN7	226847_at
ILMN_1660709	LOC645682	ILMN_1660709	LOC645682	ILMN_1778681	EBF1	ILMN_1660709	LOC645682	ILMN_1799836	HOXA2	ILMN_1799836	HOXA2	ILMN_1718353	LOC652458			1460181_at	Stmn3	1424262_at	Aif1l	1450339_a_at	Bcl11b	1418457_at	Cxcl14												213160_at	DOCK2	225516_at	SLC7A2	239112_at	LOC100506984	221009_s_at	ANGPTL4	238103_at		206376_at	SLC6A15	211966_at	COL4A2	205258_at
ILMN_1799836	HOXA2	ILMN_1799836	HOXA2	ILMN_1711899	ANXA2	ILMN_1799836	HOXA2	ILMN_1704904	MGAT4C	ILMN_1704904	MGAT4C	ILMN_1743199	EGR2			1453145_at	Pisd-ps3	1438333_at	Prtg	1419662_at	Ogn	1418450_at	Islr												229327_s_at		202267_at	LAMC2	244491_at		206463_s_at	DHRS2	221009_s_at	ANGPTL4	236029_at	FAT3	206391_at	RARRES1	203691_at
ILMN_1704904	MGAT4C	ILMN_1704904	MGAT4C	ILMN_1712537	NODAL	ILMN_1704904	MGAT4C	ILMN_1909333	HS.212483	ILMN_1909333	HS.212483	ILMN_1744244	DPAGT1			1443699_at	Ptprk	1415832_at	Agtr2	1460734_at	Col9a3	1426947_x_at	Col6a2												212841_s_at	PPFIBP2	208323_s_at	ANXA13	218330_s_at	NAV2	201710_at	MYBL2	206463_s_at	DHRS2	208170_s_at	TRIM31	236044_at	PPAPDC1A	201109_s_at
ILMN_1909333	HS.212483	ILMN_1909333	HS.212483	ILMN_1679532	GRM3	ILMN_1909333	HS.212483	ILMN_1695108	RSPO2	ILMN_1695108	RSPO2	ILMN_1805652	PPP2R2D			1418457_at	Cxcl14	1427445_a_at	Ttn	1429452_x_at	Pisd-ps3	1438244_at	Nfib												215145_s_at	CNTNAP2	221861_at		208130_s_at	TBXAS1	202998_s_at	LOXL2	201710_at	MYBL2	203889_at	SCG5	205654_at	C4BPA	206025_s_at
ILMN_1695108	RSPO2	ILMN_1695108	RSPO2	ILMN_1765304	PSITPTE22	ILMN_1695108	RSPO2	ILMN_1743445	FAM107A	ILMN_1743445	FAM107A	ILMN_1789018	ILF3			1418450_at	Islr	1416121_at	Lox	1452240_at	Celf4	1422652_at	Cryga												205680_at	MMP10	219836_at	ZBED2	205513_at	TCN1	219564_at	KCNJ16	202998_s_at	LOXL2	202831_at	GPX2	206363_at	MAF	204713_s_at
ILMN_1743445	FAM107A	ILMN_1743445	FAM107A	ILMN_1911503	HS.443185	ILMN_1743445	FAM107A	ILMN_1812163	GYPE	ILMN_1812163	GYPE	ILMN_1651554	RGS5			1426947_x_at	Col6a2	1434969_at	Celf5	1452250_a_at	Col6a2	1418188_a_at	Malat1												204988_at	FGB	236179_at	CDH11	212614_at	ARID5B	206224_at	CST1	207076_s_at	ASS1	203426_s_at	IGFBP5	229778_at	C12orf39	205477_s_at
ILMN_1812163	GYPE	ILMN_1812163	GYPE	ILMN_1658675	CDH23	ILMN_1812163	GYPE	ILMN_1753613	HOXA5	ILMN_1753613	HOXA5	ILMN_1799939	TAF1L			1438244_at	Nfib	1418464_at	Matn4	1426439_at	Ddx3y	1447742_at	Laptm5												1552721_a_at	FGF1	232361_s_at	EHF	201110_s_at	THBS1	225516_at	SLC7A2	225516_at	SLC7A2	205650_s_at	FGA	240304_s_at	TMC5	207761_s_at
ILMN_1753613	HOXA5	ILMN_1753613	HOXA5	ILMN_1728959	SLC45A2	ILMN_1753613	HOXA5	ILMN_1658015	MBNL2	ILMN_1658015	MBNL2	ILMN_1702211	TGIF1			1422652_at	Cryga	1418094_s_at	Car4	1454803_a_at	Hdac11	1449350_at	Osr1												230252_at	LPAR5	227410_at	FAM43A	208092_s_at	FAM49A	202267_at	LAMC2	202267_at	LAMC2	209173_at	AGR2	209687_at	CXCL12	201131_s_at
ILMN_1658015	MBNL2	ILMN_1658015	MBNL2	ILMN_1690476	QKI	ILMN_1658015	MBNL2	ILMN_1660552	BMP5	ILMN_1660552	BMP5	ILMN_1801851	ALPPL2			1418188_a_at	Malat1	1448590_at	Col6a1	1448926_at	Hoxa5	1424262_at	Aif1l												203240_at	FCGBP	206376_at	SLC6A15	219850_s_at	EHF	208323_s_at	ANXA13	208323_s_at	ANXA13	211165_x_at	EPHB2	201744_s_at	LUM	41469_at
ILMN_1660552	BMP5	ILMN_1660552	BMP5	ILMN_1798454	MAD2L1BP	ILMN_1660552	BMP5	ILMN_1797519	DLK1	ILMN_1797519	DLK1	ILMN_1907834	HS.572444			1447742_at	Laptm5	1452320_at	Lrp2	1441429_at	Irs4	1415832_at	Agtr2												238103_at		236029_at	FAT3	225803_at	FBXO32	221861_at		221861_at		228912_at	VIL1	215388_s_at	CFH /// CFHR1	205506_at
ILMN_1797519	DLK1	ILMN_1797519	DLK1	ILMN_1673491	LRAT	ILMN_1797519	DLK1	ILMN_1747979	NCALD	ILMN_1747979	NCALD	ILMN_1729962	DCDC5			1449350_at	Osr1	1437355_at	Zcchc5	1419391_at	Myog	1427445_a_at	Ttn												221009_s_at	ANGPTL4	208170_s_at	TRIM31	219529_at	CLIC3	219836_at	ZBED2	219836_at	ZBED2	228873_at	COL22A1	202627_s_at	SERPINE1	236176_at
ILMN_1747979	NCALD	ILMN_1747979	NCALD	ILMN_1741971	KIAA1161	ILMN_1747979	NCALD	ILMN_1781388	PGM5	ILMN_1781388	PGM5	ILMN_1690476	QKI			1424262_at	Aif1l	1438410_at	Prtg	1436888_at	Nhlh2	1416121_at	Lox												206463_s_at	DHRS2	203889_at	SCG5	217165_x_at	MT1F	236179_at	CDH11	236179_at	CDH11	206026_s_at	TNFAIP6	236599_at		236898_at
ILMN_1781388	PGM5	ILMN_1781388	PGM5	ILMN_1687583	CAV1	ILMN_1781388	PGM5	ILMN_1695880	LOX	ILMN_1695880	LOX	ILMN_1702032	SPHK1			1438333_at	Prtg	1438641_x_at	Fam57b	1427263_at	Xist	1434969_at	Celf5												201710_at	MYBL2	206262_at	ADH1C	207373_at	HOXD10	232361_s_at	EHF	232361_s_at	EHF	205547_s_at	TAGLN	1568687_s_at	ATP8B5P	227276_at
ILMN_1695880	LOX	ILMN_1695880	LOX	ILMN_1687568	LOC440337	ILMN_1695880	LOX	ILMN_1811238	HAK	ILMN_1811238	HAK	ILMN_1787370	PRO1853			1415832_at	Agtr2	1418178_at	Ina	1416107_at	Nsg2	1418464_at	Matn4												202998_s_at	LOXL2	202831_at	GPX2	206754_s_at	CYP2B6 /// CYP2B7P1	227410_at	FAM43A	227410_at	FAM43A	230971_x_at	GLTPD2	205309_at	SMPDL3B	214404_x_at
ILMN_1811238	HAK	ILMN_1811238	HAK	ILMN_1764690	NTS	ILMN_1811238	HAK	ILMN_1750324	IGFBP5	ILMN_1750324	IGFBP5	ILMN_1687568	LOC440337			1427445_a_at	Ttn	1456673_at		1435872_at		1418094_s_at	Car4												219564_at	KCNJ16	203426_s_at	IGFBP5	224539_s_at	PCDHAC2	206376_at	SLC6A15	206376_at	SLC6A15	204462_s_at	SLC16A2	201108_s_at	THBS1	240135_x_at
ILMN_1750324	IGFBP5	ILMN_1750324	IGFBP5	ILMN_1810172	SFRP4	ILMN_1750324	IGFBP5	ILMN_1764201	MAP2	ILMN_1764201	MAP2	ILMN_1768139	RNU12			1416121_at	Lox	1440557_at	Ipw	1448842_at	Cdo1	1448590_at	Col6a1												207076_s_at	ASS1	232231_at	RUNX2	213800_at	CFH	236029_at	FAT3	236029_at	FAT3	205500_at	C5	207494_s_at	ZNF76	230464_at
ILMN_1764201	MAP2	ILMN_1764201	MAP2	ILMN_1765246	TES	ILMN_1764201	MAP2	ILMN_1690884	APOA1	ILMN_1690884	APOA1	ILMN_1810181	PCGF6			1434969_at	Celf5	1450339_a_at	Bcl11b	1426127_x_at	Klra18	1444333_at													206224_at	CST1	205650_s_at	FGA	230642_at		208170_s_at	TRIM31	208170_s_at	TRIM31	225328_at		236787_at	LOC100507286	202242_at
ILMN_1690884	APOA1	ILMN_1690884	APOA1	ILMN_1912472	HS.130107	ILMN_1690884	APOA1	ILMN_1791588	NCAM1	ILMN_1791588	NCAM1	ILMN_1912472	HS.130107			1418464_at	Matn4	1419662_at	Ogn	1450857_a_at	Col1a2	1452320_at	Lrp2												225516_at	SLC7A2	229641_at	CCBE1	1568649_at		203889_at	SCG5	203889_at	SCG5	227233_at	TSPAN2	208555_x_at	CST2	205117_at
ILMN_1791588	NCAM1	ILMN_1791588	NCAM1	ILMN_1671854	Septin 1	ILMN_1791588	NCAM1	ILMN_1705546	POU5F1	ILMN_1705546	POU5F1	ILMN_1793950	P704P			1418094_s_at	Car4	1460734_at	Col9a3	1420273_x_at	Samhd1	1437355_at	Zcchc5												202267_at	LAMC2	209173_at	AGR2	202376_at	SERPINA3	202831_at	GPX2	206262_at	ADH1C	1562640_at	LOC285943	227361_at	HS3ST3B1	206391_at
ILMN_1705546	POU5F1	ILMN_1705546	POU5F1	ILMN_1768947	MOBP	ILMN_1705546	POU5F1	ILMN_1657606	ZFHX4	ILMN_1657606	ZFHX4	ILMN_1708721	RABGAP1L			1448590_at	Col6a1	1438239_at	Mid1	1435113_x_at	Stmn3	1438410_at	Prtg												208323_s_at	ANXA13	211165_x_at	EPHB2	229382_at	C1orf183	203426_s_at	IGFBP5	202831_at	GPX2	210065_s_at	UPK1B	1555229_a_at	C1S	236044_at
ILMN_1657606	ZFHX4	ILMN_1657606	ZFHX4	ILMN_1732566	TMTC3	ILMN_1657606	ZFHX4	ILMN_1762531	FGF9	ILMN_1762531	FGF9	ILMN_1768947	MOBP			1444333_at		1429452_x_at	Pisd-ps3	1426929_at	Celf4	1438641_x_at	Fam57b												221861_at		228912_at	VIL1	1553657_at	VWA3A	232231_at	RUNX2	203426_s_at	IGFBP5	226847_at	FST	214282_at		205654_at
ILMN_1762531	FGF9	ILMN_1762531	FGF9	ILMN_1689336	HOXA10	ILMN_1762531	FGF9	ILMN_1681983	RSPO3	ILMN_1681983	RSPO3	ILMN_1700183	AGTRL1			1452320_at	Lrp2	1428825_at	Nr6a1	1438638_x_at	Plxnb2	1442554_s_at	Kalrn												219836_at	ZBED2	205960_at	PDK4	203435_s_at	MME	205650_s_at	FGA	232231_at	RUNX2	229839_at	SCARA5	212949_at	NCAPH	205590_at
ILMN_1681983	RSPO3	ILMN_1681983	RSPO3	ILMN_1729617	OLFM3	ILMN_1681983	RSPO3	ILMN_1770152	ADAMTS18	ILMN_1770152	ADAMTS18	ILMN_1716553	KIF23			1437355_at	Zcchc5	1452240_at	Celf4	1417484_at	Ibsp	1418178_at	Ina												236179_at	CDH11	228873_at	COL22A1	1552378_s_at	RDH10	229641_at	CCBE1	205650_s_at	FGA	214580_x_at	KRT6A /// KRT6B /// KRT6C	238975_at	MMAB	206363_at
ILMN_1770152	ADAMTS18	ILMN_1770152	ADAMTS18	ILMN_1797499	PRKDC	ILMN_1770152	ADAMTS18	ILMN_1678191	GDF10	ILMN_1678191	GDF10	ILMN_1673113	F2RL1			1438410_at	Prtg	1454691_at	Nrxn1	1423606_at	Postn	1456673_at													232361_s_at	EHF	206026_s_at	TNFAIP6	209498_at	CEACAM1	209173_at	AGR2	229641_at	CCBE1	201109_s_at	THBS1	218723_s_at	C13orf15	229778_at
ILMN_1678191	GDF10	ILMN_1678191	GDF10	ILMN_1760798	RYR2	ILMN_1678191	GDF10	ILMN_1683093	GYPB	ILMN_1683093	GYPB	ILMN_1710219	CALCR			1438641_x_at	Fam57b	1452250_a_at	Col6a2	1418314_a_at	Rbfox1	1440557_at	Ipw												227410_at	FAM43A	205547_s_at	TAGLN	228235_at	MGC16121	211165_x_at	EPHB2	209173_at	AGR2	223732_at	SLC23A1	239781_at	LOC100509655	240304_s_at
ILMN_1683093	GYPB	ILMN_1683093	GYPB	ILMN_1716553	KIF23	ILMN_1683093	GYPB	ILMN_1744381	SERPINE1	ILMN_1744381	SERPINE1	ILMN_1690063	LOC651143			1442554_s_at	Kalrn	1422667_at	Krt15	1420272_at	Samhd1	1450339_a_at	Bcl11b												206376_at	SLC6A15	230971_x_at	GLTPD2	225720_at	SYNPO2	205960_at	PDK4	211165_x_at	EPHB2	206025_s_at	TNFAIP6	232453_at		216236_s_at
ILMN_1744381	SERPINE1	ILMN_1744381	SERPINE1	ILMN_1696432	IDH1	ILMN_1744381	SERPINE1	ILMN_1866954	HS.71947	ILMN_1866954	HS.71947	ILMN_1818487	HS.549614			1418178_at	Ina	1454803_a_at	Hdac11	1435767_at	Scn3b	1419662_at	Ogn												236029_at	FAT3	204462_s_at	SLC16A2	208888_s_at	NCOR2	228873_at	COL22A1	228912_at	VIL1	205382_s_at	CFD	205290_s_at	BMP2	209687_at
ILMN_1866954	HS.71947	ILMN_1866954	HS.71947	ILMN_1719433	CD1D	ILMN_1866954	HS.71947	ILMN_1817615	HS.129302	ILMN_1817615	HS.129302	ILMN_1719449	DCAMKL2			1456673_at		1448926_at	Hoxa5	1425469_a_at		1460734_at	Col9a3												208170_s_at	TRIM31	205500_at	C5	202765_s_at	FBN1	206026_s_at	TNFAIP6	205960_at	PDK4	206385_s_at	ANK3	206994_at	CST4	201744_s_at
ILMN_1817615	HS.129302	ILMN_1817615	HS.129302	ILMN_1673113	F2RL1	ILMN_1817615	HS.129302	ILMN_1737076	HHLA2	ILMN_1737076	HHLA2	ILMN_1739428	IFIT2			1440557_at	Ipw	1441429_at	Irs4	1460214_at	Pcp4	1438239_at	Mid1												203889_at	SCG5	225328_at		1555855_at		205547_s_at	TAGLN	228873_at	COL22A1	1568765_at	SERPINE1	201884_at	CEACAM5	215388_s_at
ILMN_1737076	HHLA2	ILMN_1737076	HHLA2	ILMN_1776879	HMGN2	ILMN_1737076	HHLA2	ILMN_1730964	MGC34761	ILMN_1730964	MGC34761	ILMN_1758719	NEDD9			1450339_a_at	Bcl11b	1446990_at	Nfia	1448228_at	Lox	1429452_x_at	Pisd-ps3												206262_at	ADH1C	227233_at	TSPAN2	231029_at	F5	230971_x_at	GLTPD2	206026_s_at	TNFAIP6	204713_s_at	F5	209680_s_at	KIFC1	231513_at
ILMN_1730964	MGC34761	ILMN_1730964	MGC34761	ILMN_1710219	CALCR	ILMN_1730964	MGC34761	ILMN_1796629	EDNRA	ILMN_1796629	EDNRA	ILMN_1684816	APPBP1			1419662_at	Ogn	1428379_at	Slc17a6	1433450_at	Cdk5r1	1428825_at	Nr6a1												202831_at	GPX2	1562640_at	LOC285943	235521_at	HOXA3	204462_s_at	SLC16A2	205547_s_at	TAGLN	209937_at	TM4SF4	236497_at	LOC729683	202627_s_at
ILMN_1796629	EDNRA	ILMN_1796629	EDNRA	ILMN_1783702	MORC3	ILMN_1796629	EDNRA	ILMN_1786492	PLVAP	ILMN_1786492	PLVAP	ILMN_1827853	HS.543015			1460734_at	Col9a3	1418105_at	Stmn4	1433809_at	Ddx5	1452240_at	Celf4												203426_s_at	IGFBP5	210065_s_at	UPK1B	205387_s_at	CGB /// CGB5 /// CGB7	205500_at	C5	230971_x_at	GLTPD2	205477_s_at	AMBP	237206_at	MYOCD	236599_at
ILMN_1786492	PLVAP	ILMN_1786492	PLVAP	ILMN_1791653	TRPM1	ILMN_1786492	PLVAP	ILMN_1695945	MEIS2	ILMN_1695945	MEIS2	ILMN_1655740	SNAI2			1438239_at	Mid1	1419391_at	Myog	1453599_at	Trim71	1454691_at	Nrxn1												232231_at	RUNX2	205258_at	INHBB	1557816_a_at		225328_at		204462_s_at	SLC16A2	225645_at	EHF	210202_s_at	BIN1	226907_at
ILMN_1695945	MEIS2	ILMN_1695945	MEIS2	ILMN_1719449	DCAMKL2	ILMN_1695945	MEIS2	ILMN_1757736	IRX5	ILMN_1757736	IRX5	ILMN_1714600	NAV3			1429452_x_at	Pisd-ps3	1436888_at	Nhlh2	1416561_at	Gad1	1452250_a_at	Col6a2												205650_s_at	FGA	203691_at	PI3	221417_x_at	S1PR5	227233_at	TSPAN2	205500_at	C5	207761_s_at	METTL7A	213205_s_at	RAD54L2	225242_s_at
ILMN_1757736	IRX5	ILMN_1757736	IRX5	ILMN_1729216	CRYAB	ILMN_1757736	IRX5	ILMN_1680973	FOXF1	ILMN_1680973	FOXF1	ILMN_1655842	LOC442597			1428825_at	Nr6a1	1416107_at	Nsg2	1433434_at	AW551984	1426439_at	Ddx3y												229641_at	CCBE1	229839_at	SCARA5	220152_at	C10orf95	1562640_at	LOC285943	225328_at		205765_at	CYP3A5	201510_at	ELF3	1568687_s_at
ILMN_1680973	FOXF1	ILMN_1680973	FOXF1	ILMN_1809928	COL6A2	ILMN_1680973	FOXF1	ILMN_1696590	CHST4	ILMN_1696590	CHST4	ILMN_1656560	DKFZP564O0823			1452240_at	Celf4	1435872_at		1421749_at	Lin28a	1422667_at	Krt15												209173_at	AGR2	214580_x_at	KRT6A /// KRT6B /// KRT6C	238847_at		205801_s_at	RASGRP3	227233_at	TSPAN2	236176_at		203924_at	GSTA1	243489_at
ILMN_1696590	CHST4	ILMN_1696590	CHST4	ILMN_1739428	IFIT2	ILMN_1696590	CHST4	ILMN_1816925	HS.514745	ILMN_1816925	HS.514745	ILMN_1767154	TMEM16C			1454691_at	Nrxn1	1439404_x_at	Zfx///Zfa-ps	1438549_a_at	Srr	1454803_a_at	Hdac11												211165_x_at	EPHB2	201109_s_at	THBS1	206806_at	DGKI	210065_s_at	UPK1B	1562640_at	LOC285943	211980_at	COL4A1	232434_at	DIRC3	201108_s_at
ILMN_1816925	HS.514745	ILMN_1816925	HS.514745	ILMN_1733648	SNAP91	ILMN_1816925	HS.514745	ILMN_1663447	HNRPA1	ILMN_1712729	DKK4	ILMN_1672091	HOXD4			1452250_a_at	Col6a2	1448842_at	Cdo1	1455966_s_at	Nudt21	1448926_at	Hoxa5												228912_at	VIL1	223732_at	SLC23A1	218559_s_at	MAFB	226847_at	FST	205801_s_at	RASGRP3	236898_at	LOC100288781	210064_s_at	UPK1B	207494_s_at
ILMN_1712729	DKK4	ILMN_1663447	HNRPA1	ILMN_1677466	DUSP6	ILMN_1712729	DKK4	ILMN_1740269	WNT2B	ILMN_1663447	HNRPA1	ILMN_1765014	FOXB2			1426439_at	Ddx3y	1426127_x_at	Klra18	1415845_at	Syt4	1441429_at	Irs4												205960_at	PDK4	206025_s_at	TNFAIP6	204947_at	E2F1	205258_at	INHBB	210065_s_at	UPK1B	229372_at	GOLT1A	238617_at		205302_at
ILMN_1663447	HNRPA1	ILMN_1740269	WNT2B	ILMN_1789954	SYT11	ILMN_1663447	HNRPA1	ILMN_1691180	OTX1	ILMN_1740269	WNT2B	ILMN_1674390	PRKAR1B			1422667_at	Krt15	1450857_a_at	Col1a2	1415824_at	Scd2	1446990_at	Nfia												228873_at	COL22A1	206385_s_at	ANK3	209291_at	ID4	203691_at	PI3	205258_at	INHBB	227276_at	PLXDC2	233090_at		236787_at
ILMN_1740269	WNT2B	ILMN_1691180	OTX1	ILMN_1738639	LRFN5	ILMN_1740269	WNT2B	ILMN_1684255	MYL4	ILMN_1691180	OTX1	ILMN_1797668	INSM1			1454803_a_at	Hdac11	1435113_x_at	Stmn3	1439163_at	Zbtb16	1428379_at	Slc17a6												206026_s_at	TNFAIP6	1568765_at	SERPINE1	231792_at	MYLK2	229839_at	SCARA5	203691_at	PI3	214404_x_at	SPDEF	229842_at	ELF3	208555_x_at
ILMN_1691180	OTX1	ILMN_1684255	MYL4	ILMN_1658835	CAV2	ILMN_1691180	OTX1	ILMN_1805396	LOC168474	ILMN_1684255	MYL4	ILMN_1652677	FAM89A			1448926_at	Hoxa5	1426929_at	Celf4	1423669_at	Col1a1	1418105_at	Stmn4												205547_s_at	TAGLN	204713_s_at	F5	1556499_s_at	COL1A1	214580_x_at	KRT6A /// KRT6B /// KRT6C	229839_at	SCARA5	240135_x_at		206325_at	SERPINA6	227361_at
ILMN_1684255	MYL4	ILMN_1805396	LOC168474	ILMN_1655740	SNAI2	ILMN_1684255	MYL4	ILMN_1788774	TYR	ILMN_1805396	LOC168474	ILMN_1717381	HOXD1			1441429_at	Irs4	1417484_at	Ibsp	AFFX-18SRNAMur/X00686_3_at		1419391_at	Myog												230971_x_at	GLTPD2	209937_at	TM4SF4	202018_s_at	LTF	201109_s_at	THBS1	214580_x_at	KRT6A /// KRT6B /// KRT6C	202242_at	TSPAN7	203757_s_at	CEACAM6	202497_x_at
ILMN_1805396	LOC168474	ILMN_1788774	TYR	ILMN_1775931	EPHA3	ILMN_1805396	LOC168474	ILMN_1685318	EN2	ILMN_1788774	TYR	ILMN_1790885	KCNK10			1446990_at	Nfia	1423606_at	Postn	1455484_at	Elavl3	1436888_at	Nhlh2												204462_s_at	SLC16A2	205477_s_at	AMBP	207345_at	FST	223732_at	SLC23A1	201109_s_at	THBS1	203438_at	STC2	220442_at	GALNT4 /// POC1B	1555229_a_at
ILMN_1788774	TYR	ILMN_1685318	EN2	ILMN_1767154	TMEM16C	ILMN_1788774	TYR	ILMN_1694965	MAP6	ILMN_1685318	EN2	ILMN_1739423	RN7SK			1428379_at	Slc17a6	1418314_a_at	Rbfox1	1421152_a_at	Gnao1	1427263_at	Xist												205500_at	C5	225645_at	EHF	229339_at	MYOCD	206025_s_at	TNFAIP6	223732_at	SLC23A1	205117_at	FGF1	212203_x_at	IFITM3	214282_at
ILMN_1685318	EN2	ILMN_1694965	MAP6	ILMN_1672091	HOXD4	ILMN_1685318	EN2	ILMN_1792472	PCDH17	ILMN_1694965	MAP6	ILMN_1891266	HS.379327			1418105_at	Stmn4	1435767_at	Scn3b	1443823_s_at	Atp1a2	1416107_at	Nsg2												225328_at		207761_s_at	METTL7A	210159_s_at	TRIM31	206385_s_at	ANK3	206025_s_at	TNFAIP6	211966_at	COL4A2	214702_at	FN1	212949_at
ILMN_1694965	MAP6	ILMN_1792472	PCDH17	ILMN_1831158	HS.133261	ILMN_1694965	MAP6	ILMN_1708534	PAX8	ILMN_1792472	PCDH17	ILMN_1673676	SNX5			1419391_at	Myog	1425469_a_at		1436483_at	Myt1l	1435872_at													227233_at	TSPAN2	201131_s_at	CDH1	232762_at	KIAA1217	1568765_at	SERPINE1	206385_s_at	ANK3	206391_at	RARRES1	237411_at	ADAMTS6	238975_at
ILMN_1792472	PCDH17	ILMN_1708534	PAX8	ILMN_1685052	DNAH1	ILMN_1792472	PCDH17	ILMN_1681260	LOC643272	ILMN_1708534	PAX8	ILMN_1808907	HIST1H2BN			1436888_at	Nhlh2	1442025_a_at		1448785_at	Runx1t1	1439404_x_at	Zfx///Zfa-ps												1562640_at	LOC285943	41469_at	PI3	210400_at	GRIN2C	204713_s_at	F5	1568765_at	SERPINE1	236044_at	PPAPDC1A	239112_at	LOC100506984	218723_s_at
ILMN_1708534	PAX8	ILMN_1681260	LOC643272	ILMN_1760199	CALB1	ILMN_1708534	PAX8	ILMN_1774207	ANGPT2	ILMN_1681260	LOC643272	ILMN_1813450	RTP1			1427263_at	Xist	1437358_at	Wdfy1	1452899_at	Rian	1448842_at	Cdo1												205801_s_at	RASGRP3	205765_at	CYP3A5	204965_at	GC	209937_at	TM4SF4	204713_s_at	F5	206725_x_at	BMP1	230147_at	F2RL2	239781_at
ILMN_1681260	LOC643272	ILMN_1774207	ANGPT2	ILMN_1776953	MYL9	ILMN_1681260	LOC643272	ILMN_1895932	HS.561216	ILMN_1774207	ANGPT2	ILMN_1842237	HS.177654			1416107_at	Nsg2	1460214_at	Pcp4	1448213_at	Anxa1	1426127_x_at	Klra18												210065_s_at	UPK1B	205506_at	VIL1	219856_at	C1orf116	225645_at	EHF	209937_at	TM4SF4	205654_at	C4BPA	213725_x_at	XYLT1	211421_s_at
ILMN_1774207	ANGPT2	ILMN_1895932	HS.561216	ILMN_1733094	STEAP1	ILMN_1774207	ANGPT2	ILMN_1896430	HS.552280	ILMN_1895932	HS.561216	ILMN_1714592	CDA			1435872_at		1448228_at	Lox	1455160_at	2610203C20Rik	1450857_a_at	Col1a2												226847_at	FST	236176_at		205681_at	BCL2A1	207761_s_at	METTL7A	205477_s_at	AMBP	205590_at	RASGRP1	225464_at	FRMD6	232453_at
ILMN_1895932	HS.561216	ILMN_1896430	HS.552280	ILMN_1713384	LOC654096	ILMN_1895932	HS.561216	ILMN_1718285	HOXC8	ILMN_1896430	HS.552280	ILMN_1652653	KIAA1683			1439404_x_at	Zfx///Zfa-ps	1433450_at	Cdk5r1	1435857_s_at	Aplp1	1420273_x_at	Samhd1												205258_at	INHBB	211980_at	COL4A1	201842_s_at	EFEMP1	205765_at	CYP3A5	225645_at	EHF	229778_at	C12orf39	244491_at		204948_s_at
ILMN_1896430	HS.552280	ILMN_1718285	HOXC8	ILMN_1790885	KCNK10	ILMN_1896430	HS.552280	ILMN_1813077	POU5F1P1	ILMN_1718285	HOXC8	ILMN_1750153	OR52A1			1448842_at	Cdo1	1433809_at	Ddx5	1419332_at	Egfl6	1435113_x_at	Stmn3												203691_at	PI3	229372_at	GOLT1A	207430_s_at	MSMB	236176_at		207761_s_at	METTL7A	240304_s_at	TMC5	230813_at	LEPREL1	205290_s_at
ILMN_1718285	HOXC8	ILMN_1813077	POU5F1P1	ILMN_1739423	RN7SK	ILMN_1718285	HOXC8	ILMN_1664855	PPP1R14C	ILMN_1813077	POU5F1P1	ILMN_1797776	PRSS23			1426127_x_at	Klra18	1453599_at	Trim71	1429257_at	Meg3	1426929_at	Celf4												229839_at	SCARA5	227276_at	PLXDC2	1566157_x_at		211980_at	COL4A1	201131_s_at	CDH1	201069_at	MMP2	209606_at	CYTIP	206994_at
ILMN_1813077	POU5F1P1	ILMN_1664855	PPP1R14C	ILMN_1731714	CREB5	ILMN_1813077	POU5F1P1	ILMN_1881000	HS.583144	ILMN_1664855	PPP1R14C	ILMN_1681283	HIF1A			1450857_a_at	Col1a2	1416561_at	Gad1	1455831_at	Fus	1438638_x_at	Plxnb2												214580_x_at	KRT6A /// KRT6B /// KRT6C	214404_x_at	SPDEF	202499_s_at	SLC2A3	236898_at	LOC100288781	41469_at	PI3	216236_s_at	SLC2A14 /// SLC2A3	219562_at	RAB26	201884_at
ILMN_1664855	PPP1R14C	ILMN_1881000	HS.583144	ILMN_1673676	SNX5	ILMN_1664855	PPP1R14C	ILMN_1730645	TMEFF2	ILMN_1881000	HS.583144	ILMN_1679060	POU5F1			1420273_x_at	Samhd1	1455358_at	Rbfox1	1449482_at	Hist3h2ba	1417484_at	Ibsp												201109_s_at	THBS1	240135_x_at		210454_s_at	KCNJ6	229372_at	GOLT1A	205765_at	CYP3A5	209687_at	CXCL12	210297_s_at	MSMB	236497_at
ILMN_1881000	HS.583144	ILMN_1730645	TMEFF2	ILMN_1802690	GULP1	ILMN_1881000	HS.583144	ILMN_1689111	CXCL12	ILMN_1730645	TMEFF2	ILMN_1875814	HS.571087			1435113_x_at	Stmn3	1433434_at	AW551984	1426442_at	Gpm6a	1423606_at	Postn												223732_at	SLC23A1	230464_at	S1PR5	205979_at	SCGB2A1	214404_x_at	SPDEF	205506_at	VIL1	206515_at	CYP4F3	213288_at	MBOAT2	237206_at
ILMN_1730645	TMEFF2	ILMN_1689111	CXCL12	ILMN_1808907	HIST1H2BN	ILMN_1730645	TMEFF2	ILMN_1701653	ASCL1	ILMN_1689111	CXCL12	ILMN_1736637	TBC1D23			1426929_at	Celf4	1421749_at	Lin28a	1433643_at	Cacna2d1	1418314_a_at	Rbfox1												206025_s_at	TNFAIP6	202242_at	TSPAN7	230831_at	FRMD5	240135_x_at		236176_at		228038_at	SOX2	203425_s_at	IGFBP5	210202_s_at
ILMN_1689111	CXCL12	ILMN_1701653	ASCL1	ILMN_1842237	HS.177654	ILMN_1689111	CXCL12	ILMN_1887273	HS.435284	ILMN_1701653	ASCL1	ILMN_1801584	CXCR4			1438638_x_at	Plxnb2	1455966_s_at	Nudt21	1456312_x_at	Gsn	1420272_at	Samhd1												205382_s_at	CFD	203438_at	STC2	225369_at	ESAM	230464_at	S1PR5	211980_at	COL4A1	227725_at	ST6GALNAC1	232411_at		213205_s_at
ILMN_1701653	ASCL1	ILMN_1887273	HS.435284	ILMN_1819332	HS.583211	ILMN_1701653	ASCL1	ILMN_1756931	GPR56	ILMN_1887273	HS.435284	ILMN_1814998	FKSG30			1417484_at	Ibsp	1415845_at	Syt4	1439498_at	Igdcc3	1435767_at	Scn3b												206385_s_at	ANK3	205117_at	FGF1	206765_at	KCNJ2	202242_at	TSPAN7	236898_at	LOC100288781	215388_s_at	CFH /// CFHR1	211964_at	COL4A2	201510_at
ILMN_1887273	HS.435284	ILMN_1756931	GPR56	ILMN_1652653	KIAA1683	ILMN_1887273	HS.435284	ILMN_1731616	DCAMKL1	ILMN_1756931	GPR56	ILMN_1714820	ITGB1			1423606_at	Postn	1439163_at	Zbtb16	1456741_s_at	Gpm6a	1425469_a_at													1568765_at	SERPINE1	211966_at	COL4A2	201427_s_at	SEPP1	203438_at	STC2	229372_at	GOLT1A	213139_at	SNAI2	210461_s_at	ABLIM1	219612_s_at
ILMN_1756931	GPR56	ILMN_1731616	DCAMKL1	ILMN_1657058	PPIL6	ILMN_1756931	GPR56	ILMN_1680987	HAND1	ILMN_1731616	DCAMKL1	ILMN_1864685	HS.552087			1418314_a_at	Rbfox1	1423669_at	Col1a1	1421175_at	Myt1l	1442025_a_at													204713_s_at	F5	206391_at	RARRES1	220271_x_at	EFCAB6	205117_at	FGF1	227276_at	PLXDC2	211237_s_at	FGFR4	216799_at		232434_at
ILMN_1731616	DCAMKL1	ILMN_1680987	HAND1	ILMN_1749243	BANF1	ILMN_1731616	DCAMKL1	ILMN_1747650	BMP6	ILMN_1680987	HAND1	ILMN_1732988	KIAA1666			1420272_at	Samhd1	AFFX-18SRNAMur/X00686_3_at		1423935_x_at	Krt14	1437358_at	Wdfy1												209937_at	TM4SF4	236044_at	PPAPDC1A	228178_s_at		211966_at	COL4A2	214404_x_at	SPDEF	215559_at	ABCC6	208092_s_at	FAM49A	210064_s_at
ILMN_1680987	HAND1	ILMN_1747650	BMP6	ILMN_1695805	SMN1	ILMN_1680987	HAND1	ILMN_1735743	FLJ37440	ILMN_1747650	BMP6	ILMN_1789507	COL11A1			1435767_at	Scn3b	1455484_at	Elavl3	1434101_at	Nfib	1460214_at	Pcp4												205477_s_at	AMBP	206725_x_at	BMP1	239490_at	C7orf44	206391_at	RARRES1	240135_x_at		202627_s_at	SERPINE1	203453_at	SCNN1A	238617_at
ILMN_1747650	BMP6	ILMN_1735743	FLJ37440	ILMN_1750153	OR52A1	ILMN_1747650	BMP6	ILMN_1715650	LOC648149	ILMN_1735743	FLJ37440	ILMN_1681081	AGPAT2			1425469_a_at		1419608_a_at	Mia	1427168_a_at	Col14a1	1448228_at	Lox												225645_at	EHF	205590_at	RASGRP1	220662_s_at	HEYL	236044_at	PPAPDC1A	230464_at	S1PR5	219936_s_at	GPR87	228104_at	PLXNA4	224189_x_at
ILMN_1735743	FLJ37440	ILMN_1715650	LOC648149	ILMN_1768816	TMPO	ILMN_1735743	FLJ37440	ILMN_1894104	HS.148659	ILMN_1715650	LOC648149	ILMN_1666599	SNORD30			1442025_a_at		1417394_at	Klf4	1453144_at	Pisd-ps3	1433450_at	Cdk5r1												207761_s_at	METTL7A	206363_at	MAF	209889_at	SEC31B	206725_x_at	BMP1	202242_at	TSPAN7	236599_at		225627_s_at	CACHD1	204475_at
ILMN_1715650	LOC648149	ILMN_1894104	HS.148659	ILMN_1695941	EFCBP1	ILMN_1715650	LOC648149	ILMN_1740623	PCDH8	ILMN_1894104	HS.148659	ILMN_1651423	HERC2P2			1437358_at	Wdfy1	1421152_a_at	Gnao1	1431076_at	Add2	1433809_at	Ddx5												201131_s_at	CDH1	229778_at	C12orf39	222599_s_at	NAV2	205654_at	C4BPA	203438_at	STC2	214606_at	TSPAN2	225207_at	PDK4	233090_at
ILMN_1894104	HS.148659	ILMN_1740623	PCDH8	ILMN_1797776	PRSS23	ILMN_1894104	HS.148659	ILMN_1764885	C20ORF75	ILMN_1740623	PCDH8	ILMN_1711439	EMILIN1			1460214_at	Pcp4	1443823_s_at	Atp1a2	1451898_a_at	Sema6c	1453599_at	Trim71												41469_at	PI3	240304_s_at	TMC5	241224_x_at	DSCR8	205590_at	RASGRP1	205117_at	FGF1	229125_at	KANK4	207373_at	HOXD10	229842_at
ILMN_1740623	PCDH8	ILMN_1764885	C20ORF75	ILMN_1681283	HIF1A	ILMN_1740623	PCDH8	ILMN_1681234	TNRC4	ILMN_1764885	C20ORF75	ILMN_1742547	NRP1			1448228_at	Lox	1436483_at	Myt1l	1420798_s_at	Pcdhac2///Pcdhac1///Pcdha8///Pcdha2///Pcdha12///Pcdha3///Pcdha9///Pcdha1///Pcdha10///Pcdha11///Pcdha5///Pcdha7///Pcdha6///Pcdha4	1416561_at	Gad1												205765_at	CYP3A5	201069_at	MMP2	206432_at	HAS2	206363_at	MAF	211966_at	COL4A2	211958_at	IGFBP5	214027_x_at	DES /// FAM48A	206325_at
ILMN_1764885	C20ORF75	ILMN_1681234	TNRC4	ILMN_1718898	HOXC9	ILMN_1764885	C20ORF75	ILMN_1752965	GREM1	ILMN_1681234	TNRC4	ILMN_1738675	PTPN6			1433450_at	Cdk5r1	1448785_at	Runx1t1	1450428_at	Lhx1	1455358_at	Rbfox1												205506_at	VIL1	209687_at	CXCL12	225815_at	CPLX2	229778_at	C12orf39	206391_at	RARRES1	225242_s_at	CCDC80	206754_s_at	CYP2B6 /// CYP2B7P1	203757_s_at
ILMN_1681234	TNRC4	ILMN_1752965	GREM1	ILMN_1695935	SORCS2	ILMN_1681234	TNRC4	ILMN_1672908	TWIST1	ILMN_1752965	GREM1	ILMN_1688500	PCDH10			1433809_at	Ddx5	1452899_at	Rian	1426864_a_at	Ncam1	1433434_at	AW551984												236176_at		201744_s_at	LUM	205397_x_at	SMAD3	240304_s_at	TMC5	206725_x_at	BMP1	201148_s_at	TIMP3	224539_s_at	PCDHAC2	207057_at
ILMN_1752965	GREM1	ILMN_1672908	TWIST1	ILMN_1813120	MAP4K3	ILMN_1752965	GREM1	ILMN_1720113	PTPRO	ILMN_1672908	TWIST1	ILMN_1659950	APC2			1453599_at	Trim71	1448213_at	Anxa1	1434357_a_at	Kpnb1	1421749_at	Lin28a												214530_x_at	EPB41	206515_at	CYP4F3	241397_at		201069_at	MMP2	205590_at	RASGRP1	227647_at	KCNE3	213800_at	CFH	1555705_a_at
ILMN_1672908	TWIST1	ILMN_1720113	PTPRO	ILMN_1801584	CXCR4	ILMN_1672908	TWIST1	ILMN_1782389	LAD1	ILMN_1720113	PTPRO	ILMN_1762085	NR3C1			1416561_at	Gad1	1455160_at	2610203C20Rik	1436944_x_at	Pisd-ps1///Pisd-ps3	1438549_a_at	Srr												211980_at	COL4A1	228038_at	SOX2	235857_at	KCTD11	216236_s_at	SLC2A14 /// SLC2A3	206363_at	MAF	232544_at		230642_at		220442_at
ILMN_1720113	PTPRO	ILMN_1676602	SLC7A14	ILMN_1678219	LOC647534	ILMN_1720113	PTPRO	ILMN_1678280	LOC642464	ILMN_1782389	LAD1	ILMN_1703427	SON			1455358_at	Rbfox1	1435857_s_at	Aplp1	1436624_at	Dnm3	1455966_s_at	Nudt21												236898_at	LOC100288781	227725_at	ST6GALNAC1	215913_s_at	GULP1	209687_at	CXCL12	229778_at	C12orf39	229964_at	C9orf152	1568649_at		212203_x_at
ILMN_1676602	SLC7A14	ILMN_1782389	LAD1	ILMN_1814998	FKSG30	ILMN_1676602	SLC7A14	ILMN_1689456	ZBTB20	ILMN_1678280	LOC642464	ILMN_1691927	BTBD1			1433434_at	AW551984	1419332_at	Egfl6	1440001_at	Rian	1415845_at	Syt4												229372_at	GOLT1A	215388_s_at	CFH /// CFHR1	231637_at	LOC100499194	206515_at	CYP4F3	240304_s_at	TMC5	201108_s_at	THBS1	238567_at	SGPP2	207544_s_at
ILMN_1782389	LAD1	ILMN_1678280	LOC642464	ILMN_1714820	ITGB1	ILMN_1782389	LAD1	ILMN_1751439	EMX2	ILMN_1689456	ZBTB20	ILMN_1660288	C10ORF41			1421749_at	Lin28a	1429257_at	Meg3	1436991_x_at	Gsn	1415824_at	Scd2												227276_at	PLXDC2	231513_at		226978_at	PPARA	228038_at	SOX2	201069_at	MMP2	207494_s_at	ZNF76	228399_at	OSR1	218644_at
ILMN_1678280	LOC642464	ILMN_1689456	ZBTB20	ILMN_1690454	C3ORF54	ILMN_1678280	LOC642464	ILMN_1689088	COLEC12	ILMN_1751439	EMX2	ILMN_1779356	TP53			1438549_a_at	Srr	1455831_at	Fus	1434975_x_at	Pisd-ps3	1439163_at	Zbtb16												214404_x_at	SPDEF	213139_at	SNAI2	1558404_at	LOC644242	227725_at	ST6GALNAC1	216236_s_at	SLC2A14 /// SLC2A3	205302_at	IGFBP1	235849_at	SCARA5	214702_at
ILMN_1689456	ZBTB20	ILMN_1751439	EMX2	ILMN_1783149	CDH23	ILMN_1689456	ZBTB20	ILMN_1796673	RIT2	ILMN_1689088	COLEC12	ILMN_1699317	CNTN6			1455966_s_at	Nudt21	1449482_at	Hist3h2ba	1419872_at	Csf1r	1423669_at	Col1a1												240135_x_at		211237_s_at	FGFR4	209460_at	ABAT	215388_s_at	CFH /// CFHR1	209687_at	CXCL12	236787_at	LOC100507286	244780_at	SGPP2	237411_at
ILMN_1751439	EMX2	ILMN_1689088	COLEC12	ILMN_1710543	SLC39A3	ILMN_1751439	EMX2	ILMN_1672121	LOC387856	ILMN_1796673	RIT2	ILMN_1786444	LPL			1415845_at	Syt4	1426442_at	Gpm6a	1434194_at	Map2	AFFX-18SRNAMur/X00686_3_at													230464_at	S1PR5	215559_at	ABCC6	229400_at	HOXD10	231513_at		201744_s_at	LUM	208555_x_at	CST2	229382_at	C1orf183	239112_at
ILMN_1689088	COLEC12	ILMN_1796673	RIT2	ILMN_1864685	HS.552087	ILMN_1689088	COLEC12	ILMN_1716105	NLRP12	ILMN_1672121	LOC387856	ILMN_1744614	PLEKHG6			1415824_at	Scd2	1433643_at	Cacna2d1	1448992_at	Ina	1455484_at	Elavl3												202242_at	TSPAN7	202627_s_at	SERPINE1	204604_at	CDK14	213139_at	SNAI2	206515_at	CYP4F3	201147_s_at	TIMP3	207020_at	HSF2BP	230147_at
ILMN_1796673	RIT2	ILMN_1672121	LOC387856	ILMN_1657435	MT1M	ILMN_1796673	RIT2	ILMN_1852122	HS.18081	ILMN_1716105	NLRP12	ILMN_1898518	HS.388347			1439163_at	Zbtb16	1456312_x_at	Gsn	1423281_at	Stmn2	1419608_a_at	Mia												203438_at	STC2	219936_s_at	GPR87	202768_at	FOSB	211237_s_at	FGFR4	228038_at	SOX2	1555229_a_at	C1S	219179_at	DACT1	213725_x_at
ILMN_1672121	LOC387856	ILMN_1716105	NLRP12	ILMN_1765574	TFAP2A	ILMN_1672121	LOC387856	ILMN_1669410	CHGA	ILMN_1852122	HS.18081	ILMN_1742781	KIRREL			1423669_at	Col1a1	1439498_at	Igdcc3	1434411_at	Col12a1	1417394_at	Klf4												205117_at	FGF1	236599_at		222901_s_at	KCNJ16	215559_at	ABCC6	227725_at	ST6GALNAC1	214240_at	GAL	211843_x_at	CYP3A7	225464_at
ILMN_1716105	NLRP12	ILMN_1852122	HS.18081	ILMN_1732988	KIAA1666	ILMN_1716105	NLRP12	ILMN_1776936	ANKRD38	ILMN_1669410	CHGA	ILMN_1781256	LEFTY2			AFFX-18SRNAMur/X00686_3_at		1419324_at	Lhx9	1454737_at	Dusp9	1421152_a_at	Gnao1												211966_at	COL4A2	214606_at	TSPAN2	222288_at		202627_s_at	SERPINE1	215388_s_at	CFH /// CFHR1	214282_at		1553657_at	VWA3A	218330_s_at
ILMN_1852122	HS.18081	ILMN_1669410	CHGA	ILMN_1795835	LOC651455	ILMN_1852122	HS.18081	ILMN_1668099	LOC653275	ILMN_1776936	ANKRD38	ILMN_1773337	DKK1			1455484_at	Elavl3	1456741_s_at	Gpm6a	1416688_at	Snap91	1443823_s_at	Atp1a2												206391_at	RARRES1	229125_at	KANK4	202498_s_at	SLC2A3	219936_s_at	GPR87	231513_at		212949_at	NCAPH	214460_at	LSAMP	210221_at
ILMN_1669410	CHGA	ILMN_1776936	ANKRD38	ILMN_1814221	NPTX1	ILMN_1669410	CHGA	ILMN_1702125	HOXB7	ILMN_1668099	LOC653275	ILMN_1687519	SNAP23			1419608_a_at	Mia	1421175_at	Myt1l	1456387_at	Nol4	1436483_at	Myt1l												236044_at	PPAPDC1A	211958_at	IGFBP5	209189_at	FOS	236599_at		213139_at	SNAI2	218723_s_at	C13orf15	219908_at	DKK2	219562_at
ILMN_1776936	ANKRD38	ILMN_1668099	LOC653275	ILMN_1651423	HERC2P2	ILMN_1776936	ANKRD38	ILMN_1709348	ALDH1A1	ILMN_1702125	HOXB7	ILMN_1732278	C1ORF80			1417394_at	Klf4	1423935_x_at	Krt14	1450079_at	Nrk	1448785_at	Runx1t1												206725_x_at	BMP1	225242_s_at	CCDC80	209459_s_at	ABAT	226907_at	PPP1R14C	211237_s_at	FGFR4	202555_s_at	MYLK	206514_s_at	CYP4F2 /// CYP4F3	212614_at
ILMN_1668099	LOC653275	ILMN_1702125	HOXB7	ILMN_1699585	BHLHB5	ILMN_1668099	LOC653275	ILMN_1805665	FLRT3	ILMN_1709348	ALDH1A1	ILMN_1787212	CDKN1A			1421152_a_at	Gnao1	1434101_at	Nfib	1421754_at	AY036118	1452899_at	Rian												205654_at	C4BPA	1568687_s_at	ATP8B5P	240306_at		214606_at	TSPAN2	215559_at	ABCC6	239781_at	LOC100509655	215821_x_at	PSG3	210297_s_at
ILMN_1702125	HOXB7	ILMN_1709348	ALDH1A1	ILMN_1694389	MYLC2PL	ILMN_1702125	HOXB7	ILMN_1800131	LOC652826	ILMN_1805665	FLRT3	ILMN_1737110	LOC651957			1443823_s_at	Atp1a2	1427168_a_at	Col14a1	1433845_x_at	Dusp9	1448213_at	Anxa1												205590_at	RASGRP1	201148_s_at	TIMP3	206010_at	HABP2	229125_at	KANK4	202627_s_at	SERPINE1	242943_at	ST8SIA4	201107_s_at	THBS1	213288_at
ILMN_1709348	ALDH1A1	ILMN_1805665	FLRT3	ILMN_1879480	HS.13291	ILMN_1709348	ALDH1A1	ILMN_1738691	POU4F1	ILMN_1800131	LOC652826	ILMN_1699275	FLJ14712			1436483_at	Myt1l	1453144_at	Pisd-ps3	1417466_at	Rgs5	1455160_at	2610203C20Rik												206363_at	MAF	227647_at	KCNE3	225513_at	SCRN2	211958_at	IGFBP5	219936_s_at	GPR87	211421_s_at	RET	1552378_s_at	RDH10	201110_s_at
ILMN_1805665	FLRT3	ILMN_1800131	LOC652826	ILMN_1688500	PCDH10	ILMN_1805665	FLRT3	ILMN_1713449	TBX3	ILMN_1738691	POU4F1	ILMN_1668310	MOCS2			1448785_at	Runx1t1	1431076_at	Add2	1447657_s_at	Synpo2l	1435857_s_at	Aplp1												229778_at	C12orf39	243489_at		219279_at	DOCK10	225242_s_at	CCDC80	236599_at		232453_at		209498_at	CEACAM1	232411_at
ILMN_1800131	LOC652826	ILMN_1738691	POU4F1	ILMN_1659950	APC2	ILMN_1800131	LOC652826	ILMN_1680507	PPP2R2C	ILMN_1713449	TBX3	ILMN_1683786	FYTTD1			1452899_at	Rian	1451898_a_at	Sema6c	1448991_a_at	Ina	1419332_at	Egfl6												240304_s_at	TMC5	232544_at		208893_s_at	DUSP6	1568687_s_at	ATP8B5P	226907_at	PPP1R14C	222899_at	ITGA11	217187_at	MUC5AC	210461_s_at
ILMN_1738691	POU4F1	ILMN_1713449	TBX3	ILMN_1764082	MBOAT1	ILMN_1738691	POU4F1	ILMN_1723564	CLDN7	ILMN_1680507	PPP2R2C	ILMN_1778301	LOC652183			1448213_at	Anxa1	1420798_s_at	Pcdhac2///Pcdhac1///Pcdha8///Pcdha2///Pcdha12///Pcdha3///Pcdha9///Pcdha1///Pcdha10///Pcdha11///Pcdha5///Pcdha7///Pcdha6///Pcdha4	1434325_x_at	Prkar1b	1429257_at	Meg3												201069_at	MMP2	229964_at	C9orf152	231245_s_at		201148_s_at	TIMP3	214606_at	TSPAN2	1554195_a_at	C5orf46	35148_at	TJP3	208092_s_at
ILMN_1713449	TBX3	ILMN_1680507	PPP2R2C	ILMN_1693905	HAT1	ILMN_1713449	TBX3	ILMN_1655611	TSHZ2	ILMN_1723564	CLDN7	ILMN_1762439	C19ORF6			1455160_at	2610203C20Rik	1450428_at	Lhx1	1438312_s_at	Ltbp3	1455831_at	Fus												216236_s_at	SLC2A14 /// SLC2A3	201108_s_at	THBS1	231562_at	APOC2	227647_at	KCNE3	229125_at	KANK4	204948_s_at	FST	208888_s_at	NCOR2	219850_s_at
ILMN_1680507	PPP2R2C	ILMN_1723564	CLDN7	ILMN_1703427	SON	ILMN_1680507	PPP2R2C	ILMN_1757278	LOC643300	ILMN_1655611	TSHZ2	ILMN_1744387	KCNIP1			1435857_s_at	Aplp1	1426864_a_at	Ncam1	1460462_at	Med18	1449482_at	Hist3h2ba												209687_at	CXCL12	207494_s_at	ZNF76	232642_at	VWA5B2	243489_at		211958_at	IGFBP5	205290_s_at	BMP2	202765_s_at	FBN1	228104_at
ILMN_1723564	CLDN7	ILMN_1655611	TSHZ2	ILMN_1691927	BTBD1	ILMN_1723564	CLDN7	ILMN_1835658	HS.552826	ILMN_1757278	LOC643300	ILMN_1687544	ZNF567			1419332_at	Egfl6	1434357_a_at	Kpnb1	1426615_s_at	Ndrg4	1426442_at	Gpm6a												201744_s_at	LUM	236787_at	LOC100507286	212092_at	PEG10	232544_at		225242_s_at	CCDC80	206994_at	CST4	231029_at	F5	225627_s_at
ILMN_1655611	TSHZ2	ILMN_1757278	LOC643300	ILMN_1660288	C10ORF41	ILMN_1655611	TSHZ2	ILMN_1666672	DCN	ILMN_1835658	HS.552826	ILMN_1755215	LOC389432			1429257_at	Meg3	1436944_x_at	Pisd-ps1///Pisd-ps3	1448458_at	Top2b	1433643_at	Cacna2d1												206515_at	CYP4F3	227361_at	HS3ST3B1	216060_s_at	DAAM1	229964_at	C9orf152	1568687_s_at	ATP8B5P	209680_s_at	KIFC1	1557816_a_at		219529_at
ILMN_1757278	LOC643300	ILMN_1835658	HS.552826	ILMN_1657749	FLJ16008	ILMN_1757278	LOC643300	ILMN_1722527	LECT1	ILMN_1666672	DCN	ILMN_1846017	HS.572569			1455831_at	Fus	1436624_at	Dnm3	1455622_at	Podxl2	1456312_x_at	Gsn												228038_at	SOX2	202497_x_at	SLC2A3	233706_at		201108_s_at	THBS1	201148_s_at	TIMP3	210452_x_at	CYP4F2	221417_x_at	S1PR5	1554375_a_at
ILMN_1835658	HS.552826	ILMN_1666672	DCN	ILMN_1710808	MPZ	ILMN_1835658	HS.552826	ILMN_1763390	ISL1	ILMN_1722527	LECT1	ILMN_1892859	HS.526642			1449482_at	Hist3h2ba	1440001_at	Rian	1416501_at	Pdpk1	1439498_at	Igdcc3												227725_at	ST6GALNAC1	201147_s_at	TIMP3	222596_s_at	LGR4	205302_at	IGFBP1	227647_at	KCNE3	236497_at	LOC729683	220152_at	C10orf95	207373_at
ILMN_1666672	DCN	ILMN_1722527	LECT1	ILMN_1742052	SERPINB9	ILMN_1666672	DCN	ILMN_1698706	NID2	ILMN_1763390	ISL1	ILMN_1720703	SLC25A3			1426442_at	Gpm6a	1460693_a_at	Col9a3	1420894_at	Tgfbr1	1419324_at	Lhx9												215388_s_at	CFH /// CFHR1	1555229_a_at	C1S	214628_at	NHLH1	236787_at	LOC100507286	243489_at		210202_s_at	BIN1	212977_at	CXCR7	214027_x_at
ILMN_1722527	LECT1	ILMN_1763390	ISL1	ILMN_1755658	ABI3	ILMN_1722527	LECT1	ILMN_1687084	C3ORF64	ILMN_1698706	NID2	ILMN_1806483	ZWILCH			1433643_at	Cacna2d1	1436991_x_at	Gsn	1424967_x_at	Tnnt2	1456741_s_at	Gpm6a												231513_at		214240_at	GAL	211788_s_at	TREX2	208555_x_at	CST2	232544_at		213205_s_at	RAD54L2	228428_at	FAM102A	206754_s_at
ILMN_1763390	ISL1	ILMN_1698706	NID2	ILMN_1693269	GNG8	ILMN_1763390	ISL1	ILMN_1755620	IER5L	ILMN_1755620	IER5L	ILMN_1812273	EHMT1			1456312_x_at	Gsn	1434975_x_at	Pisd-ps3	1438363_at	Pnmal2	1421175_at	Myt1l												213139_at	SNAI2	214282_at		208209_s_at	C4BPB	227361_at	HS3ST3B1	229964_at	C9orf152	201510_at	ELF3	203483_at	SEMA4G	213714_at
ILMN_1698706	NID2	ILMN_1687084	C3ORF64	ILMN_1898518	HS.388347	ILMN_1698706	NID2	ILMN_1728937	CXCR4	ILMN_1728937	CXCR4	ILMN_1736005	NCAPH2			1439498_at	Igdcc3	1419872_at	Csf1r	1455992_at	Vgll4	1423935_x_at	Krt14												211237_s_at	FGFR4	238975_at	MMAB	221237_s_at	OSBP2	202497_x_at	SLC2A3	205309_at	SMPDL3B	219612_s_at	FGG	211550_at	EGFR	213800_at
ILMN_1687084	C3ORF64	ILMN_1755620	IER5L	ILMN_1781256	LEFTY2	ILMN_1687084	C3ORF64	ILMN_1681783	ANXA1	ILMN_1682431	MAB21L2	ILMN_1844029	HS.7413			1419324_at	Lhx9	1434194_at	Map2	1431074_a_at	Pitpnc1	1434101_at	Nfib												215559_at	ABCC6	218723_s_at	C13orf15	225380_at	PKDCC	201147_s_at	TIMP3	201108_s_at	THBS1	205942_s_at	ACSM3	218559_s_at	MAFB	230642_at
ILMN_1755620	IER5L	ILMN_1728937	CXCR4	ILMN_1857215	HS.497121	ILMN_1755620	IER5L	ILMN_1682431	MAB21L2	ILMN_1871139	HS.570964	ILMN_1656287	SPOCK2			1456741_s_at	Gpm6a	1448992_at	Ina	1433884_at	Syt1	1453144_at	Pisd-ps3												202627_s_at	SERPINE1	202555_s_at	MYLK	222198_at		1555229_a_at	C1S	207494_s_at	ZNF76	203924_at	GSTA1	204947_at	E2F1	228399_at
ILMN_1728937	CXCR4	ILMN_1682431	MAB21L2	ILMN_1773337	DKK1	ILMN_1728937	CXCR4	ILMN_1714586	VGLL3	ILMN_1789639	FMOD	ILMN_1676663	TNFRSF11B			1421175_at	Myt1l	1423281_at	Stmn2	1426604_at	Rnasel	1431076_at	Add2												219936_s_at	GPR87	239781_at	LOC100509655	235936_at	LOC254559	214240_at	GAL	205302_at	IGFBP1	232434_at	DIRC3	231792_at	MYLK2	235849_at
ILMN_1681783	ANXA1	ILMN_1871139	HS.570964	ILMN_1693129	RNF165	ILMN_1681783	ANXA1	ILMN_1871139	HS.570964	ILMN_1794802	FAM123A	ILMN_1768793	UTF1			1423935_x_at	Krt14	1434411_at	Col12a1	1424630_a_at	Brca1	1451898_a_at	Sema6c												236599_at		242943_at	ST8SIA4	208537_at	S1PR2	214282_at		236787_at	LOC100507286	210064_s_at	UPK1B	1558964_at	FAT3	202376_at
ILMN_1682431	MAB21L2	ILMN_1789639	FMOD	ILMN_1687519	SNAP23	ILMN_1682431	MAB21L2	ILMN_1789639	FMOD	ILMN_1673871	TACSTD1	ILMN_1686668	GFM2			1434101_at	Nfib	1427133_s_at	Lrp2	1438415_s_at	Yipf2	1420798_s_at	Pcdhac2///Pcdhac1///Pcdha8///Pcdha2///Pcdha12///Pcdha3///Pcdha9///Pcdha1///Pcdha10///Pcdha11///Pcdha5///Pcdha7///Pcdha6///Pcdha4												226907_at	PPP1R14C	232453_at		205649_s_at	FGA	212949_at	NCAPH	227361_at	HS3ST3B1	238617_at		202018_s_at	LTF	244780_at
ILMN_1714586	VGLL3	ILMN_1794802	FAM123A	ILMN_1732278	C1ORF80	ILMN_1714586	VGLL3	ILMN_1794802	FAM123A	ILMN_1741260	MDN1	ILMN_1713818	LOC647415			1427168_a_at	Col14a1	1425083_at	Otor	1455123_at	St18	1450428_at	Lhx1												214606_at	TSPAN2	222899_at	ITGA11	211870_s_at	PCDHA3	238975_at	MMAB	202497_x_at	SLC2A3	224189_x_at	EHF	216918_s_at	DST	229382_at
ILMN_1871139	HS.570964	ILMN_1673871	TACSTD1	ILMN_1736834	SKIL	ILMN_1871139	HS.570964	ILMN_1673871	TACSTD1	ILMN_1738116	TMEM119	ILMN_1789407	FAM18B2			1453144_at	Pisd-ps3	1454737_at	Dusp9	1426598_at	Uty	1426864_a_at	Ncam1												229125_at	KANK4	1554195_a_at	C5orf46	203854_at	CFI	218723_s_at	C13orf15	201147_s_at	TIMP3	204475_at	MMP1	229339_at	MYOCD	219179_at
ILMN_1789639	FMOD	ILMN_1741260	MDN1	ILMN_1709681	GABRB3	ILMN_1789639	FMOD	ILMN_1741260	MDN1	ILMN_1900968	HS.552096	ILMN_1669972	DKFZP686O24166			1431076_at	Add2	1416688_at	Snap91	1437171_x_at	Gsn	1434357_a_at	Kpnb1												211958_at	IGFBP5	205290_s_at	BMP2	201309_x_at	C5orf13	202555_s_at	MYLK	1555229_a_at	C1S	233090_at		242722_at	LMO7	235845_at
ILMN_1794802	FAM123A	ILMN_1738116	TMEM119	ILMN_1727532	OLFML3	ILMN_1794802	FAM123A	ILMN_1738116	TMEM119	ILMN_1803408	KRT18	ILMN_1678949	HSPBP1			1451898_a_at	Sema6c	1456387_at	Nol4	1421924_at	Slc2a3	1436944_x_at	Pisd-ps1///Pisd-ps3												225242_s_at	CCDC80	201884_at	CEACAM5	207886_s_at	CALCR	242943_at	ST8SIA4	214240_at	GAL	229842_at	ELF3	232762_at	KIAA1217	211843_x_at
ILMN_1673871	TACSTD1	ILMN_1900968	HS.552096	ILMN_1668310	MOCS2	ILMN_1673871	TACSTD1	ILMN_1900968	HS.552096	ILMN_1849533	HS.171965	ILMN_1658706	ST6GALNAC2			1420798_s_at	Pcdhac2///Pcdhac1///Pcdha8///Pcdha2///Pcdha12///Pcdha3///Pcdha9///Pcdha1///Pcdha10///Pcdha11///Pcdha5///Pcdha7///Pcdha6///Pcdha4	1450079_at	Nrk	1448788_at	Cd200	1436624_at	Dnm3												1568687_s_at	ATP8B5P	210452_x_at	CYP4F2	215341_at	DNAH6	211421_s_at	RET	214282_at		206325_at	SERPINA6	236807_at		1553657_at
ILMN_1741260	MDN1	ILMN_1803408	KRT18	ILMN_1794863	CAMK2N1	ILMN_1741260	MDN1	ILMN_1803408	KRT18	ILMN_1766650	FOXA1	ILMN_1844350	HS.334320			1450428_at	Lhx1	1421754_at	AY036118	1439568_at	Greb1	1440001_at	Rian												201148_s_at	TIMP3	236497_at	LOC729683	230836_at	ST8SIA4	232453_at		212949_at	NCAPH	203757_s_at	CEACAM6	210400_at	GRIN2C	214460_at
ILMN_1738116	TMEM119	ILMN_1849533	HS.171965	ILMN_1728011	NLGN4X	ILMN_1738116	TMEM119	ILMN_1849533	HS.171965	ILMN_1723522	APOLD1	ILMN_1777199	GRP			1426864_a_at	Ncam1	1433845_x_at	Dusp9	1420893_a_at	Tgfbr1	1460693_a_at	Col9a3												227647_at	KCNE3	210202_s_at	BIN1	207298_at	SLC17A3	222899_at	ITGA11	202555_s_at	MYLK	209765_at	ADAM19	229942_at	BNC2	219908_at
ILMN_1900968	HS.552096	ILMN_1766650	FOXA1	ILMN_1744387	KCNIP1	ILMN_1900968	HS.552096	ILMN_1766650	FOXA1	ILMN_1697433	CYP46A1	ILMN_1797557	PLEKHA6			1434357_a_at	Kpnb1	1417466_at	Rgs5	1428393_at	Nrn1	1436991_x_at	Gsn												243489_at		213205_s_at	RAD54L2	206340_at	NR1H4	1554195_a_at	C5orf46	239781_at	LOC100509655	227806_at	C16orf74	227315_x_at	PROSC	206514_s_at
ILMN_1803408	KRT18	ILMN_1723522	APOLD1	ILMN_1746013	SPOCK1	ILMN_1803408	KRT18	ILMN_1723522	APOLD1	ILMN_1708954	NOLA1	ILMN_1751885	GPR64			1436944_x_at	Pisd-ps1///Pisd-ps3	1447657_s_at	Synpo2l	1454675_at	Thra	1434975_x_at	Pisd-ps3												232544_at		201510_at	ELF3	205057_s_at	IDUA	204948_s_at	FST	242943_at	ST8SIA4	207057_at	SLC16A7	223454_at	CXCL16	203435_s_at
ILMN_1849533	HS.171965	ILMN_1697433	CYP46A1	ILMN_1687544	ZNF567	ILMN_1849533	HS.171965	ILMN_1697433	CYP46A1	ILMN_1678618	ELAVL3	ILMN_1746435	HIST1H1E			1436624_at	Dnm3	1448991_a_at	Ina	1426255_at	Nefl	1419872_at	Csf1r												229964_at	C9orf152	219612_s_at	FGG	241864_x_at		205290_s_at	BMP2	211421_s_at	RET	1555705_a_at	CMTM3	204965_at	GC	215821_x_at
ILMN_1766650	FOXA1	ILMN_1708954	NOLA1	ILMN_1716815	CEACAM1	ILMN_1766650	FOXA1	ILMN_1708954	NOLA1	ILMN_1654819	LOC653738	ILMN_1910180	HS.575038			1440001_at	Rian	1434325_x_at	Prkar1b	1432646_a_at	2900097C17Rik	1434194_at	Map2												205309_at	SMPDL3B	205942_s_at	ACSM3	1566156_at		206994_at	CST4	232453_at		244353_s_at	SLC2A12	205683_x_at	TPSAB1	201107_s_at
ILMN_1723522	APOLD1	ILMN_1700782	TTR	ILMN_1801303	AMY2A	ILMN_1723522	APOLD1	ILMN_1700782	TTR	ILMN_1904560	HS.546573	ILMN_1770653	MAL2			1460693_a_at	Col9a3	1438312_s_at	Ltbp3	1435940_at	Dclk1	1448992_at	Ina												201108_s_at	THBS1	203924_at	GSTA1	205582_s_at	GGT5	210452_x_at	CYP4F2	222899_at	ITGA11	220442_at	GALNT4 /// POC1B	222007_s_at	FKBP8	204595_s_at
ILMN_1697433	CYP46A1	ILMN_1678618	ELAVL3	ILMN_1720703	SLC25A3	ILMN_1697433	CYP46A1	ILMN_1678618	ELAVL3	ILMN_1748538	ALDH1A2	ILMN_1811729	CBLC			1436991_x_at	Gsn	1428826_at	Nr6a1	1454672_at	Nefl	1423281_at	Stmn2												207494_s_at	ZNF76	232434_at	DIRC3	206089_at	NELL1	237206_at	MYOCD	1554195_a_at	C5orf46	207544_s_at	ADH6	242353_at		209498_at
ILMN_1708954	NOLA1	ILMN_1654819	LOC653738	ILMN_1803429	CD44	ILMN_1708954	NOLA1	ILMN_1654819	LOC653738	ILMN_1704154	TNFRSF19	ILMN_1659350	CASP6			1434975_x_at	Pisd-ps3	1415935_at	Smoc2	AFFX-ThrX-M_at		1434411_at	Col12a1												205302_at	IGFBP1	210064_s_at	UPK1B	216852_x_at	IGL@	210202_s_at	BIN1	204948_s_at	FST	214702_at	FN1	204973_at	GJB1	217187_at
ILMN_1700782	TTR	ILMN_1904560	HS.546573	ILMN_1659029	FAM116B	ILMN_1700782	TTR	ILMN_1904560	HS.546573	ILMN_1705751	C7ORF20	ILMN_1693483	FGF18			1419872_at	Csf1r	1426615_s_at	Ndrg4	1421163_a_at	Nfia	1427133_s_at	Lrp2												236787_at	LOC100507286	238617_at		236853_at	C13orf16	213205_s_at	RAD54L2	205290_s_at	BMP2	237411_at	ADAMTS6	208747_s_at	C1S	35148_at
ILMN_1678618	ELAVL3	ILMN_1748538	ALDH1A2	ILMN_1656287	SPOCK2	ILMN_1678618	ELAVL3	ILMN_1748538	ALDH1A2	ILMN_1735463	FLJ20433	ILMN_1893999	HS.582726			1434194_at	Map2	1448458_at	Top2b	1427446_s_at	Ttn	1425083_at	Otor												208555_x_at	CST2	224189_x_at	EHF	209949_at	NCF2	201510_at	ELF3	201884_at	CEACAM5	230147_at	F2RL2	203440_at	CDH2	208888_s_at
ILMN_1654819	LOC653738	ILMN_1704154	TNFRSF19	ILMN_1661994	ESRRG	ILMN_1654819	LOC653738	ILMN_1704154	TNFRSF19	ILMN_1740555	SNAP25	ILMN_1769996	MUM1L1			1448992_at	Ina	1455622_at	Podxl2	1425457_a_at	Grb10	1454737_at	Dusp9												227361_at	HS3ST3B1	233090_at		225895_at	SYNPO2	219612_s_at	FGG	209680_s_at	KIFC1	213725_x_at	XYLT1	207430_s_at	MSMB	219942_at
ILMN_1904560	HS.546573	ILMN_1705751	C7ORF20	ILMN_1695034	LOC642817	ILMN_1904560	HS.546573	ILMN_1705751	C7ORF20	ILMN_1761812	DMD	ILMN_1715603	IL23A			1423281_at	Stmn2	1415844_at	Syt4	1426980_s_at	E130012A19Rik	1416688_at	Snap91												202497_x_at	SLC2A3	229842_at	ELF3	205347_s_at	TMSB15A	205942_s_at	ACSM3	210452_x_at	CYP4F2	225464_at	FRMD6	1566157_x_at		202765_s_at
ILMN_1748538	ALDH1A2	ILMN_1735463	FLJ20433	ILMN_1676663	TNFRSF11B	ILMN_1748538	ALDH1A2	ILMN_1735463	FLJ20433	ILMN_1774132	MAP6	ILMN_1760211	PITX1			1434411_at	Col12a1	1420894_at	Tgfbr1	AFFX-r2-Bs-thr-5_s_at		1456387_at	Nol4												201147_s_at	TIMP3	206325_at	SERPINA6	231275_at	FLJ42875	203924_at	GSTA1	236497_at	LOC729683	209606_at	CYTIP	233555_s_at	SULF2	1555855_at
ILMN_1704154	TNFRSF19	ILMN_1740555	SNAP25	ILMN_1783956	ATP8B4	ILMN_1704154	TNFRSF19	ILMN_1740555	SNAP25	ILMN_1654639	HERC6	ILMN_1742544	MEF2C			1427133_s_at	Lrp2	1424967_x_at	Tnnt2	1457945_at		1450079_at	Nrk												1555229_a_at	C1S	203757_s_at	CEACAM6	209541_at	IGF1	232434_at	DIRC3	237206_at	MYOCD	208130_s_at	TBXAS1	210454_s_at	KCNJ6	231029_at
ILMN_1705751	C7ORF20	ILMN_1761812	DMD	ILMN_1746386	HHLA1	ILMN_1705751	C7ORF20	ILMN_1761812	DMD	ILMN_1801441	RFTN2	ILMN_1679106	LOC644919			1425083_at	Otor	1438363_at	Pnmal2	1437841_x_at	Csdc2	1421754_at	AY036118												214240_at	GAL	209765_at	ADAM19	205674_x_at	FXYD2	210064_s_at	UPK1B	210202_s_at	BIN1	210221_at	CHRNA3	219404_at	EPS8L3	230691_at
ILMN_1735463	FLJ20433	ILMN_1774132	MAP6	ILMN_1652940	MGC16703	ILMN_1735463	FLJ20433	ILMN_1774132	MAP6	ILMN_1783185	SOX21	ILMN_1743864	FOXC1			1454737_at	Dusp9	1455992_at	Vgll4	1437213_at	Nudt21	1417466_at	Rgs5												214282_at		227806_at	C16orf74	235797_x_at	HMCN2	238617_at		201510_at	ELF3	205513_at	TCN1	205979_at	SCGB2A1	224733_at
ILMN_1740555	SNAP25	ILMN_1654639	HERC6	ILMN_1751227	LOC401321	ILMN_1740555	SNAP25	ILMN_1654639	HERC6	ILMN_1653466	HES4	ILMN_1665492	SORCS1			1416688_at	Snap91	1433884_at	Syt1	1446669_at		1447657_s_at	Synpo2l												212949_at	NCAPH	207057_at	SLC16A7	211841_s_at	TNFRSF25	224189_x_at	EHF	219612_s_at	FGG	213288_at	MBOAT2	206765_at	KCNJ2	205946_at
ILMN_1761812	DMD	ILMN_1801441	RFTN2	ILMN_1789407	FAM18B2	ILMN_1761812	DMD	ILMN_1801441	RFTN2	ILMN_1699491	DMRTA2	ILMN_1772869	C20ORF82			1456387_at	Nol4	1426604_at	Rnasel	AFFX-r2-Bs-dap-5_at		1448991_a_at	Ina												238975_at	MMAB	1555705_a_at	CMTM3	217490_at		204475_at	MMP1	205942_s_at	ACSM3	237254_at	SLC5A11	201427_s_at	SEPP1	225481_at
ILMN_1774132	MAP6	ILMN_1783185	SOX21	ILMN_1853085	HS.266041	ILMN_1774132	MAP6	ILMN_1783185	SOX21	ILMN_1844299	HS.574590	ILMN_1692177	TSC22D1			1450079_at	Nrk	1424630_a_at	Brca1	1451047_at	Itm2a	1434325_x_at	Prkar1b												218723_s_at	C13orf15	244353_s_at	SLC2A12	226829_at	AFAP1L2	233090_at		203924_at	GSTA1	203425_s_at	IGFBP5	220271_x_at	EFCAB6	221417_x_at
ILMN_1654639	HERC6	ILMN_1653466	HES4	ILMN_1658706	ST6GALNAC2	ILMN_1654639	HERC6	ILMN_1653466	HES4	ILMN_1789048	GLB1L3	ILMN_1718558	PARP12			1421754_at	AY036118	1438415_s_at	Yipf2	1439745_at	Cacng7	1438312_s_at	Ltbp3												202555_s_at	MYLK	220442_at	GALNT4 /// POC1B	226598_s_at	GTPBP5	229842_at	ELF3	232434_at	DIRC3	232411_at		239219_at	AURKB	237166_at
ILMN_1801441	RFTN2	ILMN_1699491	DMRTA2	ILMN_1675632	C21ORF37	ILMN_1801441	RFTN2	ILMN_1699491	DMRTA2	ILMN_1682814	MARVELD3	ILMN_1762224	HPS3			1433845_x_at	Dusp9	1438531_at	A730054J21Rik	1438245_at		1428826_at	Nr6a1												239781_at	LOC100509655	212203_x_at	IFITM3	206925_at	ST8SIA4	206325_at	SERPINA6	210064_s_at	UPK1B	211964_at	COL4A2	228178_s_at		220152_at
ILMN_1783185	SOX21	ILMN_1844299	HS.574590	ILMN_1844350	HS.334320	ILMN_1783185	SOX21	ILMN_1844299	HS.574590	ILMN_1863509	HS.28391	ILMN_1685327	SON			1417466_at	Rgs5	1455123_at	St18	1451412_a_at	Ift20	1460462_at	Med18												242943_at	ST8SIA4	207544_s_at	ADH6	231514_at	C1orf94	203757_s_at	CEACAM6	238617_at		210461_s_at	ABLIM1	239490_at	C7orf44	212977_at
ILMN_1653466	HES4	ILMN_1789048	GLB1L3	ILMN_1751885	GPR64	ILMN_1653466	HES4	ILMN_1789048	GLB1L3	ILMN_1674009	TKTL1	ILMN_1704196	DSG2			1447657_s_at	Synpo2l	1419005_at	Crybb3	1434421_at	Islr2	1415935_at	Smoc2												211421_s_at	RET	218644_at	PLEK2	204388_s_at	MAOA	209765_at	ADAM19	224189_x_at	EHF	216799_at		220662_s_at	HEYL	238847_at
ILMN_1699491	DMRTA2	ILMN_1682814	MARVELD3	ILMN_1686088	CNTN2	ILMN_1699491	DMRTA2	ILMN_1682814	MARVELD3	ILMN_1672611	CDH11	ILMN_1736165	MLL3			1448991_a_at	Ina	1437171_x_at	Gsn	1456609_at	Camk2n1	1426615_s_at	Ndrg4												232453_at		214702_at	FN1	201641_at	BST2	227806_at	C16orf74	204475_at	MMP1	208092_s_at	FAM49A	235086_at	THBS1	204684_at
ILMN_1844299	HS.574590	ILMN_1863509	HS.28391	ILMN_1795063	ZADH2	ILMN_1844299	HS.574590	ILMN_1863509	HS.28391	ILMN_1744693	FGF2	ILMN_1758461	ST8SIA2			1434325_x_at	Prkar1b	1421924_at	Slc2a3	1438588_at	Plagl1	1448458_at	Top2b												222899_at	ITGA11	237411_at	ADAMTS6	210762_s_at	DLC1	207057_at	SLC16A7	233090_at		203453_at	SCNN1A	209889_at	SEC31B	213201_s_at
ILMN_1789048	GLB1L3	ILMN_1674009	TKTL1	ILMN_1710312	TMEM31	ILMN_1789048	GLB1L3	ILMN_1674009	TKTL1	ILMN_1664859	ST8SIA1	ILMN_1679858	CD9			1438312_s_at	Ltbp3	1448788_at	Cd200	1447749_at	Smyd5	1455622_at	Podxl2												1554195_a_at	C5orf46	239112_at	LOC100506984	236033_at	ASB12	1555705_a_at	CMTM3	229842_at	ELF3	225803_at	FBXO32	241224_x_at	DSCR8	206806_at
ILMN_1682814	MARVELD3	ILMN_1672611	CDH11	ILMN_1812073	ATP6V1B1	ILMN_1682814	MARVELD3	ILMN_1672611	CDH11	ILMN_1898691	HS.553068	ILMN_1686735	LOC654135			1428826_at	Nr6a1	1437082_at	Akap9	1431751_a_at	Mpped2	1416501_at	Pdpk1												204948_s_at	FST	230147_at	F2RL2	233171_at	GRIN3A	244353_s_at	SLC2A12	206325_at	SERPINA6	204621_s_at	NR4A2	206432_at	HAS2	218559_s_at
ILMN_1863509	HS.28391	ILMN_1744693	FGF2	ILMN_1746435	HIST1H1E	ILMN_1863509	HS.28391	ILMN_1744693	FGF2	ILMN_1796150	HS3ST1	ILMN_1741970	JUP			1460462_at	Med18	1439568_at	Greb1	1456326_at	Fndc3c1	1415844_at	Syt4												205290_s_at	BMP2	213725_x_at	XYLT1	1566324_a_at	MAF	220442_at	GALNT4 /// POC1B	203757_s_at	CEACAM6	225627_s_at	CACHD1	225815_at	CPLX2	204947_at
ILMN_1674009	TKTL1	ILMN_1664859	ST8SIA1	ILMN_1778337	TCF2	ILMN_1674009	TKTL1	ILMN_1664859	ST8SIA1	ILMN_1793593	FZD10	ILMN_1722718	BMP2			1415935_at	Smoc2	1428393_at	Nrn1	1422904_at	Fmo2	1420894_at	Tgfbr1												206994_at	CST4	225464_at	FRMD6	226627_at	2008-09-01	207544_s_at	ADH6	209765_at	ADAM19	1554375_a_at	NR1H4	220283_at	HHIPL2	209291_at
ILMN_1672611	CDH11	ILMN_1802653	EBI3	ILMN_1910180	HS.575038	ILMN_1672611	CDH11	ILMN_1898691	HS.553068	ILMN_1689046	FLJ20273	ILMN_1680617	PLXNA2			1426615_s_at	Ndrg4	1454675_at	Thra	1438810_at	D10Ertd755e	1424967_x_at	Tnnt2												201884_at	CEACAM5	244491_at		222260_at		218644_at	PLEK2	227806_at	C16orf74	214234_s_at	CYP3A5	205397_x_at	SMAD3	231792_at
ILMN_1744693	FGF2	ILMN_1898691	HS.553068	ILMN_1746116	OCA2	ILMN_1744693	FGF2	ILMN_1796150	HS3ST1	ILMN_1811303	NR5A2	ILMN_1799671	SRGAP3			1448458_at	Top2b	1426255_at	Nefl	AFFX-18SRNAMur/X00686_M_at		1438363_at	Pnmal2												209680_s_at	KIFC1	218330_s_at	NAV2	201340_s_at	ENC1	214702_at	FN1	207057_at	SLC16A7	217165_x_at	MT1F	212022_s_at	MKI67	1558964_at
ILMN_1664859	ST8SIA1	ILMN_1796150	HS3ST1	ILMN_1734452	GLYATL2	ILMN_1664859	ST8SIA1	ILMN_1793593	FZD10	ILMN_1777397	MSX1	ILMN_1795285	PHF15			1455622_at	Podxl2	1432646_a_at	2900097C17Rik	1434510_at	Papss2	1455992_at	Vgll4												210452_x_at	CYP4F2	209606_at	CYTIP	238328_at	MPRIP	237411_at	ADAMTS6	1555705_a_at	CMTM3	225207_at	PDK4	202454_s_at	ERBB3	202018_s_at
ILMN_1802653	EBI3	ILMN_1793593	FZD10	ILMN_1659350	CASP6	ILMN_1802653	EBI3	ILMN_1689046	FLJ20273	ILMN_1757215	SPIB	ILMN_1704255	LOC133993			1416501_at	Pdpk1	1417050_at	C1qtnf4	1452906_at	Meg3	1431074_a_at	Pitpnc1												236497_at	LOC729683	208130_s_at	TBXAS1	221424_s_at	OR51E2	239112_at	LOC100506984	244353_s_at	SLC2A12	207373_at	HOXD10	226978_at	PPARA	207345_at
ILMN_1898691	HS.553068	ILMN_1723232	LOC96610	ILMN_1697677	COL4A3BP	ILMN_1898691	HS.553068	ILMN_1811303	NR5A2	ILMN_1801616	EMP1	ILMN_1699750	ABHD9			1415844_at	Syt4	1435940_at	Dclk1	1435871_at	Elavl3	1433884_at	Syt1												237206_at	MYOCD	210221_at	CHRNA3	240999_at	LOC100287704	230147_at	F2RL2	220442_at	GALNT4 /// POC1B	224539_s_at	PCDHAC2	1558404_at	LOC644242	229339_at
ILMN_1796150	HS3ST1	ILMN_1689046	FLJ20273	ILMN_1893999	HS.582726	ILMN_1796150	HS3ST1	ILMN_1777397	MSX1	ILMN_1801833	ARHGAP24	ILMN_1790574	ZMYND10			1420894_at	Tgfbr1	1454672_at	Nefl	AFFX-r2-Bs-lys-M_at		1426604_at	Rnasel												210202_s_at	BIN1	219562_at	RAB26	241762_at		213725_x_at	XYLT1	212203_x_at	IFITM3	213714_at	CACNB2	206785_s_at	KLRC1 /// KLRC2	210159_s_at
ILMN_1793593	FZD10	ILMN_1811303	NR5A2	ILMN_1757497	VGF	ILMN_1793593	FZD10	ILMN_1757215	SPIB	ILMN_1880674	HS.540043	ILMN_1652237	CBR3			1424967_x_at	Tnnt2	AFFX-ThrX-M_at		1417988_at	Resp18	1438415_s_at	Yipf2												213205_s_at	RAD54L2	212614_at	ARID5B	226699_at	FCHSD1	225464_at	FRMD6	207544_s_at	ADH6	213800_at	CFH	229400_at	HOXD10	242722_at
ILMN_1723232	LOC96610	ILMN_1777397	MSX1	ILMN_1802338	HHLA3	ILMN_1723232	LOC96610	ILMN_1801616	EMP1	ILMN_1762684	C9ORF61	ILMN_1671586	LOC644826			1438363_at	Pnmal2	1421163_a_at	Nfia	1441547_at		1438531_at	A730054J21Rik												201510_at	ELF3	210297_s_at	MSMB	237690_at	GPR115	244491_at		218644_at	PLEK2	238567_at	SGPP2	218806_s_at	VAV3	236807_at
ILMN_1689046	FLJ20273	ILMN_1757215	SPIB	ILMN_1715603	IL23A	ILMN_1689046	FLJ20273	ILMN_1801833	ARHGAP24	ILMN_1681949	PDGFRA	ILMN_1709851	TCEA1			1455992_at	Vgll4	1427446_s_at	Ttn	1460666_a_at	Ebf3	1455123_at	St18												219612_s_at	FGG	213288_at	MBOAT2	232136_s_at	CTTNBP2	218330_s_at	NAV2	214702_at	FN1	228399_at	OSR1	204604_at	CDK14	210827_s_at
ILMN_1811303	NR5A2	ILMN_1801616	EMP1	ILMN_1663037	LRRC4C	ILMN_1811303	NR5A2	ILMN_1880674	HS.540043	ILMN_1907095	HS.391856	ILMN_1738558	RGS20			1431074_a_at	Pitpnc1	1426980_s_at	E130012A19Rik	1417428_at	Gng3	1419005_at	Crybb3												205942_s_at	ACSM3	237254_at	SLC5A11	225681_at	CTHRC1	209606_at	CYTIP	237411_at	ADAMTS6	207020_at	HSF2BP	202768_at	FOSB	229942_at
ILMN_1777397	MSX1	ILMN_1801833	ARHGAP24	ILMN_1676016	NBPF9	ILMN_1777397	MSX1	ILMN_1762684	C9ORF61	ILMN_1726575	CHODL	ILMN_1658639	LOC283537			1433884_at	Syt1	AFFX-r2-Bs-thr-5_s_at		1454454_at	Elavl2	1426598_at	Uty												203924_at	GSTA1	203425_s_at	IGFBP5	240318_at	AFMID	208130_s_at	TBXAS1	239112_at	LOC100506984	219179_at	DACT1	222901_s_at	KCNJ16	227315_x_at
ILMN_1757215	SPIB	ILMN_1880674	HS.540043	ILMN_1760211	PITX1	ILMN_1757215	SPIB	ILMN_1681949	PDGFRA	ILMN_1660729	ATP6V1C2	ILMN_1716555	MGC42630			1426604_at	Rnasel	1437213_at	Nudt21	1438482_at	Wwp2	1437171_x_at	Gsn												232434_at	DIRC3	201110_s_at	THBS1	230356_at		210221_at	CHRNA3	230147_at	F2RL2	235845_at	SP5	1560490_at	FAT3	223454_at
ILMN_1801616	EMP1	ILMN_1762684	C9ORF61	ILMN_1664948	TAGLN2	ILMN_1801616	EMP1	ILMN_1907095	HS.391856	ILMN_1730553	DDR2	ILMN_1715879	CRYBB1			1424630_a_at	Brca1	1446669_at		1424719_a_at	Mapt	1437082_at	Akap9												210064_s_at	UPK1B	232411_at		229717_at	AMIGO3 /// GMPPB	212614_at	ARID5B	213725_x_at	XYLT1	207172_s_at	CDH11	1556221_a_at		229568_at
ILMN_1801833	ARHGAP24	ILMN_1681949	PDGFRA	ILMN_1742544	MEF2C	ILMN_1801833	ARHGAP24	ILMN_1726575	CHODL	ILMN_1744217	HTR7	ILMN_1765670	LOC285216			1438415_s_at	Yipf2	AFFX-r2-Bs-dap-5_at		1448649_at	Enpep	1439568_at	Greb1												238617_at		211964_at	COL4A2	237004_at	LOC100507235	213288_at	MBOAT2	225464_at	FRMD6	211843_x_at	CYP3A7	234496_x_at	NYX	243865_x_at
ILMN_1880674	HS.540043	ILMN_1907095	HS.391856	ILMN_1686464	SLCO4C1	ILMN_1880674	HS.540043	ILMN_1660729	ATP6V1C2	ILMN_1891523	HS.558230	ILMN_1798808	FOXH1			1438531_at	A730054J21Rik	1451047_at	Itm2a	1455898_x_at	Slc2a3	1420893_a_at	Tgfbr1												224189_x_at	EHF	210461_s_at	ABLIM1	203632_s_at	GPRC5B	237254_at	SLC5A11	244491_at		214460_at	LSAMP	214701_s_at	FN1	204965_at
ILMN_1762684	C9ORF61	ILMN_1726575	CHODL	ILMN_1673896	MAP3K13	ILMN_1762684	C9ORF61	ILMN_1719307	ECT2	ILMN_1682015	GAL	ILMN_1653251	HIST1H1B			1455123_at	St18	1438245_at		1455930_at		1454675_at	Thra												204475_at	MMP1	216799_at		230233_at		203425_s_at	IGFBP5	218330_s_at	NAV2	219908_at	DKK2	206010_at	HABP2	205683_x_at
ILMN_1681949	PDGFRA	ILMN_1660729	ATP6V1C2	ILMN_1665492	SORCS1	ILMN_1907095	HS.391856	ILMN_1730553	DDR2	ILMN_1778683	RTN4RL1	ILMN_1768431	PRKCE			1419005_at	Crybb3	1424886_at	Ptprd	1438165_x_at	Vat1	1426255_at	Nefl												233090_at		208092_s_at	FAM49A	210430_x_at	RHD	201110_s_at	THBS1	230813_at	LEPREL1	206514_s_at	CYP4F2 /// CYP4F3	231867_at	ODZ2	219856_at
ILMN_1907095	HS.391856	ILMN_1730553	DDR2	ILMN_1692177	TSC22D1	ILMN_1726575	CHODL	ILMN_1744217	HTR7	ILMN_1736911	TMOD1	ILMN_1662147	MANEAL			1426598_at	Uty	1429679_at	Lrrc17	1428765_at	Meg3	1432646_a_at	2900097C17Rik												229842_at	ELF3	219850_s_at	EHF	222084_s_at	SBF1	232411_at		209606_at	CYTIP	203435_s_at	MME	205768_s_at	SLC27A2	222007_s_at
ILMN_1726575	CHODL	ILMN_1744217	HTR7	ILMN_1664024	APOB	ILMN_1660729	ATP6V1C2	ILMN_1891523	HS.558230	ILMN_1687074	CDC14B	ILMN_1743208	NEDD1			1437171_x_at	Gsn	1428764_at	Meg3	1426361_at	Zc3h11a	1417050_at	C1qtnf4												206325_at	SERPINA6	203453_at	SCNN1A	212473_s_at	MICAL2	211964_at	COL4A2	208130_s_at	TBXAS1	215821_x_at	PSG3	239241_at	LOC727869	242353_at
ILMN_1660729	ATP6V1C2	ILMN_1891523	HS.558230	ILMN_1762224	HPS3	ILMN_1719307	ECT2	ILMN_1682015	GAL	ILMN_1734909	CUZD1	ILMN_1673941	RBM24			1421924_at	Slc2a3	1434421_at	Islr2	1434893_at	Atp1a2	1435940_at	Dclk1												203757_s_at	CEACAM6	225803_at	FBXO32	1563018_at	TBX5	210461_s_at	ABLIM1	210221_at	CHRNA3	201107_s_at	THBS1	219279_at	DOCK10	201842_s_at
ILMN_1719307	ECT2	ILMN_1682015	GAL	ILMN_1685327	SON	ILMN_1730553	DDR2	ILMN_1778683	RTN4RL1	ILMN_1740707	LOC646123	ILMN_1752042	LAD1			1448788_at	Cd200	1456609_at	Camk2n1	1435960_at	Pnmal2	AFFX-ThrX-M_at													209765_at	ADAM19	204621_s_at	NR4A2	243214_at	ZBTB46	216799_at		219562_at	RAB26	220244_at	LOH3CR2A	201839_s_at	EPCAM	204973_at
ILMN_1730553	DDR2	ILMN_1778683	RTN4RL1	ILMN_1779015	ZNF467	ILMN_1744217	HTR7	ILMN_1736911	TMOD1	ILMN_1671423	LOC650263	ILMN_1676088	MSRB3			1437082_at	Akap9	1438588_at	Plagl1	1455027_at	Rufy3	1421163_a_at	Nfia												227806_at	C16orf74	228104_at	PLXNA4	204623_at	TFF3	219850_s_at	EHF	212614_at	ARID5B	1552378_s_at	RDH10	217159_x_at	SIGLEC7	208747_s_at
ILMN_1744217	HTR7	ILMN_1736911	TMOD1	ILMN_1736165	MLL3	ILMN_1891523	HS.558230	ILMN_1687074	CDC14B	ILMN_1697916	GYLTL1B	ILMN_1713411	C1ORF97			1439568_at	Greb1	1435588_at	Wdfy1	1433451_at	Cdk5r1	1427446_s_at	Ttn												207057_at	SLC16A7	225627_s_at	CACHD1	216184_s_at	RIMS1	203453_at	SCNN1A	210297_s_at	MSMB	204595_s_at	STC1	232642_at	VWA5B2	203440_at
ILMN_1891523	HS.558230	ILMN_1687074	CDC14B	ILMN_1690466	SAMD4A	ILMN_1682015	GAL	ILMN_1740707	LOC646123	ILMN_1723374	GRPR	ILMN_1670308	GPM6B			1420893_a_at	Tgfbr1	1431751_a_at	Mpped2	1444286_at		1425457_a_at	Grb10												1555705_a_at	CMTM3	219529_at	CLIC3	232121_at	TRDMT1	225803_at	FBXO32	213288_at	MBOAT2	206814_at	NGF	216060_s_at	DAAM1	207430_s_at
ILMN_1682015	GAL	ILMN_1740707	LOC646123	ILMN_1700426	TAGLN2	ILMN_1778683	RTN4RL1	ILMN_1671423	LOC650263	ILMN_1676631	CCNU	ILMN_1783303	HSP90AB4P			1428393_at	Nrn1	1456326_at	Fndc3c1	AFFX-18SRNAMur/X00686_5_at		1457945_at													244353_s_at	SLC2A12	214234_s_at	CYP3A5	228236_at	C20orf54	204621_s_at	NR4A2	237254_at	SLC5A11	205054_at	NEB	222596_s_at	LGR4	1566157_x_at
ILMN_1778683	RTN4RL1	ILMN_1671423	LOC650263	ILMN_1728742	C5ORF4	ILMN_1736911	TMOD1	ILMN_1697916	GYLTL1B	ILMN_1792323	HDC	ILMN_1780334	KCNJ2			1454675_at	Thra	1422904_at	Fmo2	1435165_at	Cntn2	1437841_x_at	Csdc2												220442_at	GALNT4 /// POC1B	217165_x_at	MT1F	219301_s_at	CNTNAP2	225627_s_at	CACHD1	203425_s_at	IGFBP5	217187_at	MUC5AC	214628_at	NHLH1	202499_s_at
ILMN_1736911	TMOD1	ILMN_1697916	GYLTL1B	ILMN_1701424	LAMC2	ILMN_1687074	CDC14B	ILMN_1723374	GRPR	ILMN_1772910	GAS1	ILMN_1685641	BCHE			1426255_at	Nefl	1438810_at	D10Ertd755e	1417104_at	Emp3	1437213_at	Nudt21												212203_x_at	IFITM3	225207_at	PDK4	1555778_a_at	POSTN	219529_at	CLIC3	201110_s_at	THBS1	228235_at	MGC16121	211788_s_at	TREX2	210454_s_at
ILMN_1687074	CDC14B	ILMN_1723374	GRPR	ILMN_1653283	APP	ILMN_1734909	CUZD1	ILMN_1676631	CCNU	ILMN_1739170	TM4SF18	ILMN_1727855	PEMT			1432646_a_at	2900097C17Rik	1451595_a_at	Kcnq2	1438441_at	A330033J07Rik	1446669_at													207544_s_at	ADH6	207373_at	HOXD10	219300_s_at	CNTNAP2	1554375_a_at	NR1H4	232411_at		35148_at	TJP3	1557774_at		219404_at
ILMN_1734909	CUZD1	ILMN_1676631	CCNU	ILMN_1800078	LMO2	ILMN_1740707	LOC646123	ILMN_1792323	HDC	ILMN_1734542	OVGP1	ILMN_1709538	RTEL1			1417050_at	C1qtnf4	AFFX-18SRNAMur/X00686_M_at		1426283_at	Ntm	1451047_at	Itm2a												218644_at	PLEK2	214027_x_at	DES /// FAM48A	1552508_at	KCNE4	214234_s_at	CYP3A5	211964_at	COL4A2	39248_at	AQP3	204425_at	ARHGAP4	205979_at
ILMN_1740707	LOC646123	ILMN_1792323	HDC	ILMN_1700547	CHST9	ILMN_1671423	LOC650263	ILMN_1772910	GAS1	ILMN_1860402	HS.562688	ILMN_1911345	HS.291323			1435940_at	Dclk1	1434510_at	Papss2	1421144_at	Rpgrip1	1439745_at	Cacng7												214702_at	FN1	206754_s_at	CYP2B6 /// CYP2B7P1	241350_at	FBXL22	217165_x_at	MT1F	210461_s_at	ABLIM1	225720_at	SYNPO2	210794_s_at	MEG3	242396_at
ILMN_1671423	LOC650263	ILMN_1772910	GAS1	ILMN_1779934	CDH23	ILMN_1697916	GYLTL1B	ILMN_1739170	TM4SF18	ILMN_1778595	SLN	ILMN_1721292	C2ORF32			1454672_at	Nefl	1452906_at	Meg3	1429938_at	A930009E05Rik	1438245_at													237411_at	ADAMTS6	224539_s_at	PCDHAC2	228976_at	ICOSLG	225207_at	PDK4	216799_at		202765_s_at	FBN1	238911_at	STARD10	225369_at
ILMN_1697916	GYLTL1B	ILMN_1739170	TM4SF18	ILMN_1741970	JUP	ILMN_1723374	GRPR	ILMN_1734542	OVGP1	ILMN_1709763	LOC646603	ILMN_1779347	GARNL3			AFFX-ThrX-M_at		1435871_at	Elavl3	1424153_s_at	Sall4	1451412_a_at	Ift20												239112_at	LOC100506984	213800_at	CFH	227781_x_at	FAM57B	207373_at	HOXD10	208092_s_at	FAM49A	231029_at	F5	206521_s_at	GTF2A1	206765_at
ILMN_1723374	GRPR	ILMN_1734542	OVGP1	ILMN_1663531	LOC652041	ILMN_1676631	CCNU	ILMN_1860402	HS.562688	ILMN_1743373	DLL1	ILMN_1791270	CDH10			1421163_a_at	Nfia	AFFX-r2-Bs-lys-M_at		1446810_at	A730062M13Rik	1424886_at	Ptprd												230147_at	F2RL2	230642_at		1569872_a_at	LMF1	206754_s_at	CYP2B6 /// CYP2B7P1	219850_s_at	EHF	230691_at	STX1B	231678_s_at	ADH4	201427_s_at
ILMN_1676631	CCNU	ILMN_1860402	HS.562688	ILMN_1772466	SH2D3A	ILMN_1792323	HDC	ILMN_1778595	SLN	ILMN_1845086	HS.193784	ILMN_1884422	HS.572079			1427446_s_at	Ttn	1417988_at	Resp18	1423377_at	Igfbpl1	1429679_at	Lrrc17												213725_x_at	XYLT1	1568649_at		215300_s_at	FMO5	224539_s_at	PCDHAC2	203453_at	SCNN1A	235521_at	HOXA3	222198_at		234158_at
ILMN_1792323	HDC	ILMN_1778595	SLN	ILMN_1735220	CAV2	ILMN_1772910	GAS1	ILMN_1709763	LOC646603	ILMN_1699854	GRIN3B	ILMN_1752294	PCDH9			1425457_a_at	Grb10	1441547_at		1417788_at	Sncg	1428764_at	Meg3												225464_at	FRMD6	238567_at	SGPP2	243115_at		213714_at	CACNB2	225803_at	FBXO32	224733_at	CMTM3	208537_at	S1PR2	220662_s_at
ILMN_1772910	GAS1	ILMN_1761072	LOC653631	ILMN_1795285	PHF15	ILMN_1739170	TM4SF18	ILMN_1743373	DLL1	ILMN_1808587	ATBF1	ILMN_1782004	BAPX1			1426980_s_at	E130012A19Rik	1432529_at	Boll	1423110_at	Col1a2	1434421_at	Islr2												244491_at		228399_at	OSR1	236359_at	SCN4B	230642_at		204621_s_at	NR4A2	205141_at	ANG	226213_at	ERBB3	235086_at
ILMN_1739170	TM4SF18	ILMN_1709763	LOC646603	ILMN_1704255	LOC133993	ILMN_1734542	OVGP1	ILMN_1845086	HS.193784	ILMN_1723443	LRP2	ILMN_1687848	C7			AFFX-r2-Bs-thr-5_s_at		1460666_a_at	Ebf3	1422674_s_at	Crygc///Crygb	1456609_at	Camk2n1												218330_s_at	NAV2	235849_at	SCARA5	1561171_a_at	GOLGA6L1 /// GOLGA6L6 /// LOC100132025	1568649_at		228104_at	PLXNA4	208397_x_at	KCNJ5	205289_at	BMP2	209889_at
ILMN_1734542	OVGP1	ILMN_1743373	DLL1	ILMN_1652237	CBR3	ILMN_1860402	HS.562688	ILMN_1699854	GRIN3B	ILMN_1710644	MARVELD3	ILMN_1712719	MAP7			1457945_at		1417428_at	Gng3	1444024_at	Ercc6l	1447749_at	Smyd5												230813_at	LEPREL1	202376_at	SERPINA3	215515_at		238567_at	SGPP2	225627_s_at	CACHD1	205946_at	VIPR2	241522_at		222599_s_at
ILMN_1860402	HS.562688	ILMN_1845086	HS.193784	ILMN_1671586	LOC644826	ILMN_1778595	SLN	ILMN_1808587	ATBF1	ILMN_1718907	TSHZ1	ILMN_1700627	LOC653800			1437841_x_at	Csdc2	1454454_at	Elavl2	1424687_at	Heatr6	1435588_at	Wdfy1												209606_at	CYTIP	244780_at	SGPP2	203918_at	PCDH1	228399_at	OSR1	219529_at	CLIC3	205387_s_at	CGB /// CGB5 /// CGB7	238455_at		241224_x_at
ILMN_1778595	SLN	ILMN_1699854	GRIN3B	ILMN_1709851	TCEA1	ILMN_1761072	LOC653631	ILMN_1715458	PCDH10	ILMN_1702585	LOC646817	ILMN_1747903	DNAJC11			1437213_at	Nudt21	1426653_at	Mcm3	1422313_a_at	Igfbp5	1431751_a_at	Mpped2												208130_s_at	TBXAS1	229382_at	C1orf183	207434_s_at	FXYD2	202376_at	SERPINA3	1554375_a_at	NR1H4	225481_at	FRMD6	201130_s_at	CDH1	206432_at
ILMN_1761072	LOC653631	ILMN_1808587	ATBF1	ILMN_1723111	HIST1H4A	ILMN_1709763	LOC646603	ILMN_1723443	LRP2	ILMN_1799644	IBRDC2	ILMN_1686530	HYMAI			1446669_at		1438482_at	Wwp2	1422773_at	Myt1	1456326_at	Fndc3c1												210221_at	CHRNA3	207020_at	HSF2BP	1563287_at		229382_at	C1orf183	214234_s_at	CYP3A5	237166_at		207886_s_at	CALCR	225815_at
ILMN_1709763	LOC646603	ILMN_1715458	PCDH10	ILMN_1712357	HNRPK	ILMN_1743373	DLL1	ILMN_1710644	MARVELD3	ILMN_1699537	C9ORF135	ILMN_1811433	RPL8			AFFX-r2-Bs-dap-5_at		1424719_a_at	Mapt	1415877_at	Dpysl3	1422904_at	Fmo2												219562_at	RAB26	219179_at	DACT1	207250_at	SIX6	207020_at	HSF2BP	217165_x_at	MT1F	220152_at	C10orf95	215341_at	DNAH6	220283_at
ILMN_1743373	DLL1	ILMN_1723443	LRP2	ILMN_1765670	LOC285216	ILMN_1845086	HS.193784	ILMN_1718907	TSHZ1	ILMN_1671092	SOX17	ILMN_1790311	SEC23A			1451047_at	Itm2a	1448649_at	Enpep	1444020_at		1438810_at	D10Ertd755e												205513_at	TCN1	207172_s_at	CDH11	204200_s_at	PDGFB	219179_at	DACT1	225207_at	PDK4	212977_at	CXCR7	230836_at	ST8SIA4	205397_x_at
ILMN_1845086	HS.193784	ILMN_1710644	MARVELD3	ILMN_1653251	HIST1H1B	ILMN_1699854	GRIN3B	ILMN_1702585	LOC646817	ILMN_1808590	GUCY1A3	ILMN_1712430	ATP5G1			1439745_at	Cacng7	1455898_x_at	Slc2a3	1416043_at	Nasp	1451595_a_at	Kcnq2												212614_at	ARID5B	211843_x_at	CYP3A7	222379_at	KCNE4	235845_at	SP5	207373_at	HOXD10	228428_at	FAM102A	207298_at	SLC17A3	241397_at
ILMN_1699854	GRIN3B	ILMN_1718907	TSHZ1	ILMN_1708275	PTGS1	ILMN_1808587	ATBF1	ILMN_1799644	IBRDC2	ILMN_1704961	ACTG1	ILMN_1810725	FAM129A			1438245_at		1455930_at		1419975_at	Scp2	AFFX-18SRNAMur/X00686_M_at													210297_s_at	MSMB	1553657_at	VWA3A	210245_at	ABCC8	207172_s_at	CDH11	214027_x_at	DES /// FAM48A	203483_at	SEMA4G	206340_at	NR1H4	235857_at
ILMN_1808587	ATBF1	ILMN_1702585	LOC646817	ILMN_1768431	PRKCE	ILMN_1715458	PCDH10	ILMN_1699537	C9ORF135	ILMN_1811468	IRX3	ILMN_1758978	KLHL4			1451412_a_at	Ift20	1438165_x_at	Vat1	1439992_at		1434510_at	Papss2												213288_at	MBOAT2	219908_at	DKK2	205972_at	SLC38A3	211843_x_at	CYP3A7	206754_s_at	CYP2B6 /// CYP2B7P1	211550_at	EGFR	231253_at	IMP5	215913_s_at
ILMN_1715458	PCDH10	ILMN_1799644	IBRDC2	ILMN_1803457	IFI16	ILMN_1723443	LRP2	ILMN_1671092	SOX17	ILMN_1726153	MGC4677	ILMN_1659536	FAM24B			1424886_at	Ptprd	1428765_at	Meg3	1453748_a_at	Kif23	1452906_at	Meg3												237254_at	SLC5A11	206514_s_at	CYP4F2 /// CYP4F3	235816_s_at	RGL4	1553657_at	VWA3A	213714_at	CACNB2	204684_at	NPTX1	211500_at	MAPK11	231637_at
ILMN_1723443	LRP2	ILMN_1699537	C9ORF135	ILMN_1682273	LOC152573	ILMN_1710644	MARVELD3	ILMN_1808590	GUCY1A3	ILMN_1758315	SLC9A9	ILMN_1864575	HS.287562			1429679_at	Lrrc17	1426361_at	Zc3h11a	1424010_at	Mfap4	1435871_at	Elavl3												203425_s_at	IGFBP5	215821_x_at	PSG3	1569781_at	LOC285423	214460_at	LSAMP	213800_at	CFH	206806_at	DGKI	1566156_at		202454_s_at
ILMN_1710644	MARVELD3	ILMN_1671092	SOX17	ILMN_1743208	NEDD1	ILMN_1718907	TSHZ1	ILMN_1704961	ACTG1	ILMN_1685709	TMEM125	ILMN_1905546	HS.525171			1428764_at	Meg3	1434893_at	Atp1a2	AFFX-r2-Bs-phe-M_at		1417988_at	Resp18												201110_s_at	THBS1	201107_s_at	THBS1	208391_s_at	GLP1R	219908_at	DKK2	230642_at		209781_s_at	KHDRBS3	205582_s_at	GGT5	226978_at
ILMN_1718907	TSHZ1	ILMN_1808590	GUCY1A3	ILMN_1673941	RBM24	ILMN_1702585	LOC646817	ILMN_1811468	IRX3	ILMN_1736103	ITPR2	ILMN_1854724	HS.407028			1434421_at	Islr2	1435960_at	Pnmal2	1434667_at	Col8a2	1441547_at													232411_at		220244_at	LOH3CR2A	233006_at	2004-09-01	206514_s_at	CYP4F2 /// CYP4F3	1568649_at		209291_at	ID4	228633_s_at	CNTROB	209460_at
ILMN_1702585	LOC646817	ILMN_1704961	ACTG1	ILMN_1768812	FXYD6	ILMN_1799644	IBRDC2	ILMN_1726153	MGC4677	ILMN_1807689	PKNOX2	ILMN_1784967	EPB41L4B			1456609_at	Camk2n1	1455027_at	Rufy3	1437936_at	Ccdc160	1432529_at	Boll												211964_at	COL4A2	1552378_s_at	RDH10	234285_at	SYNGAP1	203435_s_at	MME	238567_at	SGPP2	203839_s_at	TNK2	216852_x_at	IGL@	229400_at
ILMN_1799644	IBRDC2	ILMN_1811468	IRX3	ILMN_1783231	PLEKHB1	ILMN_1699537	C9ORF135	ILMN_1758315	SLC9A9	ILMN_1752843	GRM4	ILMN_1685699	PRSS3			1438588_at	Plagl1	1433451_at	Cdk5r1	1453988_a_at	Ide	1460666_a_at	Ebf3												210461_s_at	ABLIM1	204595_s_at	STC1	229569_at		215821_x_at	PSG3	228399_at	OSR1	1558964_at	FAT3	230119_at		204604_at
ILMN_1699537	C9ORF135	ILMN_1726153	MGC4677	ILMN_1752042	LAD1	ILMN_1808590	GUCY1A3	ILMN_1685709	TMEM125	ILMN_1665775	MOSC2	ILMN_1805251	CDC14C			1447749_at	Smyd5	1444286_at		1418049_at	Ltbp3	1417428_at	Gng3												216799_at		206814_at	NGF	232045_at	PHACTR1	201107_s_at	THBS1	235849_at	SCARA5	202018_s_at	LTF	205819_at	MARCO	202768_at
ILMN_1671092	SOX17	ILMN_1758315	SLC9A9	ILMN_1713411	C1ORF97	ILMN_1704961	ACTG1	ILMN_1736103	ITPR2	ILMN_1781280	SRD5A2L2	ILMN_1691535	CUL4B			1435588_at	Wdfy1	AFFX-18SRNAMur/X00686_5_at		1434987_at	Aldh2	1426653_at	Mcm3												208092_s_at	FAM49A	205054_at	NEB	202481_at	DHRS3	220244_at	LOH3CR2A	202376_at	SERPINA3	227889_at	LPCAT2	236853_at	C13orf16	222901_s_at
ILMN_1808590	GUCY1A3	ILMN_1685709	TMEM125	ILMN_1798224	JARID1C	ILMN_1811468	IRX3	ILMN_1807689	PKNOX2	ILMN_1702363	SULF1	ILMN_1656521	CGI-96			1431751_a_at	Mpped2	1435165_at	Cntn2	1439204_at	Scn3a	1438482_at	Wwp2												219850_s_at	EHF	217187_at	MUC5AC	210807_s_at	SLC16A7	1552378_s_at	RDH10	244780_at	SGPP2	226834_at		209949_at	NCF2	211607_x_at
ILMN_1704961	ACTG1	ILMN_1736103	ITPR2	ILMN_1696284	CLDN18	ILMN_1726153	MGC4677	ILMN_1752843	GRM4	ILMN_1698646	TUBG1	ILMN_1778333	MMP24			1456326_at	Fndc3c1	1417104_at	Emp3	AFFX-r2-Bs-phe-5_at		1424719_a_at	Mapt												203453_at	SCNN1A	228235_at	MGC16121	204586_at	BSN	204595_s_at	STC1	229382_at	C1orf183	207345_at	FST	207339_s_at	LTB	1560490_at
ILMN_1811468	IRX3	ILMN_1807689	PKNOX2	ILMN_1779347	GARNL3	ILMN_1758315	SLC9A9	ILMN_1665775	MOSC2	ILMN_1807833	HM13	ILMN_1728256	SPAG9			1422904_at	Fmo2	1448327_at	Actn2	1419573_a_at	Lgals1	1448649_at	Enpep												225803_at	FBXO32	35148_at	TJP3	213385_at	CHN2	206814_at	NGF	207020_at	HSF2BP	216918_s_at	DST	207996_s_at	C18orf1	222288_at
ILMN_1726153	MGC4677	ILMN_1752843	GRM4	ILMN_1720513	SETBP1	ILMN_1685709	TMEM125	ILMN_1781280	SRD5A2L2	ILMN_1715802	LOC730417	ILMN_1808326	NPAS3			1438810_at	D10Ertd755e	1447258_at		1418306_at	Crybb1	1455930_at													204621_s_at	NR4A2	39248_at	AQP3	211802_x_at	CACNA1G	209498_at	CEACAM1	219179_at	DACT1	201149_s_at	TIMP3	205347_s_at	TMSB15A	239595_at
ILMN_1758315	SLC9A9	ILMN_1665775	MOSC2	ILMN_1884422	HS.572079	ILMN_1736103	ITPR2	ILMN_1770905	SHC3	ILMN_1722809	NRCAM	ILMN_1694997	CAMK2B			1451595_a_at	Kcnq2	1438441_at	A330033J07Rik	AFFX-r2-Bs-lys-5_at		1438165_x_at	Vat1												228104_at	PLXNA4	225720_at	SYNPO2	220479_at	CPS1-IT	205054_at	NEB	235845_at	SP5	242722_at	LMO7	1552332_at	TRIOBP	202498_s_at
ILMN_1685709	TMEM125	ILMN_1781280	SRD5A2L2	ILMN_1764098	TRNT1	ILMN_1807689	PKNOX2	ILMN_1702363	SULF1	ILMN_1800468	KLKB1	ILMN_1659158	SAMD3			AFFX-18SRNAMur/X00686_M_at		1426283_at	Ntm	1418480_at	Ppbp	1428765_at	Meg3												225627_s_at	CACHD1	208888_s_at	NCOR2	205009_at	TFF1	217187_at	MUC5AC	207172_s_at	CDH11	214595_at	KCNG1	222049_s_at	RBP4	212935_at
ILMN_1736103	ITPR2	ILMN_1702363	SULF1	ILMN_1692261	EPHB1	ILMN_1752843	GRM4	ILMN_1698646	TUBG1	ILMN_1689842	SC4MOL	ILMN_1663997	WNT8A			1434510_at	Papss2	1421144_at	Rpgrip1	1432103_a_at	Sh3gl3	1426361_at	Zc3h11a												219529_at	CLIC3	219942_at	MYL7	1556066_at	KDM6B	228235_at	MGC16121	211843_x_at	CYP3A7	232762_at	KIAA1217	228267_at	TRIM11	209459_s_at
ILMN_1807689	PKNOX2	ILMN_1698646	TUBG1	ILMN_1818116	HS.552999	ILMN_1665775	MOSC2	ILMN_1807833	HM13	ILMN_1814686	BCMO1	ILMN_1710434	TBC1D10C			1452906_at	Meg3	1429938_at	A930009E05Rik	1447759_x_at	Ccdc22	1434893_at	Atp1a2												1554375_a_at	NR1H4	230691_at	STX1B	217101_at	TTC39A	35148_at	TJP3	1553657_at	VWA3A	207517_at	LAMC2	235797_x_at	HMCN2	214701_s_at
ILMN_1752843	GRM4	ILMN_1807833	HM13	ILMN_1736412	AMHR2	ILMN_1781280	SRD5A2L2	ILMN_1715802	LOC730417	ILMN_1656016	DHX9	ILMN_1903148	HS.518794			1435871_at	Elavl3	1416670_at	Setdb1	1422564_at	Actl6b	1435960_at	Pnmal2												214234_s_at	CYP3A5	224733_at	CMTM3	241050_at		39248_at	AQP3	214460_at	LSAMP	236807_at		222439_s_at	THRAP3	206010_at
ILMN_1665775	MOSC2	ILMN_1715802	LOC730417	ILMN_1719236	CDH5	ILMN_1770905	SHC3	ILMN_1722809	NRCAM	ILMN_1657145	MEOX1	ILMN_1665235	CRTAP			AFFX-r2-Bs-lys-M_at		1424153_s_at	Sall4	1455426_at	Epha3	1455027_at	Rufy3												217165_x_at	MT1F	205141_at	ANG	238092_at		225720_at	SYNPO2	219908_at	DKK2	210827_s_at	ELF3	211841_s_at	TNFRSF25	231867_at
ILMN_1781280	SRD5A2L2	ILMN_1722809	NRCAM	ILMN_1680113	BZRAP1	ILMN_1702363	SULF1	ILMN_1800468	KLKB1	ILMN_1676709	SDK2	ILMN_1660663	DYRK1A			1417988_at	Resp18	1446810_at	A730062M13Rik	1445804_at		1433451_at	Cdk5r1												225207_at	PDK4	208397_x_at	KCNJ5	203823_at	RGS3	208888_s_at	NCOR2	206514_s_at	CYP4F2 /// CYP4F3	227315_x_at	PROSC	223385_at	CYP2S1	205768_s_at
ILMN_1770905	SHC3	ILMN_1800468	KLKB1	ILMN_1796018	NFATC4	ILMN_1698646	TUBG1	ILMN_1689842	SC4MOL	ILMN_1810289	FER1L3	ILMN_1660602	C1ORF43			1441547_at		1423377_at	Igfbpl1	1440797_at	Dlx6os2	1435165_at	Cntn2												207373_at	HOXD10	205946_at	VIPR2	233846_at	CCDC85A	202765_s_at	FBN1	203435_s_at	MME	237056_at	INSC	211453_s_at	AKT2	219279_at
ILMN_1702363	SULF1	ILMN_1689842	SC4MOL	ILMN_1790311	SEC23A	ILMN_1807833	HM13	ILMN_1814686	BCMO1	ILMN_1714067	NTRK2	ILMN_1655868	ANP32C			1432529_at	Boll	1417788_at	Sncg	1450435_at	L1cam	1417104_at	Emp3												214027_x_at	DES /// FAM48A	205387_s_at	CGB /// CGB5 /// CGB7	1556601_a_at	SPATA13	1555855_at		215821_x_at	PSG3	229568_at	MOBKL2B	215977_x_at	GK	201839_s_at
ILMN_1698646	TUBG1	ILMN_1814686	BCMO1	ILMN_1769245	GLIPR1	ILMN_1715802	LOC730417	ILMN_1656016	DHX9	ILMN_1678095	SMPDL3B	ILMN_1732509	LRRC40			1460666_a_at	Ebf3	1439550_at	Tnrc18	1452905_at	Meg3	1448327_at	Actn2												206754_s_at	CYP2B6 /// CYP2B7P1	1557816_a_at		1568822_at	GTPBP5	231029_at	F5	201107_s_at	THBS1	243865_x_at		217490_at		231245_s_at
ILMN_1807833	HM13	ILMN_1656016	DHX9	ILMN_1758978	KLHL4	ILMN_1722809	NRCAM	ILMN_1740923	C20ORF54	ILMN_1658356	DKFZP586H2123	ILMN_1717490	RPL6			1417428_at	Gng3	1435179_at	C130071C03Rik	1437598_at	Zbtb20	1447258_at													224539_s_at	PCDHAC2	225481_at	FRMD6	230398_at	TNS4	230691_at	STX1B	220244_at	LOH3CR2A	205681_at	BCL2A1	226598_s_at	GTPBP5	224530_s_at
ILMN_1715802	LOC730417	ILMN_1803825	CXCL12	ILMN_1659536	FAM24B	ILMN_1800468	KLKB1	ILMN_1657145	MEOX1	ILMN_1792885	CTSC	ILMN_1705049	TMEM67			1454454_at	Elavl2	1423110_at	Col1a2	1436590_at	Ppp1r3b	1438441_at	A330033J07Rik												213714_at	CACNB2	237166_at		235371_at	GXYLT2	224733_at	CMTM3	1552378_s_at	RDH10	222007_s_at	FKBP8	206925_at	ST8SIA4	232642_at
ILMN_1722809	NRCAM	ILMN_1740923	C20ORF54	ILMN_1703013	NOC4L	ILMN_1689842	SC4MOL	ILMN_1676709	SDK2	ILMN_1861893	HS.386897	ILMN_1696591	RB1			1426653_at	Mcm3	1422674_s_at	Crygc///Crygb	1416828_at	Snap25	1426283_at	Ntm												235911_at	MFI2	220152_at	C10orf95	242991_at	TJP2	205141_at	ANG	204595_s_at	STC1	242353_at		231514_at	C1orf94	223232_s_at
ILMN_1800468	KLKB1	ILMN_1698987	THOC4	ILMN_1840482	HS.545542	ILMN_1814686	BCMO1	ILMN_1810289	FER1L3	ILMN_1809364	NTF3	ILMN_1692705	RECQL			1438482_at	Wwp2	1444024_at	Ercc6l	1440193_at	Ankrd12	1421144_at	Rpgrip1												213800_at	CFH	212977_at	CXCR7	238214_at	LRRC69	208397_x_at	KCNJ5	206814_at	NGF	204973_at	GJB1	238230_x_at	MAN2C1	212092_at
ILMN_1689842	SC4MOL	ILMN_1657145	MEOX1	ILMN_1814600	DEPDC1B	ILMN_1656016	DHX9	ILMN_1714067	NTRK2	ILMN_1709953	DONSON	ILMN_1769556	C5ORF23			1424719_a_at	Mapt	1424687_at	Heatr6	1448955_s_at	Cadps	1429938_at	A930009E05Rik												230642_at		228428_at	FAM102A	202340_x_at	NR4A1	205946_at	VIPR2	205054_at	NEB	208747_s_at	C1S	1555564_a_at	CFI	216060_s_at
ILMN_1814686	BCMO1	ILMN_1676709	SDK2	ILMN_1905546	HS.525171	ILMN_1803825	CXCL12	ILMN_1678095	SMPDL3B	ILMN_1716407	SORBS2	ILMN_1796669	PSEN1			1448649_at	Enpep	1418610_at	Slc17a6	1435172_at	Eomes	1416670_at	Setdb1												1568649_at		203483_at	SEMA4G	1559795_at		205387_s_at	CGB /// CGB5 /// CGB7	217187_at	MUC5AC	201578_at	PODXL	236033_at	ASB12	211788_s_at
ILMN_1656016	DHX9	ILMN_1810289	FER1L3	ILMN_1784967	EPB41L4B	ILMN_1740923	C20ORF54	ILMN_1658356	DKFZP586H2123	ILMN_1757350	CTNNB1	ILMN_1709396	PDCD10			1455898_x_at	Slc2a3	1422313_a_at	Igfbp5	1416313_at	Mllt11	1424153_s_at	Sall4												238567_at	SGPP2	211550_at	EGFR	218690_at	PDLIM4	1557816_a_at		228235_at	MGC16121	203440_at	CDH2	236082_at	PHLDB3	1557774_at
ILMN_1803825	CXCL12	ILMN_1714067	NTRK2	ILMN_1685699	PRSS3	ILMN_1698987	THOC4	ILMN_1792885	CTSC	ILMN_1682326	PCP4	ILMN_1666648	PRPF40A			1455930_at		1440910_at	C77370	1456449_at		1446810_at	A730062M13Rik												228399_at	OSR1	204684_at	NPTX1	202310_s_at	COL1A1	225481_at	FRMD6	35148_at	TJP3	1566157_x_at		221648_s_at	LOC100507192	204425_at
ILMN_1740923	C20ORF54	ILMN_1678095	SMPDL3B	ILMN_1862910	HS.561307	ILMN_1657145	MEOX1	ILMN_1861893	HS.386897	ILMN_1858387	HS.13438	ILMN_1757900	ZNF611			1438165_x_at	Vat1	1431096_at	Ints8	1434670_at	Kif5a	1423377_at	Igfbpl1												235849_at	SCARA5	213201_s_at	TNNT1	236121_at	OR51E2	221417_x_at	S1PR5	39248_at	AQP3	233555_s_at	SULF2	217028_at	CXCR4	208209_s_at
ILMN_1698987	THOC4	ILMN_1658356	DKFZP586H2123	ILMN_1805251	CDC14C	ILMN_1676709	SDK2	ILMN_1809364	NTF3	ILMN_1742089	NLN	ILMN_1688094	ORC5L			1428765_at	Meg3	1422773_at	Myt1	1448161_a_at	Clcn4-2	1417788_at	Sncg												202376_at	SERPINA3	206806_at	DGKI	216670_at	KLK13	237166_at		225720_at	SYNPO2	223690_at	LTBP2	233171_at	GRIN3A	221237_s_at
ILMN_1657145	MEOX1	ILMN_1792885	CTSC	ILMN_1691535	CUL4B	ILMN_1810289	FER1L3	ILMN_1709953	DONSON	ILMN_1749180	RBM35A	ILMN_1791297	LOC729732			1426361_at	Zc3h11a	1415877_at	Dpysl3	1419225_at	Cacna2d3	1439550_at	Tnrc18												244780_at	SGPP2	209781_s_at	KHDRBS3	1566178_x_at		212977_at	CXCR7	1555855_at		219404_at	EPS8L3	226627_at	2008-09-01	204356_at
ILMN_1676709	SDK2	ILMN_1861893	HS.386897	ILMN_1656521	CGI-96	ILMN_1714067	NTRK2	ILMN_1716407	SORBS2	ILMN_1908824	HS.545589	ILMN_1899865	HS.257786			1434893_at	Atp1a2	1423608_at	Itm2a	1419845_at	Dlx1as	1435179_at	C130071C03Rik												229382_at	C1orf183	218559_s_at	MAFB	208312_s_at	LOC100507851 /// PRAMEF1 /// PRAMEF2	238847_at		230691_at	STX1B	205979_at	SCGB2A1	222260_at		210794_s_at
ILMN_1810289	FER1L3	ILMN_1809364	NTF3	ILMN_1720249	LOC648057	ILMN_1678095	SMPDL3B	ILMN_1757350	CTNNB1	ILMN_1673450	DDN	ILMN_1659515	ARPC2			1435960_at	Pnmal2	1444020_at		1451628_a_at	Ank3	1423110_at	Col1a2												207020_at	HSF2BP	204947_at	E2F1	207104_x_at	LILRB1	228428_at	FAM102A	224733_at	CMTM3	242396_at	LOC644192	201340_s_at	ENC1	238911_at
ILMN_1714067	NTRK2	ILMN_1709953	DONSON	ILMN_1696999	LOC650037	ILMN_1658356	DKFZP586H2123	ILMN_1682326	PCP4	ILMN_1792256	TBX2	ILMN_1663068	MGC33556			1455027_at	Rufy3	1416043_at	Nasp	1419874_x_at	Zbtb16	1422674_s_at	Crygc///Crygb												219179_at	DACT1	209291_at	ID4	239652_at		203483_at	SEMA4G	205141_at	ANG	230319_at		210108_at	CACNA1D	206521_s_at
ILMN_1678095	SMPDL3B	ILMN_1716407	SORBS2	ILMN_1757288	KLHDC8A	ILMN_1792885	CTSC	ILMN_1858387	HS.13438	ILMN_1717205	OLIG3	ILMN_1661491	SH3GL2			1433451_at	Cdk5r1	1419975_at	Scp2	1434641_x_at	Sez6l2	1444024_at	Ercc6l												235845_at	SP5	203839_s_at	TNK2	242497_at	TRAFD1	211550_at	EGFR	208397_x_at	KCNJ5	201427_s_at	SEPP1	223316_at	CCDC3	231678_s_at
ILMN_1658356	DKFZP586H2123	ILMN_1757350	CTNNB1	ILMN_1740035	POU4F2	ILMN_1861893	HS.386897	ILMN_1742089	NLN	ILMN_1707232	EBF3	ILMN_1727624	PIM2			1444286_at		1439992_at		1437729_at	Gm7536	1424687_at	Heatr6												207172_s_at	CDH11	1558964_at	FAT3	215826_x_at	ZNF835	204684_at	NPTX1	205946_at	VIPR2	239219_at	AURKB	205769_at	SLC27A2	235936_at
ILMN_1792885	CTSC	ILMN_1682326	PCP4	ILMN_1755664	RPS26	ILMN_1809364	NTF3	ILMN_1749180	RBM35A	ILMN_1651490	CYP26A1	ILMN_1742923	ZNF584			AFFX-18SRNAMur/X00686_5_at		1431385_a_at	Mbtps1	1439341_at	Greb1l	1418610_at	Slc17a6												211843_x_at	CYP3A7	1556499_s_at	COL1A1	209589_s_at	EPHB2	209781_s_at	KHDRBS3	205387_s_at	CGB /// CGB5 /// CGB7	234158_at		221424_s_at	OR51E2	208537_at
ILMN_1861893	HS.386897	ILMN_1858387	HS.13438	ILMN_1694997	CAMK2B	ILMN_1709953	DONSON	ILMN_1792256	TBX2	ILMN_1763347	PIK3CB	ILMN_1661351	C17ORF81			1435165_at	Cntn2	1453748_a_at	Kif23	1423260_at	Id4	1422313_a_at	Igfbp5												1553657_at	VWA3A	202018_s_at	LTF	211848_s_at	CEACAM7	218559_s_at	MAFB	225481_at	FRMD6	219434_at	TREM1	240999_at	LOC100287704	202455_at
ILMN_1809364	NTF3	ILMN_1706958	PCNA	ILMN_1714121	PRMT8	ILMN_1716407	SORBS2	ILMN_1717205	OLIG3	ILMN_1683405	LHX1	ILMN_1736184	GSTM3			1417104_at	Emp3	1424010_at	Mfap4	1427300_at	Lhx8	1440910_at	C77370												214460_at	LSAMP	227889_at	LPCAT2	225801_at		204947_at	E2F1	221417_x_at	S1PR5	230261_at	ST8SIA4	203539_s_at		226213_at
ILMN_1709953	DONSON	ILMN_1742089	NLN	ILMN_1659158	SAMD3	ILMN_1757350	CTNNB1	ILMN_1651490	CYP26A1	ILMN_1768975	GLIPR1L1	ILMN_1692719	PTX3			1448327_at	Actn2	1415812_at	Gsn	1429905_at	Lhx9	1431096_at	Ints8												219908_at	DKK2	226834_at		209792_s_at	KLK10	231792_at	MYLK2	237166_at		239490_at	C7orf44	231982_at	C19orf77	205649_s_at
ILMN_1716407	SORBS2	ILMN_1749180	RBM35A	ILMN_1741507	LOC440934	ILMN_1682326	PCP4	ILMN_1763347	PIK3CB	ILMN_1660298	TMEM121	ILMN_1860003	HS.347034			1447258_at		AFFX-r2-Bs-phe-M_at		1422943_a_at	Hspb1	1422773_at	Myt1												206514_s_at	CYP4F2 /// CYP4F3	216918_s_at	DST	227030_at	IKZF3	203839_s_at	TNK2	220152_at	C10orf95	220662_s_at	HEYL	210784_x_at	LILRA6 /// LILRB3	205289_at
ILMN_1757350	CTNNB1	ILMN_1908824	HS.545589	ILMN_1728677	CREB5	ILMN_1858387	HS.13438	ILMN_1683405	LHX1	ILMN_1880012	HS.27621	ILMN_1782327	CTBP1			1438441_at	A330033J07Rik	1434667_at	Col8a2	1448929_at	F13a1	1415877_at	Dpysl3												203435_s_at	MME	201149_s_at	TIMP3	217333_at		1558964_at	FAT3	212977_at	CXCR7	235086_at	THBS1	232136_s_at	CTTNBP2	241522_at
ILMN_1682326	PCP4	ILMN_1673450	DDN	ILMN_1663997	WNT8A	ILMN_1706958	PCNA	ILMN_1768975	GLIPR1L1	ILMN_1800317	WNT5A	ILMN_1704418	FOXD1			1426283_at	Ntm	1437936_at	Ccdc160	1441272_at	Matr3	1423608_at	Itm2a												215821_x_at	PSG3	210159_s_at	TRIM31	211832_s_at	MDM2	1556499_s_at	COL1A1	238847_at		236984_at	C4orf26	240318_at	AFMID	211870_s_at
ILMN_1858387	HS.13438	ILMN_1792256	TBX2	ILMN_1748281	MAPK10	ILMN_1742089	NLN	ILMN_1697729	MAP2K6	ILMN_1687090	GABRB3	ILMN_1709269	CDH12			1421144_at	Rpgrip1	AFFX-DapX-5_at		1422716_a_at	Acp1	1444020_at													201107_s_at	THBS1	242722_at	LMO7	221456_at	TAS2R3	202018_s_at	LTF	204684_at	NPTX1	241224_x_at	DSCR8	213520_at	RECQL4	1558720_at
ILMN_1706958	PCNA	ILMN_1764329	C21ORF59	ILMN_1703016	CACNA1G	ILMN_1749180	RBM35A	ILMN_1660298	TMEM121	ILMN_1675844	WDR1	ILMN_1763260	HIF1A			1429938_at	A930009E05Rik	1453988_a_at	Ide	1435409_at	Tmem26	1416043_at	Nasp												220244_at	LOH3CR2A	214595_at	KCNG1	233235_x_at		227889_at	LPCAT2	209781_s_at	KHDRBS3	206432_at	HAS2	230356_at		201645_at
ILMN_1742089	NLN	ILMN_1717205	OLIG3	ILMN_1720833	C2ORF48	ILMN_1673450	DDN	ILMN_1880012	HS.27621	ILMN_1678680	DBR1	ILMN_1660718	GABBR2			1416670_at	Setdb1	1418049_at	Ltbp3	1423328_at	Gdap1	1419975_at	Scp2												1552378_s_at	RDH10	232762_at	KIAA1217	211875_x_at	PCDHGA10	226834_at		218559_s_at	MAFB	225815_at	CPLX2	235050_at	SLC2A12	201309_x_at
ILMN_1749180	RBM35A	ILMN_1707232	EBF3	ILMN_1655849	GSC	ILMN_1792256	TBX2	ILMN_1800317	WNT5A	ILMN_1776396	HOXB4	ILMN_1715255	MAGI2			1424153_s_at	Sall4	1434987_at	Aldh2	1421477_at	Cplx2	1439992_at													204595_s_at	STC1	207517_at	LAMC2	237307_at		207345_at	FST	203839_s_at	TNK2	220283_at	HHIPL2	229717_at	AMIGO3 /// GMPPB	238455_at
ILMN_1908824	HS.545589	ILMN_1651490	CYP26A1	ILMN_1731540	ARNTL	ILMN_1764329	C21ORF59	ILMN_1687090	GABRB3	ILMN_1695475	SEMA3C	ILMN_1763603	C14ORF24			1446810_at	A730062M13Rik	1439204_at	Scn3a	1456398_at	Tug1	1431385_a_at	Mbtps1												206814_at	NGF	210827_s_at	ELF3	202409_at	IGF2 /// INS-IGF2	216918_s_at	DST	1558964_at	FAT3	241397_at		215101_s_at	CXCL5	201130_s_at
ILMN_1673450	DDN	ILMN_1763347	PIK3CB	ILMN_1660663	DYRK1A	ILMN_1717205	OLIG3	ILMN_1675844	WDR1	ILMN_1773797	LOC652615	ILMN_1670124	LOC150223			1423377_at	Igfbpl1	AFFX-r2-Bs-phe-5_at		1416203_at	Aqp1	1424010_at	Mfap4												209498_at	CEACAM1	210400_at	GRIN2C	235359_at	LRRC33	201149_s_at	TIMP3	1556499_s_at	COL1A1	215913_s_at	GULP1	203632_s_at	GPRC5B	207886_s_at
ILMN_1792256	TBX2	ILMN_1683405	LHX1	ILMN_1660602	C1ORF43	ILMN_1707232	EBF3	ILMN_1678680	DBR1	ILMN_1724253	NHLH1	ILMN_1770697	LOC644063			1417788_at	Sncg	1419573_a_at	Lgals1	1460049_s_at	1500015O10Rik	1415812_at	Gsn												205054_at	NEB	229942_at	BNC2	235733_at	GXYLT2	229339_at	MYOCD	202018_s_at	LTF	231637_at	LOC100499194	222314_x_at	EGOT	230836_at
ILMN_1764329	C21ORF59	ILMN_1768975	GLIPR1L1	ILMN_1732509	LRRC40	ILMN_1651490	CYP26A1	ILMN_1776396	HOXB4	ILMN_1704702	MCM7	ILMN_1760779	ENSA			1439550_at	Tnrc18	1454200_at	Zeb2	1450625_at	Col5a2	1434667_at	Col8a2												217187_at	MUC5AC	227315_x_at	PROSC	211583_x_at	NCR3	210159_s_at	TRIM31	227889_at	LPCAT2	202454_s_at	ERBB3	207035_at	SLC30A3	206340_at
ILMN_1717205	OLIG3	ILMN_1665335	DIABLO	ILMN_1707314	PAX3	ILMN_1763347	PIK3CB	ILMN_1695475	SEMA3C	ILMN_1734428	LSM12	ILMN_1694569	LOC650224			1435179_at	C130071C03Rik	1418306_at	Crybb1	1419376_at	Fibin	1437936_at	Ccdc160												228235_at	MGC16121	237056_at	INSC	221583_s_at	KCNMA1	242722_at	LMO7	226834_at		226978_at	PPARA	228400_at	SHROOM3	231253_at
ILMN_1707232	EBF3	ILMN_1660298	TMEM121	ILMN_1705049	TMEM67	ILMN_1683405	LHX1	ILMN_1773797	LOC652615	ILMN_1727537	SIX3	ILMN_1661875	ANK3			1423110_at	Col1a2	AFFX-r2-Bs-lys-5_at		1432882_at	4932431P20Rik	AFFX-DapX-5_at													35148_at	TJP3	223454_at	CXCL16	214146_s_at	PPBP	214595_at	KCNG1	207345_at	FST	1558404_at	LOC644242	222084_s_at	SBF1	241864_x_at
ILMN_1651490	CYP26A1	ILMN_1880012	HS.27621	ILMN_1750062	PPARGC1A	ILMN_1768975	GLIPR1L1	ILMN_1724253	NHLH1	ILMN_1773809	FOXP4	ILMN_1764704	KIAA0888			1422674_s_at	Crygc///Crygb	1416652_at	Aspn	1421923_at	Sh3bp5	1418049_at	Ltbp3												39248_at	AQP3	229568_at	MOBKL2B	203601_s_at	ZBTB17	232762_at	KIAA1217	201149_s_at	TIMP3	209460_at	ABAT	1563018_at	TBX5	211500_at
ILMN_1763347	PIK3CB	ILMN_1800317	WNT5A	ILMN_1696591	RB1	ILMN_1697729	MAP2K6	ILMN_1704702	MCM7	ILMN_1802181	LOC643224	ILMN_1805606	PLEKHG1			1444024_at	Ercc6l	1432103_a_at	Sh3gl3	1448233_at	Prnp	1434987_at	Aldh2												225720_at	SYNPO2	243865_x_at		226788_at	THAP11	207517_at	LAMC2	229339_at	MYOCD	206785_s_at	KLRC1 /// KLRC2	243214_at	ZBTB46	205582_s_at
ILMN_1683405	LHX1	ILMN_1687090	GABRB3	ILMN_1692705	RECQL	ILMN_1665335	DIABLO	ILMN_1734428	LSM12	ILMN_1812666	DNAJC15	ILMN_1734950	LOXL1			1424687_at	Heatr6	1422564_at	Actl6b	1438042_at	Shox2	1439204_at	Scn3a												208888_s_at	NCOR2	205683_x_at	TPSAB1	238820_at	TMEM229B	236807_at		210159_s_at	TRIM31	218806_s_at	VAV3	204623_at	TFF3	206089_at
ILMN_1768975	GLIPR1L1	ILMN_1675844	WDR1	ILMN_1743397	PIGW	ILMN_1660298	TMEM121	ILMN_1727537	SIX3	ILMN_1765118	SLC43A1	ILMN_1809817	FLJ23834			1418610_at	Slc17a6	1421142_s_at	Foxp1	1459980_x_at	Rab3a	1419573_a_at	Lgals1												219942_at	MYL7	219856_at	C1orf116	203382_s_at	APOE	210827_s_at	ELF3	242722_at	LMO7	222833_at	LPCAT2	216184_s_at	RIMS1	230119_at
ILMN_1697729	MAP2K6	ILMN_1678680	DBR1	ILMN_1769556	C5ORF23	ILMN_1880012	HS.27621	ILMN_1773809	FOXP4	ILMN_1815121	PLAGL1	ILMN_1667112	FBXO7			1422313_a_at	Igfbp5	1455426_at	Epha3	1433902_at	Kbtbd8	1454200_at	Zeb2												202765_s_at	FBN1	205681_at	BCL2A1	204482_at	CLDN5	210400_at	GRIN2C	214595_at	KCNG1	218854_at	DSE	232121_at	TRDMT1	205819_at
ILMN_1665335	DIABLO	ILMN_1776396	HOXB4	ILMN_1796669	PSEN1	ILMN_1800317	WNT5A	ILMN_1802181	LOC643224	ILMN_1752639	SLC25A24	ILMN_1841918	HS.576814			1440910_at	C77370	1445804_at		1438443_at	Zbtb20	1418306_at	Crybb1												1555855_at		242353_at		244456_at		227315_x_at	PROSC	207517_at	LAMC2	241780_at		1554697_at	ADAMTS9	235342_at
ILMN_1660298	TMEM121	ILMN_1695475	SEMA3C	ILMN_1709396	PDCD10	ILMN_1687090	GABRB3	ILMN_1812666	DNAJC15	ILMN_1715131	CCR7	ILMN_1713603	PRKCB1			1431096_at	Ints8	1440797_at	Dlx6os2	1438072_at		1418480_at	Ppbp												231029_at	F5	204973_at	GJB1	208606_s_at	WNT4	237056_at	INSC	210827_s_at	ELF3	222901_s_at	KCNJ16	240377_at	NPIP /// PKD1P1	236853_at
ILMN_1880012	HS.27621	ILMN_1773797	LOC652615	ILMN_1757900	ZNF611	ILMN_1675844	WDR1	ILMN_1765118	SLC43A1	ILMN_1730523	C16ORF14	ILMN_1741566	BMP7			1422773_at	Myt1	1450435_at	L1cam	1448789_at	Aldh1a3	1416652_at	Aspn												230691_at	STX1B	208747_s_at	C1S	219277_s_at	OGDHL	229568_at	MOBKL2B	229942_at	BNC2	211607_x_at	EGFR	236230_at		209949_at
ILMN_1800317	WNT5A	ILMN_1724253	NHLH1	ILMN_1688094	ORC5L	ILMN_1678680	DBR1	ILMN_1815121	PLAGL1	ILMN_1698766	PYCARD	ILMN_1730433	CD2AP			1415877_at	Dpysl3	1452905_at	Meg3	1418004_a_at	Tmem176b	1447759_x_at	Ccdc22												235521_at	HOXA3	201578_at	PODXL	221286_s_at	MGC29506	243865_x_at		237056_at	INSC	1560490_at	FAT3	204836_at	GLDC	207339_s_at
ILMN_1687090	GABRB3	ILMN_1704702	MCM7	ILMN_1727805	SYNGR1	ILMN_1776396	HOXB4	ILMN_1752639	SLC25A24	ILMN_1693471	FLJ33790	ILMN_1883317	HS.568945			1423608_at	Itm2a	1434581_at	Mturn	1417019_a_at	Cdc6	1422564_at	Actl6b												224733_at	CMTM3	203440_at	CDH2	215110_at	MBL1P	204965_at	GC	223454_at	CXCL16	222288_at		234460_at		207996_s_at
ILMN_1675844	WDR1	ILMN_1734428	LSM12	ILMN_1737435	FOXD3	ILMN_1695475	SEMA3C	ILMN_1715131	CCR7	ILMN_1689176	C4ORF31	ILMN_1704758	CXORF15			1444020_at		1437598_at	Zbtb20	1423921_at	Ints3	1421142_s_at	Foxp1												205141_at	ANG	1566157_x_at		201466_s_at	JUN	219856_at	C1orf116	229568_at	MOBKL2B	239595_at	GPX2	202145_at	LY6E	205347_s_at
ILMN_1678680	DBR1	ILMN_1727537	SIX3	ILMN_1791297	LOC729732	ILMN_1773797	LOC652615	ILMN_1730523	C16ORF14	ILMN_1677273	TH	ILMN_1731107	CCDC92			1416043_at	Nasp	1436590_at	Ppp1r3b	1456527_at	Hecw1	1455426_at	Epha3												208397_x_at	KCNJ5	233555_s_at	SULF2	214235_at	CYP3A5	205681_at	BCL2A1	243865_x_at		226726_at	MBOAT2	1552508_at	KCNE4	1552332_at
ILMN_1776396	HOXB4	ILMN_1773809	FOXP4	ILMN_1682818	TTLL3	ILMN_1724253	NHLH1	ILMN_1698766	PYCARD	ILMN_1791447	CXCL12	ILMN_1725199	HNRPM			1419975_at	Scp2	1416828_at	Snap25	1439442_x_at	Yars2	1445804_at													205946_at	VIPR2	210454_s_at	KCNJ6	221585_at	CACNG4	222007_s_at	FKBP8	204965_at	GC	227188_at	C21orf63	241350_at	FBXL22	209541_at
ILMN_1695475	SEMA3C	ILMN_1802181	LOC643224	ILMN_1660622	SEC11L2	ILMN_1704702	MCM7	ILMN_1693471	FLJ33790	ILMN_1653751	HOP	ILMN_1678173	KHK			1439992_at		1440193_at	Ankrd12	1458347_s_at	Tmprss2	1440797_at	Dlx6os2												205387_s_at	CGB /// CGB5 /// CGB7	223690_at	LTBP2	232832_at	DKFZp434J0226	242353_at		205683_x_at	TPSAB1	228109_at	RASGRF2	235122_at	HIVEP3	222049_s_at
ILMN_1773797	LOC652615	ILMN_1812666	DNAJC15	ILMN_1658830	C10ORF26	ILMN_1734428	LSM12	ILMN_1689176	C4ORF31	ILMN_1796094	CD36	ILMN_1678143	ARHGDIB			1431385_a_at	Mbtps1	1448955_s_at	Cadps	1427347_s_at	Tubb2a	1450435_at	L1cam												1557816_a_at		219404_at	EPS8L3	231346_s_at		201842_s_at	EFEMP1	219856_at	C1orf116	1556221_a_at		209441_at	RHOBTB2	228267_at
ILMN_1724253	NHLH1	ILMN_1765118	SLC43A1	ILMN_1767015	BCORL1	ILMN_1727537	SIX3	ILMN_1791447	CXCL12	ILMN_1654072	CX3CL1	ILMN_1697857	LOC644715			1453748_a_at	Kif23	1457557_at	A330076H08Rik	1420183_at	Lor	1452905_at	Meg3												225481_at	FRMD6	205979_at	SCGB2A1	239328_at		204973_at	GJB1	205681_at	BCL2A1	209189_at	FOS	201315_x_at	IFITM2	214068_at
ILMN_1704702	MCM7	ILMN_1815121	PLAGL1	ILMN_1677402	LOC387763	ILMN_1773809	FOXP4	ILMN_1653751	HOP	ILMN_1898320	HS.574305	ILMN_1794082	ZFP64			1424010_at	Mfap4	1435172_at	Eomes	1452142_at	Slc6a1	1434581_at	Mturn												221417_x_at	S1PR5	242396_at	LOC644192	238351_x_at		208747_s_at	C1S	201842_s_at	EFEMP1	212935_at	MCF2L	210225_x_at	LILRB3	222439_s_at
ILMN_1734428	LSM12	ILMN_1752639	SLC25A24	ILMN_1731858	TUBG1	ILMN_1802181	LOC643224	ILMN_1796094	CD36	ILMN_1739690	NPFFR2	ILMN_1768558	LOC727848			1415812_at	Gsn	1416313_at	Mllt11	1435286_at	Epha5	1436590_at	Ppp1r3b												237166_at		230831_at	FRMD5	240398_at		201578_at	PODXL	204973_at	GJB1	214701_s_at	FN1	206760_s_at	FCER2	223385_at
ILMN_1727537	SIX3	ILMN_1715131	CCR7	ILMN_1736585	TMED10	ILMN_1812666	DNAJC15	ILMN_1654072	CX3CL1	ILMN_1878029	HS.202577	ILMN_1701613	RARRES3			AFFX-r2-Bs-phe-M_at		1456449_at		1460101_at		1416828_at	Snap25												220152_at	C10orf95	230319_at		204854_at	LEPREL2	203440_at	CDH2	208747_s_at	C1S	240306_at		203523_at	LSP1	211453_s_at
ILMN_1773809	FOXP4	ILMN_1730523	C16ORF14	ILMN_1659515	ARPC2	ILMN_1765118	SLC43A1	ILMN_1898320	HS.574305	ILMN_1806015	LOC391045	ILMN_1774982	CDC42EP5			1434667_at	Col8a2	1434670_at	Kif5a	1433788_at	Nrxn3	1440193_at	Ankrd12												212977_at	CXCR7	220271_x_at	EFCAB6	226459_at	PIK3AP1	207430_s_at	MSMB	201578_at	PODXL	206010_at	HABP2	1561171_a_at	GOLGA6L1 /// GOLGA6L6 /// LOC100132025	215977_x_at
ILMN_1802181	LOC643224	ILMN_1698766	PYCARD	ILMN_1762674	NUP43	ILMN_1815121	PLAGL1	ILMN_1739690	NPFFR2	ILMN_1679185	LEF1	ILMN_1808011	FAM46B			1437936_at	Ccdc160	1448161_a_at	Clcn4-2	1434636_at	Homez	1448955_s_at	Cadps												238847_at		239219_at	AURKB	220008_at	SGK269	202499_s_at	SLC2A3	203440_at	CDH2	231867_at	ODZ2	215515_at		217490_at
ILMN_1812666	DNAJC15	ILMN_1693471	FLJ33790	ILMN_1742923	ZNF584	ILMN_1752639	SLC25A24	ILMN_1878029	HS.202577	ILMN_1825777	HS.290255	ILMN_1820767	HS.293676			AFFX-DapX-5_at		1419225_at	Cacna2d3	1426263_at	Cadm4	1457557_at	A330076H08Rik												228428_at	FAM102A	228178_s_at		230668_at	NKAIN4	233555_s_at	SULF2	1566157_x_at		205768_s_at	SLC27A2	203918_at	PCDH1	226598_s_at
ILMN_1765118	SLC43A1	ILMN_1826208	HS.428133	ILMN_1661351	C17ORF81	ILMN_1715131	CCR7	ILMN_1682775	EDN1	ILMN_1725294	LOC654127	ILMN_1775637	CBFA2T3			1453988_a_at	Ide	1419845_at	Dlx1as	1460250_at	Sostdc1	1435172_at	Eomes												203483_at	SEMA4G	219434_at	TREM1	237033_at	FAM159A	210454_s_at	KCNJ6	202499_s_at	SLC2A3	239241_at	LOC727869	222124_at	HIF3A	206925_at
ILMN_1815121	PLAGL1	ILMN_1689176	C4ORF31	ILMN_1711102	B3GNT2	ILMN_1730523	C16ORF14	ILMN_1806015	LOC391045	ILMN_1724946	SPINT1	ILMN_1765132	LACTB			1418049_at	Ltbp3	1421182_at	Clec1b	1446326_at	Col1a2	1416313_at	Mllt11												211550_at	EGFR	230261_at	ST8SIA4	215382_x_at	LOC100507804 /// TPSAB1	223690_at	LTBP2	233555_s_at	SULF2	208893_s_at	DUSP6	1563287_at		231514_at
ILMN_1752639	SLC25A24	ILMN_1677273	TH	ILMN_1715401	MT1G	ILMN_1698766	PYCARD	ILMN_1679185	LEF1	ILMN_1680856	CXORF6	ILMN_1873586	HS.98452			1434987_at	Aldh2	1451628_a_at	Ank3	1424448_at	Trim6	1434670_at	Kif5a												204684_at	NPTX1	220662_s_at	HEYL	216845_x_at	MLL2	219404_at	EPS8L3	210454_s_at	KCNJ6	217159_x_at	SIGLEC7	207250_at	SIX6	204388_s_at
ILMN_1715131	CCR7	ILMN_1791447	CXCL12	ILMN_1711702	CLEC2D	ILMN_1693471	FLJ33790	ILMN_1725294	LOC654127	ILMN_1757183	LOC650494	ILMN_1687571	LOC728734			1439204_at	Scn3a	1419874_x_at	Zbtb16	1438861_at	Bnc2	1448161_a_at	Clcn4-2												213201_s_at	TNNT1	235086_at	THBS1	244281_at	REXO1	242396_at	LOC644192	223690_at	LTBP2	224530_s_at	KCNIP4	227494_at	LOC253842 /// NR6A1	201641_at
ILMN_1730523	C16ORF14	ILMN_1653751	HOP	ILMN_1880784	HS.550111	ILMN_1826208	HS.428133	ILMN_1724946	SPINT1	ILMN_1662846	GPR160	ILMN_1658743	CCNDBP1			AFFX-r2-Bs-phe-5_at		1434641_x_at	Sez6l2	1423055_at	Nsg1	1419225_at	Cacna2d3												206806_at	DGKI	236984_at	C4orf26	219928_s_at	CABYR	230831_at	FRMD5	219404_at	EPS8L3	232642_at	VWA5B2	233609_at	PTPRK	238230_x_at
ILMN_1698766	PYCARD	ILMN_1796094	CD36	ILMN_1748366	SLC5A9	ILMN_1689176	C4ORF31	ILMN_1680856	CXORF6	ILMN_1771959	FAM130A2	ILMN_1701979	DUSP10			1419573_a_at	Lgals1	1418726_a_at	Tnnt2	1415893_at	Sgpl1	1419845_at	Dlx1as												209781_s_at	KHDRBS3	241224_x_at	DSCR8	205378_s_at	ACHE	225369_at	ESAM	205979_at	SCGB2A1	223232_s_at	CGN	210245_at	ABCC8	210762_s_at
ILMN_1693471	FLJ33790	ILMN_1654072	CX3CL1	ILMN_1901692	HS.147006	ILMN_1677273	TH	ILMN_1757183	LOC650494	ILMN_1777248	LOC642711	ILMN_1796508	TOP1MT			1454200_at	Zeb2	1437729_at	Gm7536	1421141_a_at	Foxp1	1421182_at	Clec1b												218559_s_at	MAFB	206432_at	HAS2	1562016_at		230319_at		242396_at	LOC644192	212092_at	PEG10	205972_at	SLC38A3	236033_at
ILMN_1826208	HS.428133	ILMN_1898320	HS.574305	ILMN_1661637	TRPM8	ILMN_1791447	CXCL12	ILMN_1662846	GPR160	ILMN_1681160	CCT6AP1	ILMN_1720822	ETV4			1418306_at	Crybb1	1439341_at	Greb1l	1427246_at	Magi1	1451628_a_at	Ank3												204947_at	E2F1	225815_at	CPLX2	207453_s_at	DNAJB5	206765_at	KCNJ2	230831_at	FRMD5	204622_x_at	NR4A2	235816_s_at	RGL4	236082_at
ILMN_1689176	C4ORF31	ILMN_1739690	NPFFR2	ILMN_1801205	GPNMB	ILMN_1653751	HOP	ILMN_1771959	FAM130A2	ILMN_1864204	HS.519644	ILMN_1853167	HS.564874			AFFX-r2-Bs-lys-5_at		1423260_at	Id4	1446104_at		1419874_x_at	Zbtb16												209291_at	ID4	220283_at	HHIPL2	222712_s_at	MUC13	201427_s_at	SEPP1	225369_at	ESAM	216060_s_at	DAAM1	203153_at	IFIT1	221648_s_at
ILMN_1677273	TH	ILMN_1878029	HS.202577	ILMN_1811820	KIAA1853	ILMN_1796094	CD36	ILMN_1681160	CCT6AP1	ILMN_1844919	HS.491292	ILMN_1806603	MESP1			1418480_at	Ppbp	1427300_at	Lhx8	1455049_at	Igsf3	1434641_x_at	Sez6l2												231792_at	MYLK2	205397_x_at	SMAD3	230372_at	HAS2	220271_x_at	EFCAB6	230319_at		233706_at		208391_s_at	GLP1R	217028_at
ILMN_1791447	CXCL12	ILMN_1806015	LOC391045	ILMN_1795503	MCC	ILMN_1654072	CX3CL1	ILMN_1864204	HS.519644	ILMN_1844408	HS.350065	ILMN_1691636	DAZL			1416652_at	Aspn	1429905_at	Lhx9	1424007_at	Gdf10	1418726_a_at	Tnnt2												203839_s_at	TNK2	241397_at		236156_at	LIPA /// LOC100509637	239219_at	AURKB	206765_at	KCNJ2	214628_at	NHLH1	233006_at	2004-09-01	226627_at
ILMN_1653751	HOP	ILMN_1679185	LEF1	ILMN_1760509	EOMES	ILMN_1898320	HS.574305	ILMN_1844919	HS.491292	ILMN_1660306	ITGA8	ILMN_1730765	DUSP22			1432103_a_at	Sh3gl3	1422943_a_at	Hspb1	1438784_at	Bcl11b	1437729_at	Gm7536												1558964_at	FAT3	235857_at	KCTD11	221578_at	RASSF4	234158_at		220271_x_at	EFCAB6	1557774_at		234285_at	SYNGAP1	222260_at
ILMN_1796094	CD36	ILMN_1825777	HS.290255	ILMN_1659255	RP2	ILMN_1739690	NPFFR2	ILMN_1844408	HS.350065	ILMN_1786631	SIX6	ILMN_1849268	HS.573263			1447759_x_at	Ccdc22	1449577_x_at	Tpm2	1459258_at		1439341_at	Greb1l												1556499_s_at	COL1A1	231637_at	LOC100499194	212741_at	MAOA	228178_s_at		239219_at	AURKB	221237_s_at	OSBP2	204748_at	PTGS2	201340_s_at
ILMN_1654072	CX3CL1	ILMN_1725294	LOC654127	ILMN_1704418	FOXD1	ILMN_1878029	HS.202577	ILMN_1660306	ITGA8	ILMN_1707965	LOC646345	ILMN_1655821	CAPG			1422564_at	Actl6b	1448929_at	F13a1	1448443_at	Serpini1	1422943_a_at	Hspb1												202018_s_at	LTF	202454_s_at	ERBB3	227906_s_at		219434_at	TREM1	234158_at		202508_s_at	SNAP25	229569_at		1556797_at
ILMN_1898320	HS.574305	ILMN_1724946	SPINT1	ILMN_1763260	HIF1A	ILMN_1682775	EDN1	ILMN_1786631	SIX6	ILMN_1654065	ATOH8	ILMN_1703108	UBE2L6			1421142_s_at	Foxp1	1441272_at	Matr3	1437311_at	Snhg11	1449577_x_at	Tpm2												227889_at	LPCAT2	226978_at	PPARA	207522_s_at	ATP2A3	230261_at	ST8SIA4	219434_at	TREM1	210794_s_at	MEG3	206480_at	LTC4S	239066_at
ILMN_1739690	NPFFR2	ILMN_1668125	MYRIP	ILMN_1740474	SBDS	ILMN_1806015	LOC391045	ILMN_1707965	LOC646345	ILMN_1813753	PTN	ILMN_1693853	HHAT			1455426_at	Epha3	1423895_a_at	Celf2	1419798_at	Rab26os	1448929_at	F13a1												226834_at		1558404_at	LOC644242	233258_at		235086_at	THBS1	230261_at	ST8SIA4	206521_s_at	GTF2A1	204586_at	BSN	210108_at
ILMN_1878029	HS.202577	ILMN_1680856	CXORF6	ILMN_1660718	GABBR2	ILMN_1679185	LEF1	ILMN_1654065	ATOH8	ILMN_1705759	LOC649456	ILMN_1662356	SSR2			1445804_at		1417504_at	Calb1	1434280_at		1441272_at	Matr3												207345_at	FST	206785_s_at	KLRC1 /// KLRC2	220136_s_at	CRYBA2	209889_at	SEC31B	239490_at	C7orf44	231678_s_at	ADH4	220479_at	CPS1-IT	238328_at
ILMN_1682775	EDN1	ILMN_1757183	LOC650494	ILMN_1715255	MAGI2	ILMN_1825777	HS.290255	ILMN_1813753	PTN	ILMN_1709847	KCNJ13	ILMN_1656961	CD82			1440797_at	Dlx6os2	1422716_a_at	Acp1	1426865_a_at	Ncam1	1423895_a_at	Celf2												216918_s_at	DST	229400_at	HOXD10	234054_at	LOC143188	222599_s_at	NAV2	220662_s_at	HEYL	225380_at	PKDCC	205009_at	TFF1	205769_at
ILMN_1806015	LOC391045	ILMN_1662846	GPR160	ILMN_1804007	NANOS3	ILMN_1725294	LOC654127	ILMN_1705759	LOC649456	ILMN_1734596	MTAC2D1	ILMN_1745491	UNC5CL			1450435_at	L1cam	1435409_at	Tmem26	1427490_at	Abcb7	1417504_at	Calb1												201149_s_at	TIMP3	218806_s_at	VAV3	207006_s_at	CCDC106	236984_at	C4orf26	235086_at	THBS1	222198_at		241050_at		210984_x_at
ILMN_1679185	LEF1	ILMN_1771959	FAM130A2	ILMN_1763603	C14ORF24	ILMN_1724946	SPINT1	ILMN_1709847	KCNJ13	ILMN_1654109	EGFLAM	ILMN_1655077	PRDM1			1452905_at	Meg3	1423328_at	Gdap1	1420973_at	Arid5b	1435409_at	Tmem26												229339_at	MYOCD	222833_at	LPCAT2	223344_s_at	MS4A7	220283_at	HHIPL2	209889_at	SEC31B	235936_at	LOC254559	1554997_a_at	PTGS2	221424_s_at
ILMN_1825777	HS.290255	ILMN_1777248	LOC642711	ILMN_1685077	SNX7	ILMN_1668125	MYRIP	ILMN_1734596	MTAC2D1	ILMN_1764854	ZNF761	ILMN_1849117	HS.241559			1434581_at	Mturn	1421477_at	Cplx2	1457644_s_at	Cxcl1	1423328_at	Gdap1												210159_s_at	TRIM31	204604_at	CDK14	217488_x_at	PMS2P3	205397_x_at	SMAD3	222599_s_at	NAV2	202455_at	HDAC5	238092_at		240999_at
ILMN_1725294	LOC654127	ILMN_1681160	CCT6AP1	ILMN_1666502	FLJ10159	ILMN_1680856	CXORF6	ILMN_1654109	EGFLAM	ILMN_1879853	HS.575321	ILMN_1849693	HS.561940			1437598_at	Zbtb20	1456398_at	Tug1	1457582_at	Uty	1421477_at	Cplx2												242722_at	LMO7	218854_at	DSE	241629_at		241397_at		236984_at	C4orf26	226213_at	ERBB3	233846_at	CCDC85A	203539_s_at
ILMN_1724946	SPINT1	ILMN_1864204	HS.519644	ILMN_1770697	LOC644063	ILMN_1757183	LOC650494	ILMN_1764854	ZNF761	ILMN_1741603	DBC1	ILMN_1873852	HS.193011			1436590_at	Ppp1r3b	1416203_at	Aqp1	1459846_x_at	Cnpy2	1456398_at	Tug1												214595_at	KCNG1	202768_at	FOSB	224537_at	PCDHGC5	235857_at	KCTD11	241224_x_at	DSCR8	205649_s_at	FGA	237276_at	NASP	231982_at
ILMN_1668125	MYRIP	ILMN_1844919	HS.491292	ILMN_1712051	ZSCAN2	ILMN_1662846	GPR160	ILMN_1879853	HS.575321	ILMN_1794882	DTWD2	ILMN_1836041	HS.348221			1416828_at	Snap25	1460049_s_at	1500015O10Rik	1443997_at	Gprin2	1416203_at	Aqp1												232762_at	KIAA1217	241780_at		234356_at	DKFZP434K028	215913_s_at	GULP1	206432_at	HAS2	205289_at	BMP2	230398_at	TNS4	210784_x_at
ILMN_1680856	CXORF6	ILMN_1844408	HS.350065	ILMN_1694569	LOC650224	ILMN_1771959	FAM130A2	ILMN_1741603	DBC1	ILMN_1770338	TM4SF1	ILMN_1764120	IGF2AS			1440193_at	Ankrd12	1424148_a_at	Stap2	1426737_at	Gspt1	1460049_s_at	1500015O10Rik												207517_at	LAMC2	211607_x_at	EGFR	215870_s_at	PLA2G5	231637_at	LOC100499194	225815_at	CPLX2	241522_at		243677_at	GORASP1	226699_at
ILMN_1757183	LOC650494	ILMN_1660306	ITGA8	ILMN_1880062	HS.124250	ILMN_1681160	CCT6AP1	ILMN_1794882	DTWD2	ILMN_1652209	LOC731432	ILMN_1788817	LOC728239			1448955_s_at	Cadps	1450625_at	Col5a2	1439214_a_at	Api5	1424148_a_at	Stap2												236807_at		1560490_at	FAT3	204326_x_at	MT1X	202454_s_at	ERBB3	220283_at	HHIPL2	211870_s_at	PCDHA3	242991_at	TJP2	237690_at
ILMN_1662846	GPR160	ILMN_1786631	SIX6	ILMN_1764704	KIAA0888	ILMN_1864204	HS.519644	ILMN_1770338	TM4SF1	ILMN_1719782	LOC652097	ILMN_1756573	NDUFA4L2			1457557_at	A330076H08Rik	1424271_at	Dclk1	1443253_at		1450625_at	Col5a2												210827_s_at	ELF3	222288_at		234664_at	LOC100132062 /// LOC100133161 /// LOC731275	1558404_at	LOC644242	241397_at		223533_at	LRRC8C	226560_at		232136_s_at
ILMN_1771959	FAM130A2	ILMN_1707965	LOC646345	ILMN_1805606	PLEKHG1	ILMN_1844919	HS.491292	ILMN_1652209	LOC731432	ILMN_1671573	LOC388755	ILMN_1772370	ARHGEF1			1435172_at	Eomes	1419376_at	Fibin	1458179_at		1424271_at	Dclk1												210400_at	GRIN2C	239595_at	GPX2	207540_s_at	SYK	209460_at	ABAT	235857_at	KCTD11	201645_at	TNC	227457_at	DDA1	225681_at
ILMN_1777248	LOC642711	ILMN_1654065	ATOH8	ILMN_1781077	CCDC100	ILMN_1844408	HS.350065	ILMN_1719782	LOC652097	ILMN_1713147	MCRS1	ILMN_1718222	PPM1K			1416313_at	Mllt11	1432882_at	4932431P20Rik	1423584_at	Igfbp7	1419376_at	Fibin												229942_at	BNC2	226726_at	MBOAT2	227397_at	TPM2	206785_s_at	KLRC1 /// KLRC2	212022_s_at	MKI67	203854_at	CFI	1559795_at		240318_at
ILMN_1681160	CCT6AP1	ILMN_1813753	PTN	ILMN_1809817	FLJ23834	ILMN_1660306	ITGA8	ILMN_1794551	T	ILMN_1701229	RBM12	ILMN_1761334	ARID4B			1456449_at		1436999_at	Pid1	1456651_a_at	Tpr	1432882_at	4932431P20Rik												227315_x_at	PROSC	227188_at	C21orf63	222088_s_at	SLC2A14 /// SLC2A3	229400_at	HOXD10	215913_s_at	GULP1	201130_s_at	CDH1	240097_at		217458_at
ILMN_1864204	HS.519644	ILMN_1868655	HS.28170	ILMN_1776283	LGALS12	ILMN_1786631	SIX6	ILMN_1671573	LOC388755	ILMN_1798360	CXCR7	ILMN_1791461	MGC34829			1434670_at	Kif5a	1421923_at	Sh3bp5	1418248_at	Gla	1436999_at	Pid1												237056_at	INSC	228109_at	RASGRF2	235933_at	FLJ32154	218806_s_at	VAV3	231637_at	LOC100499194	1570515_a_at	FILIP1	235486_at	C11orf41	213520_at
ILMN_1844919	HS.491292	ILMN_1705759	LOC649456	ILMN_1661409	C3ORF63	ILMN_1707965	LOC646345	ILMN_1713147	MCRS1	ILMN_1758816	UGT8	ILMN_1767362	ADAMTS6			1448161_a_at	Clcn4-2	1448233_at	Prnp	1417750_a_at	Slc25a37	1421923_at	Sh3bp5												223454_at	CXCL16	1556221_a_at		211597_s_at	HOPX	222833_at	LPCAT2	202454_s_at	ERBB3	230836_at	ST8SIA4	204714_s_at	F5	206645_s_at
ILMN_1844408	HS.350065	ILMN_1709847	KCNJ13	ILMN_1841918	HS.576814	ILMN_1654065	ATOH8	ILMN_1701229	RBM12	ILMN_1900087	HS.479288	ILMN_1682747	FANCA			1419225_at	Cacna2d3	1436343_at	Chd4	1435865_at	Hist3h2a///Trim17	1448233_at	Prnp												229568_at	MOBKL2B	209189_at	FOS	231846_at	FOXRED2	204604_at	CDK14	226978_at	PPARA	207298_at	SLC17A3	235524_at	RALGAPA1	219835_at
ILMN_1660306	ITGA8	ILMN_1734596	MTAC2D1	ILMN_1883317	HS.568945	ILMN_1813753	PTN	ILMN_1798360	CXCR7	ILMN_1693212	LOC641860	ILMN_1654441	OAT			1419845_at	Dlx1as	1438042_at	Shox2	1417676_a_at	Ptpro	1436343_at	Chd4												243865_x_at		212935_at	MCF2L	237230_at	GPHA2	218854_at	DSE	1558404_at	LOC644242	206340_at	NR1H4	1555871_at	TTC28-AS	230356_at
ILMN_1786631	SIX6	ILMN_1654109	EGFLAM	ILMN_1669584	ILF3	ILMN_1868655	HS.28170	ILMN_1758816	UGT8	ILMN_1664265	EPHA1	ILMN_1779480	KCMF1			1421182_at	Clec1b	1459980_x_at	Rab3a	1425329_a_at	Cyb5r3	1433902_at	Kbtbd8												204965_at	GC	209459_s_at	ABAT	243456_at	ZNF214	202768_at	FOSB	209460_at	ABAT	231253_at	IMP5	216670_at	KLK13	235050_at
ILMN_1707965	LOC646345	ILMN_1764854	ZNF761	ILMN_1704758	CXORF15	ILMN_1705759	LOC649456	ILMN_1900087	HS.479288	ILMN_1653646	UBL7	ILMN_1761066	CLEC3A			1451628_a_at	Ank3	1433902_at	Kbtbd8	1450683_at	Tagln3	1438443_at	Zbtb20												224184_s_at	BOC	214701_s_at	FN1	203074_at	ANXA8 /// ANXA8L1 /// ANXA8L2	241780_at		206785_s_at	KLRC1 /// KLRC2	205057_s_at	IDUA	231360_at	C20orf141	229717_at
ILMN_1654065	ATOH8	ILMN_1879853	HS.575321	ILMN_1654966	SCARA3	ILMN_1709847	KCNJ13	ILMN_1693212	LOC641860	ILMN_1690192	CER1	ILMN_1739810	RAI1			1419874_x_at	Zbtb16	1438443_at	Zbtb20	1419417_at	Vegfc	1438072_at													205683_x_at	TPSAB1	240306_at		205127_at	PTGS1	222901_s_at	KCNJ16	229400_at	HOXD10	241864_x_at		208312_s_at	LOC100507851 /// PRAMEF1 /// PRAMEF2	237004_at
ILMN_1813753	PTN	ILMN_1741603	DBC1	ILMN_1678143	ARHGDIB	ILMN_1734596	MTAC2D1	ILMN_1664265	EPHA1	ILMN_1699991	LCK	ILMN_1732926	PVT1			1434641_x_at	Sez6l2	1438072_at		1450863_a_at	Dclk1	1418004_a_at	Tmem176b												219856_at	C1orf116	206010_at	HABP2	1564931_at		211607_x_at	EGFR	222833_at	LPCAT2	238478_at	BNC2	1558323_at	TMEM72	1561775_at
ILMN_1868655	HS.28170	ILMN_1794882	DTWD2	ILMN_1697857	LOC644715	ILMN_1654109	EGFLAM	ILMN_1653646	UBL7	ILMN_1774742	MTTP	ILMN_1738816	FOXO1A			1418726_a_at	Tnnt2	1448789_at	Aldh1a3	1422492_at	Cpox	1423921_at	Ints3												205681_at	BCL2A1	231867_at	ODZ2	214509_at	HIST1H3I	1560490_at	FAT3	204604_at	CDK14	211500_at	MAPK11	215166_at	IGSF9B	203632_s_at
ILMN_1705759	LOC649456	ILMN_1770338	TM4SF1	ILMN_1794082	ZFP64	ILMN_1764854	ZNF761	ILMN_1699991	LCK	ILMN_1750400	FLJ11286	ILMN_1718152	DEPDC7			1437729_at	Gm7536	1418004_a_at	Tmem176b	1421933_at	Cbx5	1456527_at	Hecw1												222007_s_at	FKBP8	205768_s_at	SLC27A2	233860_s_at	OBP2A /// OBP2B	222288_at		218854_at	DSE	205582_s_at	GGT5	212067_s_at	C1R	225867_at
ILMN_1709847	KCNJ13	ILMN_1652209	LOC731432	ILMN_1701613	RARRES3	ILMN_1879853	HS.575321	ILMN_1774742	MTTP	ILMN_1711245	SCG3	ILMN_1740213	ELOVL7			1439341_at	Greb1l	1417019_a_at	Cdc6	1423407_a_at	Fbln2	1439442_x_at	Yars2												242353_at		239241_at	LOC727869	203716_s_at	DPP4	239595_at	GPX2	202768_at	FOSB	228633_s_at	CNTROB	239652_at		210430_x_at
ILMN_1734596	MTAC2D1	ILMN_1719782	LOC652097	ILMN_1766182	GNAZ	ILMN_1741603	DBC1	ILMN_1750400	FLJ11286	ILMN_1678049	FGB	ILMN_1754562	ARHGEF17			1423260_at	Id4	1423921_at	Ints3	1447005_at		1458347_s_at	Tmprss2												201842_s_at	EFEMP1	225513_at	SCRN2	1559478_at		226726_at	MBOAT2	241780_at		230119_at		218162_at	OLFML3	207035_at
ILMN_1654109	EGFLAM	ILMN_1794551	T	ILMN_1725166	POLN	ILMN_1794882	DTWD2	ILMN_1711245	SCG3	ILMN_1882000	HS.558212	ILMN_1652160	LRBA			1427300_at	Lhx8	1456527_at	Hecw1	1434146_at	Gria2	1427347_s_at	Tubb2a												204973_at	GJB1	219279_at	DOCK10	220678_at	FLJ20712	227188_at	C21orf63	211607_x_at	EGFR	205819_at	MARCO	227487_s_at	SERPINE2	228400_at
ILMN_1764854	ZNF761	ILMN_1671573	LOC388755	ILMN_1841253	HS.61307	ILMN_1770338	TM4SF1	ILMN_1678049	FGB	ILMN_1812570	SHC1	ILMN_1679391	MAMDC2			1429905_at	Lhx9	1439442_x_at	Yars2	1424486_a_at	Txnrd1	1422695_at	Ttyh1												208747_s_at	C1S	201839_s_at	EPCAM	208190_s_at	LSR	202498_s_at	SLC2A3	1560490_at	FAT3	235342_at	SPOCK3	242497_at	TRAFD1	222084_s_at
ILMN_1879853	HS.575321	ILMN_1713147	MCRS1	ILMN_1820767	HS.293676	ILMN_1652209	LOC731432	ILMN_1882000	HS.558212	ILMN_1687887	PSMC4	ILMN_1755415	SAMD3			1422943_a_at	Hspb1	1458347_s_at	Tmprss2	1416710_at	Tmem35	1452142_at	Slc6a1												201578_at	PODXL	208893_s_at	DUSP6	216270_at	ILVBL	228109_at	RASGRF2	222288_at		236853_at	C13orf16	215826_x_at	ZNF835	229738_at
ILMN_1741603	DBC1	ILMN_1701229	RBM12	ILMN_1775637	CBFA2T3	ILMN_1719782	LOC652097	ILMN_1812570	SHC1	ILMN_1840175	HS.7023	ILMN_1708298	MGC10701			1449577_x_at	Tpm2	1427347_s_at	Tubb2a	1448664_a_at	Speg	1435286_at	Epha5												203440_at	CDH2	217159_x_at	SIGLEC7	211883_x_at	CEACAM1	1556221_a_at		239595_at	GPX2	225895_at	SYNPO2	232378_at	SLC5A9	212473_s_at
ILMN_1794882	DTWD2	ILMN_1798360	CXCR7	ILMN_1873586	HS.98452	ILMN_1794551	T	ILMN_1687887	PSMC4	ILMN_1724837	ZC3HAV1	ILMN_1806463	CTAGE6			1448929_at	F13a1	1420183_at	Lor	1425964_x_at	Hspb1	1460101_at													207430_s_at	MSMB	231245_s_at		1570026_at	CPXM2	209189_at	FOS	226726_at	MBOAT2	207996_s_at	C18orf1	211848_s_at	CEACAM7	206631_at
ILMN_1770338	TM4SF1	ILMN_1758816	UGT8	ILMN_1758735	NLRP12	ILMN_1671573	LOC388755	ILMN_1840175	HS.7023	ILMN_1910423	HS.567392	ILMN_1712859	FAM89A			1441272_at	Matr3	1422695_at	Ttyh1	1423259_at	Id4	1433788_at	Nrxn3												1566157_x_at		231562_at	APOC2	239087_at	ANKS4B	212935_at	MCF2L	227188_at	C21orf63	1552332_at	TRIOBP	218223_s_at	PLEKHO1	208257_x_at
ILMN_1652209	LOC731432	ILMN_1900087	HS.479288	ILMN_1662437	BCL3	ILMN_1713147	MCRS1	ILMN_1724837	ZC3HAV1	ILMN_1666222	PHACTR3	ILMN_1680805	IL28RA			1423895_a_at	Celf2	1452142_at	Slc6a1	1449615_s_at	Hdlbp	1434636_at	Homez												202499_s_at	SLC2A3	224530_s_at	KCNIP4	204483_at	ENO3	209459_s_at	ABAT	202498_s_at	SLC2A3	216248_s_at	NR4A2	225801_at		204623_at
ILMN_1719782	LOC652097	ILMN_1693212	LOC641860	ILMN_1701979	DUSP10	ILMN_1701229	RBM12	ILMN_1910423	HS.567392	ILMN_1687751	BAALC	ILMN_1658513	IQSEC2			1417504_at	Calb1	1435286_at	Epha5	1441305_at	Nedd4l	1426263_at	Cadm4												233555_s_at	SULF2	232642_at	VWA5B2	205509_at	CPB1	214701_s_at	FN1	228109_at	RASGRF2	205003_at	DOCK4	212095_s_at	MTUS1	216184_s_at
ILMN_1794551	T	ILMN_1664265	EPHA1	ILMN_1720822	ETV4	ILMN_1798360	CXCR7	ILMN_1666222	PHACTR3	ILMN_1742881	SYT1	ILMN_1684634	LOC647135			1422716_a_at	Acp1	1460101_at		1438619_x_at	Zdhhc14	1460250_at	Sostdc1												210454_s_at	KCNJ6	223232_s_at	CGN	215119_at	MYO16	240306_at		1556221_a_at		231275_at	FLJ42875	227030_at	IKZF3	232121_at
ILMN_1671573	LOC388755	ILMN_1903281	HS.561475	ILMN_1708907	MEIG1	ILMN_1758816	UGT8	ILMN_1687751	BAALC	ILMN_1784447	PLCE1	ILMN_1784367	HSPD1			1435409_at	Tmem26	1433788_at	Nrxn3	1441572_at	Dcc	1446326_at	Col1a2												223690_at	LTBP2	204622_x_at	NR4A2	1552914_a_at	CD276	231867_at	ODZ2	234496_x_at	NYX	228267_at	TRIM11	1564401_at	LOC400748	240377_at
ILMN_1713147	MCRS1	ILMN_1653646	UBL7	ILMN_1853167	HS.564874	ILMN_1900087	HS.479288	ILMN_1742881	SYT1	ILMN_1797744	CGI-38	ILMN_1781098	DNAJB12			1423328_at	Gdap1	1434636_at	Homez	1460347_at	Krt14	1424448_at	Trim6												219404_at	EPS8L3	216060_s_at	DAAM1	207162_s_at	CACNA1B	205768_s_at	SLC27A2	209189_at	FOS	214068_at	BEAN1	211832_s_at	MDM2	228236_at
ILMN_1701229	RBM12	ILMN_1699991	LCK	ILMN_1806603	MESP1	ILMN_1693212	LOC641860	ILMN_1784447	PLCE1	ILMN_1667994	AMD1	ILMN_1769839	L1TD1			1421477_at	Cplx2	1426263_at	Cadm4	1435452_at	Slc35g1	1438861_at	Bnc2												205979_at	SCGB2A1	233706_at		1554675_a_at	SYCE1	239241_at	LOC727869	212935_at	MCF2L	205674_x_at	FXYD2	221456_at	TAS2R3	204836_at
ILMN_1798360	CXCR7	ILMN_1774742	MTTP	ILMN_1730765	DUSP22	ILMN_1664265	EPHA1	ILMN_1718353	LOC652458	ILMN_1729973	ZC3HAV1	ILMN_1651358	HBE1			1456398_at	Tug1	1460250_at	Sostdc1	1460324_at	Dnmt3a	1431300_at	Sgip1												242396_at	LOC644192	222596_s_at	LGR4	1555979_at	FLJ39609	225513_at	SCRN2	209459_s_at	ABAT	222439_s_at	THRAP3	1558211_s_at	SRC	213103_at
ILMN_1758816	UGT8	ILMN_1750400	FLJ11286	ILMN_1794803	NDP	ILMN_1903281	HS.561475	ILMN_1797744	CGI-38	ILMN_1666893	FLJ25801	ILMN_1674201	LOC441511			1416203_at	Aqp1	1446326_at	Col1a2	1416184_s_at	Hmga1-rs1///Hmga1	1457973_at													230831_at	FRMD5	214628_at	NHLH1	233773_at		219279_at	DOCK10	214701_s_at	FN1	223385_at	CYP2S1	233418_at	LOC91450	219301_s_at
ILMN_1900087	HS.479288	ILMN_1711245	SCG3	ILMN_1769694	ACCN2	ILMN_1653646	UBL7	ILMN_1667994	AMD1	ILMN_1807016	LHX2	ILMN_1687266	LOC645426			1460049_s_at	1500015O10Rik	1424448_at	Trim6	1417529_at	Rab33a	1423055_at	Nsg1												225369_at	ESAM	211788_s_at	TREX2	236950_s_at	LOC157381	208893_s_at	DUSP6	240306_at		217490_at		1569009_s_at		1555778_a_at
ILMN_1693212	LOC641860	ILMN_1678049	FGB	ILMN_1712236	PPP1R3B	ILMN_1690192	CER1	ILMN_1729973	ZC3HAV1	ILMN_1832927	HS.86937	ILMN_1696510	LOC728932			1424148_a_at	Stap2	1438861_at	Bnc2	1436938_at	Rbms3	1415893_at	Sgpl1												230319_at		1557774_at		229777_at	CLRN3	217159_x_at	SIGLEC7	206010_at	HABP2	214910_s_at	APOM	233235_x_at		202145_at
ILMN_1664265	EPHA1	ILMN_1808508	KITLG	ILMN_1659110	MGC40489	ILMN_1699991	LCK	ILMN_1666893	FLJ25801	ILMN_1743199	EGR2	ILMN_1669052	LRRC8E			1450625_at	Col5a2	1431300_at	Sgip1	1452414_s_at	Ccdc86	1438387_x_at	Top3b												206765_at	KCNJ2	204425_at	ARHGAP4	209283_at	CRYAB	231245_s_at		205768_s_at	SLC27A2	226829_at	AFAP1L2	211875_x_at	PCDHGA10	219300_s_at
ILMN_1903281	HS.561475	ILMN_1882000	HS.558212	ILMN_1708983	CASC1	ILMN_1774742	MTTP	ILMN_1807016	LHX2	ILMN_1752755	VWF	ILMN_1671260	GPR177			1424271_at	Dclk1	1457973_at		1440381_at	Riok2	1427246_at	Magi1												201427_s_at	SEPP1	208209_s_at	C4BPB	1565677_at		231562_at	APOC2	239241_at	LOC727869	206925_at	ST8SIA4	237307_at		203828_s_at
ILMN_1653646	UBL7	ILMN_1812570	SHC1	ILMN_1749789	HIST1H1D	ILMN_1750400	FLJ11286	ILMN_1832927	HS.86937	ILMN_1760153	GATA5	ILMN_1782419	GNG11			1419376_at	Fibin	1423055_at	Nsg1	1454613_at	Dpysl3	1446104_at													220271_x_at	EFCAB6	221237_s_at	OSBP2	1553572_a_at	CYGB	224530_s_at	KCNIP4	225513_at	SCRN2	231514_at	C1orf94	204875_s_at	GMDS	1552508_at
ILMN_1690192	CER1	ILMN_1687887	PSMC4	ILMN_1780444	ARL3	ILMN_1711245	SCG3	ILMN_1743199	EGR2	ILMN_1744244	DPAGT1	ILMN_1789500	KIAA1875			1432882_at	4932431P20Rik	1415893_at	Sgpl1	1437880_at	Skor1	1455049_at	Igsf3												239219_at	AURKB	204356_at	LIMK1	206643_at	HAL	223232_s_at	CGN	201839_s_at	EPCAM	201641_at	BST2	236561_at		241350_at
ILMN_1699991	LCK	ILMN_1840175	HS.7023	ILMN_1655821	CAPG	ILMN_1678049	FGB	ILMN_1752755	VWF	ILMN_1787193	CYP2S1	ILMN_1882921	HS.583865			1436999_at	Pid1	1438387_x_at	Top3b	1456793_at	Cytl1	1424007_at	Gdf10												234158_at		202508_s_at	SNAP25	216761_at		212092_at	PEG10	208893_s_at	DUSP6	218704_at	RNF43	211657_at	CEACAM6	228976_at
ILMN_1774742	MTTP	ILMN_1724837	ZC3HAV1	ILMN_1701441	EDG2	ILMN_1808508	KITLG	ILMN_1760153	GATA5	ILMN_1805652	PPP2R2D	ILMN_1679092	RAB9B			1421923_at	Sh3bp5	1421141_a_at	Foxp1	1457273_at	Tenm2	1438784_at	Bcl11b												228178_s_at		210794_s_at	MEG3	227571_at		204622_x_at	NR4A2	231245_s_at		229157_at	LOC100505483	206869_at	CHAD	209441_at
ILMN_1750400	FLJ11286	ILMN_1746396	CTNNB1	ILMN_1756928	RTN1	ILMN_1882000	HS.558212	ILMN_1744244	DPAGT1	ILMN_1692159	RFX2	ILMN_1676449	SLIT2			1448233_at	Prnp	1427246_at	Magi1	1458636_at	Rnf219	1459258_at													219434_at	TREM1	238911_at	STARD10	204989_s_at	ITGB4	216060_s_at	DAAM1	231562_at	APOC2	1555564_a_at	CFI	235359_at	LRRC33	227781_x_at
ILMN_1711245	SCG3	ILMN_1910423	HS.567392	ILMN_1682414	NSF	ILMN_1812570	SHC1	ILMN_1787193	CYP2S1	ILMN_1783735	LOC649639	ILMN_1752409	TNRC6A			1436343_at	Chd4	1446104_at		1437920_at	Epha5	1448443_at	Serpini1												230261_at	ST8SIA4	231678_s_at	ADH4	216707_at		233706_at		224530_s_at	KCNIP4	210762_s_at	DLC1	211583_x_at	NCR3	201315_x_at
ILMN_1678049	FGB	ILMN_1666222	PHACTR3	ILMN_1685496	RGS7	ILMN_1687887	PSMC4	ILMN_1805652	PPP2R2D	ILMN_1756230	TPBG	ILMN_1813581	CNR1			1438042_at	Shox2	1455049_at	Igsf3	AFFX-PheX-M_at		1437311_at	Snhg11												239490_at	C7orf44	225380_at	PKDCC	214065_s_at	CIB2	222596_s_at	LGR4	232642_at	VWA5B2	236033_at	ASB12	220000_at	SIGLEC5	210225_x_at
ILMN_1808508	KITLG	ILMN_1687751	BAALC	ILMN_1810025	SLC39A2	ILMN_1840175	HS.7023	ILMN_1692159	RFX2	ILMN_1869877	HS.568924	ILMN_1775875	KLHDC1			1459980_x_at	Rab3a	1424007_at	Gdf10	1427566_at	Wfikkn1	1434280_at													220662_s_at	HEYL	235936_at	LOC254559	216182_at	SYNJ2	214628_at	NHLH1	223232_s_at	CGN	221648_s_at	LOC100507192	214146_s_at	PPBP	1569872_a_at
ILMN_1882000	HS.558212	ILMN_1742881	SYT1	ILMN_1718093	ALG1	ILMN_1724837	ZC3HAV1	ILMN_1783735	LOC649639	ILMN_1651554	RGS5	ILMN_1900110	HS.570308			1433902_at	Kbtbd8	1438784_at	Bcl11b	1460555_at	Fam65b	1422625_at	Ly6h												235086_at	THBS1	202455_at	HDAC5	220927_s_at	HPSE2	211788_s_at	TREX2	212092_at	PEG10	217028_at	CXCR4	205440_s_at	NPY1R	214433_s_at
ILMN_1812570	SHC1	ILMN_1784447	PLCE1	ILMN_1651261	RSU1	ILMN_1746396	CTNNB1	ILMN_1756230	TPBG	ILMN_1799939	TAF1L	ILMN_1775822	PDGFB			1438443_at	Zbtb20	1459258_at		1418415_at	Hoxb5	1454701_at	4930503L19Rik												209889_at	SEC31B	226213_at	ERBB3	216928_at	TAL1	1557774_at		204622_x_at	NR4A2	233171_at	GRIN3A	209859_at	TRIM9	206760_s_at
ILMN_1687887	PSMC4	ILMN_1718353	LOC652458	ILMN_1662356	SSR2	ILMN_1910423	HS.567392	ILMN_1789018	ILF3	ILMN_1778681	EBF1	ILMN_1705384	PPFIBP1			1438072_at		1448443_at	Serpini1	1450940_at	Gdap1	1445765_at	9430011C21Rik												222599_s_at	NAV2	205649_s_at	FGA	229484_at	PPM1J	208209_s_at	C4BPB	216060_s_at	DAAM1	1566324_a_at	MAF	244456_at		215300_s_at
ILMN_1840175	HS.7023	ILMN_1797744	CGI-38	ILMN_1738684	NRXN2	ILMN_1666222	PHACTR3	ILMN_1869877	HS.568924	ILMN_1735502	MGC33846	ILMN_1767145	HTR2C			1448789_at	Aldh1a3	1437311_at	Snhg11	1441624_at	Sorbs2	1457644_s_at	Cxcl1												236984_at	C4orf26	205289_at	BMP2	226944_at	HTRA3	202508_s_at	SNAP25	233706_at		226627_at	2008-09-01	208606_s_at	WNT4	243115_at
ILMN_1724837	ZC3HAV1	ILMN_1667994	AMD1	ILMN_1656961	CD82	ILMN_1687751	BAALC	ILMN_1651554	RGS5	ILMN_1711899	ANXA2	ILMN_1714510	LOC651302			1418004_a_at	Tmem176b	1419798_at	Rab26os	1428127_at	Atxn7l3b	1457042_at	AI256396												241224_x_at	DSCR8	211870_s_at	PCDHA3	226865_at	LOC100509635	210794_s_at	MEG3	222596_s_at	LGR4	222260_at		209542_x_at	IGF1	236359_at
ILMN_1746396	CTNNB1	ILMN_1729973	ZC3HAV1	ILMN_1799837	LOC727848	ILMN_1742881	SYT1	ILMN_1799939	TAF1L	ILMN_1702211	TGIF1	ILMN_1695946	LOC388610			1417019_a_at	Cdc6	1434280_at		1453593_at	Vgll3	1457582_at	Uty												206432_at	HAS2	1558720_at		216061_x_at	PDGFB	206521_s_at	GTF2A1	214628_at	NHLH1	201340_s_at	ENC1	221286_s_at	MGC29506	203523_at
ILMN_1910423	HS.567392	ILMN_1666893	FLJ25801	ILMN_1750748	MGC102966	ILMN_1784447	PLCE1	ILMN_1778681	EBF1	ILMN_1812297	CYP26B1	ILMN_1666882	DACH1			1423921_at	Ints3	1422625_at	Ly6h	1453727_at	Esf1	1459846_x_at	Cnpy2												225815_at	CPLX2	223533_at	LRRC8C	209357_at	CITED2	231678_s_at	ADH4	211788_s_at	TREX2	1556797_at	LOC386597	215110_at	MBL1P	1561171_a_at
ILMN_1666222	PHACTR3	ILMN_1807016	LHX2	ILMN_1745491	UNC5CL	ILMN_1718353	LOC652458	ILMN_1735502	MGC33846	ILMN_1712537	NODAL	ILMN_1657348	LOC650909			1456527_at	Hecw1	1454701_at	4930503L19Rik	1455627_at	Col8a1	1443997_at	Gprin2												220283_at	HHIPL2	201645_at	TNC	206629_at	ADAMTSL2	225380_at	PKDCC	204425_at	ARHGAP4	239066_at	LOC100506966	201466_s_at	JUN	215515_at
ILMN_1687751	BAALC	ILMN_1832927	HS.86937	ILMN_1744897	KCNN3	ILMN_1797744	CGI-38	ILMN_1711899	ANXA2	ILMN_1703715	PIK3C2A	ILMN_1886184	HS.374884			1439442_x_at	Yars2	1426865_a_at	Ncam1	1449799_s_at	Pkp2	1426737_at	Gspt1												205397_x_at	SMAD3	203854_at	CFI	223169_s_at	RHOU	208537_at	S1PR2	208209_s_at	C4BPB	210108_at	CACNA1D	221585_at	CACNG4	230920_at
ILMN_1742881	SYT1	ILMN_1743199	EGR2	ILMN_1816056	HS.534913	ILMN_1667994	AMD1	ILMN_1702211	TGIF1	ILMN_1753658	C6ORF118	ILMN_1756959	SLIT1			1458347_s_at	Tmprss2	1427490_at	Abcb7	1423747_a_at	Pdk1	1439214_a_at	Api5												241397_at		201309_x_at	C5orf13	214551_s_at	CD7	202455_at	HDAC5	202508_s_at	SNAP25	223316_at	CCDC3	231154_x_at	TINAG	203918_at
ILMN_1784447	PLCE1	ILMN_1752755	VWF	ILMN_1707021	LOC643293	ILMN_1729973	ZC3HAV1	ILMN_1812297	CYP26B1	ILMN_1697317	DYNLRB2	ILMN_1698621	COG5			1427347_s_at	Tubb2a	1420973_at	Arid5b	1423607_at	Lum	1458179_at													235857_at	KCTD11	238455_at		230189_x_at	NELF	226213_at	ERBB3	210794_s_at	MEG3	239336_at		210122_at	PRM2	222124_at
ILMN_1718353	LOC652458	ILMN_1760153	GATA5	ILMN_1873852	HS.193011	ILMN_1666893	FLJ25801	ILMN_1712537	NODAL	ILMN_1670708	F10	ILMN_1696587	LRP1B			1420183_at	Lor	1445765_at	9430011C21Rik	1433596_at	Dnajc6	1423584_at	Igfbp7												212022_s_at	MKI67	201130_s_at	CDH1	1552641_s_at	ATAD3A /// ATAD3B	205649_s_at	FGA	238911_at	STARD10	238328_at	MPRIP	219516_at	TRPV4	1563287_at
ILMN_1797744	CGI-38	ILMN_1744244	DPAGT1	ILMN_1658809	SEZ6	ILMN_1807016	LHX2	ILMN_1703715	PIK3C2A	ILMN_1679532	GRM3	ILMN_1713636	S100A6			1422695_at	Ttyh1	1457644_s_at	Cxcl1	1429906_at	A930035E12Rik	1456651_a_at	Tpr												215913_s_at	GULP1	1570515_a_at	FILIP1	224142_s_at	TTTY8 /// TTTY8B	205289_at	BMP2	225380_at	PKDCC	205769_at	SLC27A2	232832_at	DKFZp434J0226	207250_at
ILMN_1667994	AMD1	ILMN_1787193	CYP2S1	ILMN_1756573	NDUFA4L2	ILMN_1832927	HS.86937	ILMN_1753658	C6ORF118	ILMN_1724941	CDCP1	ILMN_1675693	PPP2CB			1452142_at	Slc6a1	1457042_at	AI256396	1434413_at	Igf1	1418248_at	Gla												231637_at	LOC100499194	215341_at	DNAH6	206296_x_at	MAP4K1	241522_at		222198_at		210984_x_at	EGFR	231346_s_at		204200_s_at
ILMN_1729973	ZC3HAV1	ILMN_1805652	PPP2R2D	ILMN_1802404	ABCC1	ILMN_1743199	EGR2	ILMN_1697317	DYNLRB2	ILMN_1907834	HS.572444	ILMN_1769902	HSPBP1			1435286_at	Epha5	1457582_at	Uty	1458622_at	Ntrk2	1417750_a_at	Slc25a37												202454_s_at	ERBB3	230836_at	ST8SIA4	213276_at	CAMK2B	211870_s_at	PCDHA3	202455_at	HDAC5	221424_s_at	OR51E2	210089_s_at	LAMA4	222379_at
ILMN_1666893	FLJ25801	ILMN_1692159	RFX2	ILMN_1801020	ADK	ILMN_1752755	VWF	ILMN_1670708	F10	ILMN_1745817	NELL1	ILMN_1808251	C9ORF38			1460101_at		1443997_at	Gprin2	1435866_s_at	Hist3h2a	1455021_at	Gabbr1												226978_at	PPARA	207298_at	SLC17A3	231900_at	ZDHHC18	223533_at	LRRC8C	226213_at	ERBB3	203539_s_at		239328_at		1559188_x_at
ILMN_1807016	LHX2	ILMN_1783735	LOC649639	ILMN_1749071	CNIH3	ILMN_1760153	GATA5	ILMN_1801851	ALPPL2	ILMN_1687213	C8ORF13	ILMN_1869897	HS.24119			1433788_at	Nrxn3	1426737_at	Gspt1	1423063_at	Dnmt3a	1435865_at	Hist3h2a///Trim17												1558404_at	LOC644242	206340_at	NR1H4	1556312_at	C2orf71	201645_at	TNC	205649_s_at	FGA	241762_at		1554224_at		233609_at
ILMN_1832927	HS.86937	ILMN_1756230	TPBG	ILMN_1681683	LOC650919	ILMN_1744244	DPAGT1	ILMN_1679532	GRM3	ILMN_1806607	SFN	ILMN_1664453	LOC653276			1434636_at	Homez	1439214_a_at	Api5	1453829_at	2310007J06Rik	1417676_a_at	Ptpro												209460_at	ABAT	205057_s_at	IDUA	234713_x_at		203854_at	CFI	205289_at	BMP2	226699_at	FCHSD1	211635_x_at	IGHA1 /// IGHA2 /// IGHD /// IGHG1 /// IGHG3 /// IGHG4 /// IGHM /// IGHV4-31 /// LOC100133862	210245_at
ILMN_1743199	EGR2	ILMN_1789018	ILF3	ILMN_1718222	PPM1K	ILMN_1787193	CYP2S1	ILMN_1724941	CDCP1	ILMN_1747195	PSMB8	ILMN_1666715	WHSC1L1			1426263_at	Cadm4	1443253_at		1428543_at	Ppat	1425329_a_at	Cyb5r3												206785_s_at	KLRC1 /// KLRC2	241864_x_at		218858_at	DEPDC6	201309_x_at	C5orf13	211870_s_at	PCDHA3	237690_at	GPR115	238351_x_at		205972_at
ILMN_1752755	VWF	ILMN_1716876	CRSP8	ILMN_1761334	ARID4B	ILMN_1805652	PPP2R2D	ILMN_1907834	HS.572444	ILMN_1662128	ISY1	ILMN_1691526	MAPKAP1			1460250_at	Sostdc1	1423584_at	Igfbp7	1423537_at	Gap43	1450683_at	Tagln3												229400_at	HOXD10	238478_at	BNC2	219655_at	C7orf10	201130_s_at	CDH1	223533_at	LRRC8C	232136_s_at	CTTNBP2	230003_at		235816_s_at
ILMN_1760153	GATA5	ILMN_1704760	LOC151579	ILMN_1790881	HNMT	ILMN_1692159	RFX2	ILMN_1745817	NELL1	ILMN_1691861	FASTK	ILMN_1689869	LOC728932			1446326_at	Col1a2	1456651_a_at	Tpr	1418599_at	Col11a1	1419417_at	Vegfc												218806_s_at	VAV3	211500_at	MAPK11	226456_at	C16orf75	1570515_a_at	FILIP1	201645_at	TNC	240318_at	AFMID	239169_at	RDM1	203153_at
ILMN_1744244	DPAGT1	ILMN_1869877	HS.568924	ILMN_1765032	LOC440993	ILMN_1783735	LOC649639	ILMN_1687213	C8ORF13	ILMN_1765304	PSITPTE22	ILMN_1703572	PCDH20			1424448_at	Trim6	1418248_at	Gla	1438667_at	Sybu	1450863_a_at	Dclk1												222833_at	LPCAT2	1566156_at		221901_at	KIAA1644	207886_s_at	CALCR	203854_at	CFI	217458_at		240398_at		1569781_at
ILMN_1787193	CYP2S1	ILMN_1651554	RGS5	ILMN_1682747	FANCA	ILMN_1756230	TPBG	ILMN_1806607	SFN	ILMN_1729962	DCDC5	ILMN_1656312	TMEM79			1438861_at	Bnc2	1417750_a_at	Slc25a37	1455439_a_at	Lgals1	1416123_at	Ccnd2												204604_at	CDK14	205582_s_at	GGT5	1563872_at	LOC284395	215341_at	DNAH6	201309_x_at	C5orf13	213520_at	RECQL4	204854_at	LEPREL2	208391_s_at
ILMN_1805652	PPP2R2D	ILMN_1778681	EBF1	ILMN_1668134	GSTM1	ILMN_1789018	ILF3	ILMN_1747195	PSMB8	ILMN_1659601	CCL26	ILMN_1681631	LOC133993			1431300_at	Sgip1	1455021_at	Gabbr1	1447819_x_at	Col8a1	1422492_at	Cpox												218854_at	DSE	228633_s_at	CNTROB	1553457_at	NCRNA00269	207298_at	SLC17A3	238455_at		206645_s_at	NR0B1	244535_at		233006_at
ILMN_1692159	RFX2	ILMN_1735502	MGC33846	ILMN_1654441	OAT	ILMN_1716876	CRSP8	ILMN_1662128	ISY1	ILMN_1786120	NDST4	ILMN_1798076	HOXD3			1457973_at		1435865_at	Hist3h2a///Trim17	1447530_at	F8a	1421933_at	Cbx5												202768_at	FOSB	216852_x_at	IGL@	211401_s_at	FGFR2	231253_at	IMP5	201130_s_at	CDH1	219835_at	PRDM8	238776_x_at	OBSL1	204748_at
ILMN_1783735	LOC649639	ILMN_1711899	ANXA2	ILMN_1779480	KCMF1	ILMN_1704760	LOC151579	ILMN_1691861	FASTK	ILMN_1658675	CDH23	ILMN_1820267	HS.317248			1423055_at	Nsg1	1417676_a_at	Ptpro	1443018_at		1423407_a_at	Fbln2												241780_at		230119_at		244002_at		205057_s_at	IDUA	1570515_a_at	FILIP1	230356_at		202712_s_at	CKMT1A /// CKMT1B	229569_at
ILMN_1756230	TPBG	ILMN_1702211	TGIF1	ILMN_1690576	BAT1	ILMN_1869877	HS.568924	ILMN_1765304	PSITPTE22	ILMN_1660923	HCG4	ILMN_1753525	TCEAL7			1415893_at	Sgpl1	1425329_a_at	Cyb5r3	1439556_at	Ncam1	1434172_at	Cnr1												222901_s_at	KCNJ16	205819_at	MARCO	211867_s_at	PCDHA10	241864_x_at		230836_at	ST8SIA4	235050_at	SLC2A12	226459_at	PIK3AP1	202481_at
ILMN_1789018	ILF3	ILMN_1812297	CYP26B1	ILMN_1761066	CLEC3A	ILMN_1651554	RGS5	ILMN_1729962	DCDC5	ILMN_1784532	COL22A1	ILMN_1687652	TGFB3			1438387_x_at	Top3b	1450683_at	Tagln3	1438511_a_at	Rgcc	1456392_at	Negr1												211607_x_at	EGFR	235342_at	SPOCK3	239594_at	LOC145837	238478_at	BNC2	207298_at	SLC17A3	229717_at	AMIGO3 /// GMPPB	231832_at	GALNT4	210807_s_at
ILMN_1716876	CRSP8	ILMN_1712537	NODAL	ILMN_1759883	SRP9	ILMN_1799939	TAF1L	ILMN_1659601	CCL26	ILMN_1735930	KLF2	ILMN_1880611	HS.559770			1421141_a_at	Foxp1	1419417_at	Vegfc	1447298_at	C130071C03Rik///2810049E08Rik	1447005_at													1560490_at	FAT3	236853_at	C13orf16	214608_s_at	EYA1	211500_at	MAPK11	206340_at	NR1H4	215101_s_at	CXCL5	220008_at	SGK269	204586_at
ILMN_1704760	LOC151579	ILMN_1703715	PIK3C2A	ILMN_1744593	KIAA1446	ILMN_1778681	EBF1	ILMN_1786120	NDST4	ILMN_1702032	SPHK1	ILMN_1659490	LOC653158			1427246_at	Magi1	1450863_a_at	Dclk1	1444615_x_at	Runx1t1	1416749_at	Htra1												222288_at		209949_at	NCF2	240419_at	SLC6A15	1566156_at		205057_s_at	IDUA	236658_at		230668_at	NKAIN4	213385_at
ILMN_1869877	HS.568924	ILMN_1753658	C6ORF118	ILMN_1725750	LOC644695	ILMN_1735502	MGC33846	ILMN_1658675	CDH23	ILMN_1703494	LOC642299	ILMN_1841495	HS.56782			1446104_at		1416123_at	Ccnd2	1418000_a_at	Itm2b	1434146_at	Gria2												239595_at	GPX2	207339_s_at	LTB	237977_at		228633_s_at	CNTROB	241864_x_at		222314_x_at	EGOT	237033_at	FAM159A	220479_at
ILMN_1651554	RGS5	ILMN_1697317	DYNLRB2	ILMN_1801246	IFITM1	ILMN_1711899	ANXA2	ILMN_1660923	HCG4	ILMN_1713995	SCNN1A	ILMN_1671753	F2			1455049_at	Igsf3	1422492_at	Cpox	1449155_at	Polr3g	1424486_a_at	Txnrd1												226726_at	MBOAT2	225895_at	SYNPO2	239060_at		206089_at	NELL1	238478_at	BNC2	225867_at	VASN	207741_x_at	TPSAB1	205009_at
ILMN_1799939	TAF1L	ILMN_1670708	F10	ILMN_1755047	LRRC2	ILMN_1702211	TGIF1	ILMN_1784532	COL22A1	ILMN_1718863	KCNK1	ILMN_1777562	HAS2			1424007_at	Gdf10	1421933_at	Cbx5	1417885_at	Mapt	1416710_at	Tmem35												227188_at	C21orf63	207996_s_at	C18orf1	219686_at	STK32B	216852_x_at	IGL@	1566156_at		230233_at		216845_x_at	MLL2	1556066_at
ILMN_1778681	EBF1	ILMN_1679532	GRM3	ILMN_1688894	SEMG1	ILMN_1812297	CYP26B1	ILMN_1690476	QKI	ILMN_1689525	PMAIP1	ILMN_1693090	CROT			1438784_at	Bcl11b	1423407_a_at	Fbln2	1435404_at	Disp2	1448664_a_at	Speg												202498_s_at	SLC2A3	205347_s_at	TMSB15A	244472_at	LOC388630	230119_at		205582_s_at	GGT5	207035_at	SLC30A3	205378_s_at	ACHE	231032_at
ILMN_1735502	MGC33846	ILMN_1724941	CDCP1	ILMN_1697491	FLJ14213	ILMN_1712537	NODAL	ILMN_1735930	KLF2	ILMN_1656812	ITGB1BP3	ILMN_1661488	TPST2			1459258_at		1434172_at	Cnr1	1448823_at	Cxcl12	1425964_x_at	Hspb1												228109_at	RASGRF2	216248_s_at	NR4A2	1559679_a_at		205819_at	MARCO	206089_at	NELL1	228400_at	SHROOM3	207453_s_at	DNAJB5	237691_x_at
ILMN_1711899	ANXA2	ILMN_1907834	HS.572444	ILMN_1779743	NO145	ILMN_1703715	PIK3C2A	ILMN_1702032	SPHK1	ILMN_1748755	KCND2	ILMN_1655844	TAF1A			1448443_at	Serpini1	1456392_at	Negr1	1456229_at	Hoxb3	1423259_at	Id4												1556221_a_at		205003_at	DOCK4	240273_at		235342_at	SPOCK3	216852_x_at	IGL@	222084_s_at	SBF1	226534_at	KITLG	241050_at
ILMN_1702211	TGIF1	ILMN_1745817	NELL1	ILMN_1692665	UNC5B	ILMN_1753658	C6ORF118	ILMN_1703494	LOC642299	ILMN_1673491	LRAT	ILMN_1761380	COL13A1			1437311_at	Snhg11	1416749_at	Htra1	1440935_at		1449615_s_at	Hdlbp												234496_x_at	NYX	209541_at	IGF1	220819_at	FRMD1	209949_at	NCF2	230119_at		229738_at	DNAH10	219753_at	STAG3	1554997_a_at
ILMN_1812297	CYP26B1	ILMN_1687213	C8ORF13	ILMN_1652160	LRBA	ILMN_1697317	DYNLRB2	ILMN_1713995	SCNN1A	ILMN_1787370	PRO1853	ILMN_1680683	BCR			1419798_at	Rab26os	1434146_at	Gria2	1442659_at	Pcdh9	1441305_at	Nedd4l												209189_at	FOS	222049_s_at	RBP4	206054_at	KNG1	225895_at	SYNPO2	205819_at	MARCO	212473_s_at	MICAL2	221578_at	RASSF4	203823_at
ILMN_1712537	NODAL	ILMN_1806607	SFN	ILMN_1663347	OTOF	ILMN_1670708	F10	ILMN_1718863	KCNK1	ILMN_1741971	KIAA1161	ILMN_1690145	LOC653930			1434280_at		1424486_a_at	Txnrd1	1448628_at	Scg3	1438619_x_at	Zdhhc14												212935_at	MCF2L	228267_at	TRIM11	220848_x_at	OBP2A	207996_s_at	C18orf1	235342_at	SPOCK3	206631_at	PTGER2	227906_s_at		230398_at
ILMN_1703715	PIK3C2A	ILMN_1747195	PSMB8	ILMN_1796216	VASH1	ILMN_1801851	ALPPL2	ILMN_1689525	PMAIP1	ILMN_1687583	CAV1	ILMN_1742187	MAN1A1			1422625_at	Ly6h	1416710_at	Tmem35	1435602_at	Sephs2	1441572_at	Dcc												209459_s_at	ABAT	214068_at	BEAN1	1559474_at	SPEG	205347_s_at	TMSB15A	236853_at	C13orf16	1563018_at	TBX5	203157_s_at	GLS	235371_at
ILMN_1753658	C6ORF118	ILMN_1662128	ISY1	ILMN_1755415	SAMD3	ILMN_1679532	GRM3	ILMN_1656812	ITGB1BP3	ILMN_1656310	INDO	ILMN_1878468	HS.572022			1454701_at	4930503L19Rik	1448664_a_at	Speg	1434115_at	Cdh13	1460347_at	Krt14												214701_s_at	FN1	235797_x_at	HMCN2	1556445_at		1552332_at	TRIOBP	209949_at	NCF2	243214_at	ZBTB46	233258_at		243677_at
ILMN_1697317	DYNLRB2	ILMN_1691861	FASTK	ILMN_1708298	MGC10701	ILMN_1724941	CDCP1	ILMN_1748755	KCND2	ILMN_1687568	LOC440337	ILMN_1886528	HS.544432			1426865_a_at	Ncam1	1425964_x_at	Hspb1	1436869_at	Shh	1447806_s_at	Srpk3												240306_at		222439_s_at	THRAP3	232756_at	KALRN	216248_s_at	NR4A2	207339_s_at	LTB	204623_at	TFF3	220136_s_at	CRYBA2	242991_at
ILMN_1670708	F10	ILMN_1765304	PSITPTE22	ILMN_1678669	RRM2	ILMN_1907834	HS.572444	ILMN_1673491	LRAT	ILMN_1775441	ARHGAP24	ILMN_1652790	CLK1			1427490_at	Abcb7	1423259_at	Id4	1424875_at	Spg20	1435452_at	Slc35g1												206010_at	HABP2	211841_s_at	TNFRSF25	244656_at	RASL10B	205003_at	DOCK4	225895_at	SYNPO2	1554697_at	ADAMTS9	234054_at	LOC143188	238214_at
ILMN_1801851	ALPPL2	ILMN_1729962	DCDC5	ILMN_1712859	FAM89A	ILMN_1745817	NELL1	ILMN_1787370	PRO1853	ILMN_1700888	ENPP1	ILMN_1748323	CXCL14			1420973_at	Arid5b	1449615_s_at	Hdlbp	1451417_at	Brca1	1460324_at	Dnmt3a												231867_at	ODZ2	223385_at	CYP2S1	218843_at	FNDC4	209541_at	IGF1	207996_s_at	C18orf1	240377_at	NPIP /// PKD1P1	244160_at		226560_at
ILMN_1679532	GRM3	ILMN_1659601	CCL26	ILMN_1680805	IL28RA	ILMN_1687213	C8ORF13	ILMN_1741971	KIAA1161	ILMN_1680774	LOC728392	ILMN_1788203	HEY1			1445765_at	9430011C21Rik	1441305_at	Nedd4l	1441737_s_at	Rassf1	1437372_at	Cpsf6												205768_s_at	SLC27A2	211453_s_at	AKT2	239048_at		228267_at	TRIM11	205347_s_at	TMSB15A	228236_at	C20orf54	223344_s_at	MS4A7	227457_at
ILMN_1724941	CDCP1	ILMN_1786120	NDST4	ILMN_1910158	HS.187578	ILMN_1806607	SFN	ILMN_1687583	CAV1	ILMN_1815120	PRDM14	ILMN_1799177	KCNG3			1457644_s_at	Cxcl1	1438619_x_at	Zdhhc14	1434110_x_at	LOC100048884///Mup10///Mup2///Mup1	1416184_s_at	Hmga1-rs1///Hmga1												239241_at	LOC727869	215977_x_at	GK	230780_at	LOC730091	214068_at	BEAN1	1552332_at	TRIOBP	236230_at		217488_x_at	PMS2P3	218690_at
ILMN_1907834	HS.572444	ILMN_1911503	HS.443185	ILMN_1724424	PRRT2	ILMN_1747195	PSMB8	ILMN_1656310	INDO	ILMN_1815700	WNT3A	ILMN_1729374	ETFB			1457042_at	AI256396	1441572_at	Dcc	1460574_at	Fat4	1436938_at	Rbms3												225513_at	SCRN2	214910_s_at	APOM	217238_s_at	ALDOB	235797_x_at	HMCN2	216248_s_at	NR4A2	204836_at	GLDC	224537_at	PCDHGC5	235486_at
ILMN_1745817	NELL1	ILMN_1658675	CDH23	ILMN_1652412	PHKB	ILMN_1662128	ISY1	ILMN_1775441	ARHGAP24	ILMN_1768139	RNU12	ILMN_1735038	2003-03-01			1457582_at	Uty	1460347_at	Krt14	1425652_s_at	Rbpms	1452414_s_at	Ccdc86												219279_at	DOCK10	226829_at	AFAP1L2	204765_at	ARHGEF5	222439_s_at	THRAP3	205003_at	DOCK4	213103_at	STARD13	234356_at	DKFZP434K028	204714_s_at
ILMN_1687213	C8ORF13	ILMN_1660923	HCG4	ILMN_1783684	LOC648695	ILMN_1691861	FASTK	ILMN_1700888	ENPP1	ILMN_1666904	SLC17A6	ILMN_1678944	LOC642432			1459846_x_at	Cnpy2	1447806_s_at	Srpk3	1449827_at	Acan	1440381_at	Riok2												201839_s_at	EPCAM	204388_s_at	MAOA	231735_s_at	MALAT1	211841_s_at	TNFRSF25	209541_at	IGF1	204682_at	LTBP2	234664_at	LOC100132062 /// LOC100133161 /// LOC731275	235524_at
ILMN_1806607	SFN	ILMN_1728959	SLC45A2	ILMN_1769839	L1TD1	ILMN_1765304	PSITPTE22	ILMN_1680774	LOC728392	ILMN_1765246	TES	ILMN_1758825	ABLIM2			1443997_at	Gprin2	1435452_at	Slc35g1	1436713_s_at	Meg3	1437880_at	Skor1												208893_s_at	DUSP6	201641_at	BST2	227984_at	LMF1	223385_at	CYP2S1	222049_s_at	RBP4	219301_s_at	CNTNAP2	241134_at		231360_at
ILMN_1747195	PSMB8	ILMN_1784532	COL22A1	ILMN_1761422	LOC440349	ILMN_1729962	DCDC5	ILMN_1815120	PRDM14	ILMN_1756937	ST8SIA4	ILMN_1702691	TNFAIP3			1426737_at	Gspt1	1460324_at	Dnmt3a	1419918_at	Tmed7	1456793_at	Cytl1												217159_x_at	SIGLEC7	218704_at	RNF43	232976_at	SNORD116@	217490_at		228267_at	TRIM11	244403_at	CRB1	227397_at	TPM2	208312_s_at
ILMN_1662128	ISY1	ILMN_1690476	QKI	ILMN_1867321	HS.146949	ILMN_1659601	CCL26	ILMN_1815700	WNT3A	ILMN_1660549	GPR177	ILMN_1656904	SLC1A4			1439214_a_at	Api5	1437372_at	Cpsf6	1429175_at	Tmem178	1449005_at	Slc16a3												231245_s_at		238230_x_at	MAN2C1	240763_at	LOC100506853	214910_s_at	APOM	214068_at	BEAN1	234460_at		235933_at	FLJ32154	1558323_at
ILMN_1691861	FASTK	ILMN_1798454	MAD2L1BP	ILMN_1686961	FGFBP3	ILMN_1786120	NDST4	ILMN_1768139	RNU12	ILMN_1676322	C1ORF172	ILMN_1890309	HS.580577			1443253_at		1416184_s_at	Hmga1-rs1///Hmga1	1428741_at	Elavl4	1457273_at	Tenm2												231562_at	APOC2	229157_at	LOC100505483	204879_at	PDPN	226829_at	AFAP1L2	211841_s_at	TNFRSF25	202145_at	LY6E	211597_s_at	HOPX	207104_x_at
ILMN_1765304	PSITPTE22	ILMN_1735930	KLF2	ILMN_1651358	HBE1	ILMN_1911503	HS.443185	ILMN_1666904	SLC17A6	ILMN_1843238	HS.572025	ILMN_1738268	IHPK3			1458179_at		1417529_at	Rab33a	1451199_at	Qtrtd1	1458636_at	Rnf219												224530_s_at	KCNIP4	1555564_a_at	CFI	219554_at	RHCG	226598_s_at	GTPBP5	223385_at	CYP2S1	203424_s_at	IGFBP5	231846_at	FOXRED2	212067_s_at
ILMN_1729962	DCDC5	ILMN_1702032	SPHK1	ILMN_1674201	LOC441511	ILMN_1658675	CDH23	ILMN_1765246	TES	ILMN_1862773	HS.561300	ILMN_1717706	PLK2			1423584_at	Igfbp7	1436938_at	Rbms3	1428156_at	Gng2	1437920_at	Epha5												232642_at	VWA5B2	210762_s_at	DLC1	236636_at		206925_at	ST8SIA4	211453_s_at	AKT2	203828_s_at	IL32	237230_at	GPHA2	239652_at
ILMN_1659601	CCL26	ILMN_1703494	LOC642299	ILMN_1698020	DLC1	ILMN_1660923	HCG4	ILMN_1756937	ST8SIA4	ILMN_1719756	ZAP70	ILMN_1899033	HS.553138			1456651_a_at	Tpr	1452414_s_at	Ccdc86	1437074_at	Snx5	AFFX-PheX-M_at													223232_s_at	CGN	236033_at	ASB12	204560_at	FKBP5	231514_at	C1orf94	215977_x_at	GK	241350_at	FBXL22	243456_at	ZNF214	227487_s_at
ILMN_1786120	NDST4	ILMN_1713995	SCNN1A	ILMN_1763868	DMRT3	ILMN_1728959	SLC45A2	ILMN_1660549	GPR177	ILMN_1777499	LOC731007	ILMN_1830367	HS.543163			1418248_at	Gla	1440381_at	Riok2	1448974_at	Dcx	1460555_at	Fam65b												212092_at	PEG10	236082_at	PHLDB3	209847_at	CDH17	204388_s_at	MAOA	214910_s_at	APOM	235122_at	HIVEP3	203074_at	ANXA8 /// ANXA8L1 /// ANXA8L2	242497_at
ILMN_1911503	HS.443185	ILMN_1718863	KCNK1	ILMN_1795388	INSM2	ILMN_1784532	COL22A1	ILMN_1676322	C1ORF172	ILMN_1738989	FLJ20366	ILMN_1871688	HS.573486			1417750_a_at	Slc25a37	1454613_at	Dpysl3	1451989_a_at	Mapre2	1418415_at	Hoxb5												204622_x_at	NR4A2	221648_s_at	LOC100507192	211133_x_at	LILRA6 /// LILRB3	201641_at	BST2	226829_at	AFAP1L2	209441_at	RHOBTB2	1564931_at		215826_x_at
ILMN_1658675	CDH23	ILMN_1689525	PMAIP1	ILMN_1793615	ME3	ILMN_1690476	QKI	ILMN_1843238	HS.572025	ILMN_1712023	SLC8A3	ILMN_1685569	TTYH1			1455021_at	Gabbr1	1437880_at	Skor1	1416589_at	Sparc	1450940_at	Gdap1												216060_s_at	DAAM1	217028_at	CXCR4	215261_at		218704_at	RNF43	206925_at	ST8SIA4	227781_x_at	FAM57B	222719_s_at	PDGFC	220377_at
ILMN_1660923	HCG4	ILMN_1656812	ITGB1BP3	ILMN_1882921	HS.583865	ILMN_1798454	MAD2L1BP	ILMN_1862773	HS.561300	ILMN_1874764	HS.529589	ILMN_1693345	CPEB1			1435865_at	Hist3h2a///Trim17	1456793_at	Cytl1	1451289_at	Dclk1	1441624_at	Sorbs2												233706_at		1566324_a_at	MAF	236152_at	PAGE5	229157_at	LOC100505483	231514_at	C1orf94	201315_x_at	IFITM2	219230_at	TMEM100	211848_s_at
ILMN_1728959	SLC45A2	ILMN_1748755	KCND2	ILMN_1877022	HS.570353	ILMN_1735930	KLF2	ILMN_1719756	ZAP70	ILMN_1751411	CDON	ILMN_1664154	LOC440030			1417676_a_at	Ptpro	1449005_at	Slc16a3	1455771_at	Bzrap1	1428127_at	Atxn7l3b												222596_s_at	LGR4	222260_at		1553385_at	LOC84931	1555564_a_at	CFI	204388_s_at	MAOA	1552580_at	TRIML2	214509_at	HIST1H3I	218223_s_at
ILMN_1784532	COL22A1	ILMN_1673491	LRAT	ILMN_1663493	C7ORF28B	ILMN_1702032	SPHK1	ILMN_1777499	LOC731007	ILMN_1671854	Septin 1	ILMN_1757837	C6ORF165			1425329_a_at	Cyb5r3	1457273_at	Tenm2	1444690_at	Epha5	1453593_at	Vgll3												214628_at	NHLH1	201340_s_at	ENC1	231014_at	TRIM50	210762_s_at	DLC1	201641_at	BST2	1569872_a_at	LMF1	233860_s_at	OBP2A /// OBP2B	209792_s_at
ILMN_1690476	QKI	ILMN_1787370	PRO1853	ILMN_1719069	FOXN4	ILMN_1703494	LOC642299	ILMN_1738989	FLJ20366	ILMN_1721978	CARD11	ILMN_1659800	BCL11A			1450683_at	Tagln3	1458636_at	Rnf219	1439069_a_at	Pisd-ps3	1459595_at													211788_s_at	TREX2	1556797_at	LOC386597	207149_at	CDH12	221648_s_at	LOC100507192	218704_at	RNF43	214433_s_at	SELENBP1	203716_s_at	DPP4	212095_s_at
ILMN_1798454	MAD2L1BP	ILMN_1741971	KIAA1161	ILMN_1771326	C15ORF44	ILMN_1713995	SCNN1A	ILMN_1810181	PCGF6	ILMN_1754635	CRB3	ILMN_1768116	SMPDL3B			1419417_at	Vegfc	1437920_at	Epha5	1417225_at	Arl6ip5	1456578_x_at	Lasp1												1557774_at		239066_at	LOC100506966	204734_at	KRT15	217028_at	CXCR4	238230_x_at	MAN2C1	243115_at		215715_at	SLC6A2	227030_at
ILMN_1735930	KLF2	ILMN_1687583	CAV1	ILMN_1671557	PHLDA2	ILMN_1718863	KCNK1	ILMN_1912472	HS.130107	ILMN_1775293	LOC642954	ILMN_1749212	KUA-UEV			1450863_a_at	Dclk1	AFFX-PheX-M_at		1449145_a_at	Cav1	1455627_at	Col8a1												204425_at	ARHGAP4	210108_at	CACNA1D	208524_at	GPR15	1566324_a_at	MAF	229157_at	LOC100505483	203523_at	LSP1	215362_at		217333_at
ILMN_1702032	SPHK1	ILMN_1656310	INDO	ILMN_1732873	IPPK	ILMN_1689525	PMAIP1	ILMN_1712023	SLC8A3	ILMN_1793950	P704P	ILMN_1724815	CDH1			1416123_at	Ccnd2	1427566_at	Wfikkn1	1428260_at	Atl1	1449799_s_at	Pkp2												208209_s_at	C4BPB	223316_at	CCDC3	215724_at	PLD1	226627_at	2008-09-01	1555564_a_at	CFI	1561171_a_at	GOLGA6L1 /// GOLGA6L6 /// LOC100132025	208190_s_at	LSR	1564401_at
ILMN_1703494	LOC642299	ILMN_1687568	LOC440337	ILMN_1775875	KLHDC1	ILMN_1656812	ITGB1BP3	ILMN_1874764	HS.529589	ILMN_1913641	HS.87194	ILMN_1718946	ADAM10			1422492_at	Cpox	1460555_at	Fam65b	1415932_x_at	Atp9a	1423747_a_at	Pdk1												221237_s_at	OSBP2	239336_at		1552449_a_at	SCGB1C1	222260_at		210762_s_at	DLC1	215515_at		216270_at	ILVBL	211832_s_at
ILMN_1713995	SCNN1A	ILMN_1775441	ARHGAP24	ILMN_1775822	PDGFB	ILMN_1748755	KCND2	ILMN_1751411	CDON	ILMN_1708721	RABGAP1L	ILMN_1654746	MAGED2			1421933_at	Cbx5	1418415_at	Hoxb5	1415978_at	Tubb3	1423607_at	Lum												204356_at	LIMK1	238328_at	MPRIP	216345_at	KIAA0913	1556797_at	LOC386597	236033_at	ASB12	230920_at	LOC388630	206522_at	MGAM	1558211_s_at
ILMN_1718863	KCNK1	ILMN_1700888	ENPP1	ILMN_1762769	LOC650766	ILMN_1673491	LRAT	ILMN_1671854	Septin 1	ILMN_1732313	LOC647195	ILMN_1731374	CPE			1423407_a_at	Fbln2	1450940_at	Gdap1	1437495_at	Yy2///Mbtps2	1433596_at	Dnajc6												202508_s_at	SNAP25	205769_at	SLC27A2	207778_at	REG1P	239066_at	LOC100506966	236082_at	PHLDB3	222124_at	HIF3A	211883_x_at	CEACAM1	233418_at
ILMN_1689525	PMAIP1	ILMN_1764690	NTS	ILMN_1767145	HTR2C	ILMN_1787370	PRO1853	ILMN_1721978	CARD11	ILMN_1768947	MOBP	ILMN_1808395	CENTB1			1434172_at	Cnr1	1441624_at	Sorbs2	1437784_at	Runx1t1	1429906_at	A930035E12Rik												210794_s_at	MEG3	210984_x_at	EGFR	237959_at		210108_at	CACNA1D	221648_s_at	LOC100507192	207434_s_at	FXYD2	201422_at	IFI30	1569009_s_at
ILMN_1656812	ITGB1BP3	ILMN_1680774	LOC728392	ILMN_1714510	LOC651302	ILMN_1741971	KIAA1161	ILMN_1754635	CRB3	ILMN_1784300	TUBA4A	ILMN_1663318	RGS13			1456392_at	Negr1	1428127_at	Atxn7l3b	1434007_at	Gyltl1b	1434413_at	Igf1												238911_at	STARD10	221424_s_at	OR51E2	218380_at	LOC728392 /// NLRP1	223316_at	CCDC3	217028_at	CXCR4	210809_s_at	POSTN	1570026_at	CPXM2	233235_x_at
ILMN_1748755	KCND2	ILMN_1815120	PRDM14	ILMN_1666882	DACH1	ILMN_1687583	CAV1	ILMN_1775293	LOC642954	ILMN_1769546	RIN2	ILMN_1735191	LOC93556			1447005_at		1453593_at	Vgll3	AFFX-LysX-M_at		1420884_at	Sln												206521_s_at	GTF2A1	240999_at	LOC100287704	205980_s_at	ARHGAP8 /// PRR5-ARHGAP8	239336_at		233171_at	GRIN3A	1563287_at		239132_at	NOS1	234623_x_at
ILMN_1673491	LRAT	ILMN_1815700	WNT3A	ILMN_1756959	SLIT1	ILMN_1656310	INDO	ILMN_1793950	P704P	ILMN_1700183	AGTRL1	ILMN_1671928	PROS1			1416749_at	Htra1	1459595_at		1453136_at	Fbxo30	1435866_s_at	Hist3h2a												231678_s_at	ADH4	203539_s_at		207488_at		238328_at	MPRIP	1566324_a_at	MAF	207250_at	SIX6	239087_at	ANKS4B	237307_at
ILMN_1787370	PRO1853	ILMN_1810172	SFRP4	ILMN_1698621	COG5	ILMN_1687568	LOC440337	ILMN_1913641	HS.87194	ILMN_1724898	NFE2L3	ILMN_1663681	SNORD54			1434146_at	Gria2	1453727_at	Esf1	1441520_at	Aspm	1423063_at	Dnmt3a												225380_at	PKDCC	231982_at	C19orf77	213247_at	SVEP1	205769_at	SLC27A2	226627_at	2008-09-01	236732_at		206103_at	RAC3	204875_s_at
ILMN_1741971	KIAA1161	ILMN_1768139	RNU12	ILMN_1713636	S100A6	ILMN_1775441	ARHGAP24	ILMN_1708721	RABGAP1L	ILMN_1905845	HS.545585	ILMN_1679577	SETD3			1424486_a_at	Txnrd1	1456578_x_at	Lasp1	1442214_at		1453829_at	2310007J06Rik												222198_at		241762_at		203665_at	HMOX1	210984_x_at	EGFR	222260_at		205364_at	ACOX2	239605_x_at		211657_at
ILMN_1687583	CAV1	ILMN_1666904	SLC17A6	ILMN_1658685	LRRC62	ILMN_1700888	ENPP1	ILMN_1732313	LOC647195	ILMN_1683313	ST3GAL1	ILMN_1809708	KCTD21			1416710_at	Tmem35	1455627_at	Col8a1	1418027_at	Exo1	1423537_at	Gap43												235936_at	LOC254559	210784_x_at	LILRA6 /// LILRB3	207249_s_at	SLC28A2	221424_s_at	OR51E2	201340_s_at	ENC1	227494_at	LOC253842 /// NR6A1	221313_at	GPR52	206869_at
ILMN_1656310	INDO	ILMN_1765246	TES	ILMN_1805342	LOC652634	ILMN_1764690	NTS	ILMN_1768947	MOBP	ILMN_1701204	VEGFC	ILMN_1755098	OTUD6A			1448664_a_at	Speg	1449799_s_at	Pkp2	1426766_at	6330403K07Rik	1436454_x_at	Fen1												208537_at	S1PR2	237690_at	GPR115	203999_at	SYT1	240999_at	LOC100287704	1556797_at	LOC386597	210245_at	ABCC8	213693_s_at	MUC1	202409_at
ILMN_1687568	LOC440337	ILMN_1756937	ST8SIA4	ILMN_1808251	C9ORF38	ILMN_1680774	LOC728392	ILMN_1784300	TUBA4A	ILMN_1729617	OLFM3	ILMN_1684074	NUP98			1425964_x_at	Hspb1	1423747_a_at	Pdk1	1435372_a_at	Pa2g4	1440519_at	Sp8												202455_at	HDAC5	225681_at	CTHRC1	236284_at	KIAA0146	203539_s_at		239066_at	LOC100506966	235816_s_at	RGL4	220441_at	DNAJC22	235359_at
ILMN_1775441	ARHGAP24	ILMN_1660549	GPR177	ILMN_1769876	TBC1D2	ILMN_1815120	PRDM14	ILMN_1769546	RIN2	ILMN_1780134	LOC145845	ILMN_1856633	HS.545288			1423259_at	Id4	1423607_at	Lum	1448293_at	Ebf1	1446838_at	Atad1												226213_at	ERBB3	206645_s_at	NR0B1	237256_at	FBXL12	241762_at		210108_at	CACNA1D	203153_at	IFIT1	230536_at	PBX4	235733_at
ILMN_1700888	ENPP1	ILMN_1676322	C1ORF172	ILMN_1803968	LOC641972	ILMN_1815700	WNT3A	ILMN_1700183	AGTRL1	ILMN_1760798	RYR2	ILMN_1899960	HS.240801			1449615_s_at	Hdlbp	1433596_at	Dnajc6	1417649_at	Cdkn1c	1418599_at	Col11a1												205649_s_at	FGA	230356_at		222226_at	SAA3P	226699_at	FCHSD1	223316_at	CCDC3	233006_at	2004-09-01	205509_at	CPB1	211583_x_at
ILMN_1764690	NTS	ILMN_1843238	HS.572025	ILMN_1869897	HS.24119	ILMN_1810172	SFRP4	ILMN_1724898	NFE2L3	ILMN_1663665	FLJ46082	ILMN_1656285	METTL7A			1441305_at	Nedd4l	1429906_at	A930035E12Rik	1429861_at	Pcdh9	1438667_at	Sybu												205289_at	BMP2	235050_at	SLC2A12	239590_x_at	FAM95B1 /// LOC100132939 /// LOC644587 /// LOC90499	237690_at	GPR115	239336_at		234285_at	SYNGAP1	206286_s_at	TDGF1 /// TDGF3	241999_at
ILMN_1680774	LOC728392	ILMN_1862773	HS.561300	ILMN_1723139	GPD2	ILMN_1768139	RNU12	ILMN_1905845	HS.545585	ILMN_1656042	KIAA0319L	ILMN_1736956	GREB1			1438619_x_at	Zdhhc14	1434413_at	Igf1	AFFX-r2-Bs-dap-M_at		1455439_a_at	Lgals1												241522_at		229717_at	AMIGO3 /// GMPPB	1556560_a_at	LOC100128071	232136_s_at	CTTNBP2	238328_at	MPRIP	204748_at	PTGS2	233773_at		226535_at
ILMN_1815120	PRDM14	ILMN_1719756	ZAP70	ILMN_1710297	EDNRB	ILMN_1666904	SLC17A6	ILMN_1683313	ST3GAL1	ILMN_1710219	CALCR	ILMN_1767633	ROBO2			1441572_at	Dcc	1458622_at	Ntrk2	1446928_at	Dnajc17	1436983_at	Crebbp												211870_s_at	PCDHA3	1561775_at		1552288_at	CILP2	225681_at	CTHRC1	205769_at	SLC27A2	206480_at	LTC4S	236950_s_at	LOC157381	214146_s_at
ILMN_1815700	WNT3A	ILMN_1777499	LOC731007	ILMN_1666715	WHSC1L1	ILMN_1765246	TES	ILMN_1701204	VEGFC	ILMN_1671837	LOC644739	ILMN_1676413	VSNL1			1460347_at	Krt14	1420884_at	Sln	1454904_at	Mtm1	1456727_a_at	Csnk1d												1558720_at		215101_s_at	CXCL5	214604_at	HOXD11	240318_at	AFMID	210984_x_at	EGFR	210807_s_at	SLC16A7	217055_x_at		203601_s_at
ILMN_1810172	SFRP4	ILMN_1738989	FLJ20366	ILMN_1689869	LOC728932	ILMN_1756937	ST8SIA4	ILMN_1729617	OLFM3	ILMN_1716843	ELOVL2	ILMN_1684520	C9ORF97			1447806_s_at	Srpk3	1435866_s_at	Hist3h2a	1442903_at	4732423E21Rik	1434264_at	Ank2												223533_at	LRRC8C	236658_at		232534_at	LIN37	217458_at		240999_at	LOC100287704	204586_at	BSN	229777_at	CLRN3	205440_s_at
ILMN_1768139	RNU12	ILMN_1912472	HS.130107	ILMN_1811790	FKHL18	ILMN_1660549	GPR177	ILMN_1780134	LOC145845	ILMN_1690063	LOC651143	ILMN_1869243	HS.552896			1435452_at	Slc35g1	1423063_at	Dnmt3a	1424096_at	Krt5	1428434_at	Zcchc12												201645_at	TNC	222314_x_at	EGOT	237207_at		213520_at	RECQL4	203539_s_at		211802_x_at	CACNA1G	1558806_at		209774_x_at
ILMN_1666904	SLC17A6	ILMN_1712023	SLC8A3	ILMN_1758642	FLJ90757	ILMN_1676322	C1ORF172	ILMN_1760798	RYR2	ILMN_1862070	HS.189987	ILMN_1717393	PTCHD1			1460324_at	Dnmt3a	1428543_at	Ppat	1450779_at	Fabp7	1451290_at	Map1lc3a												203854_at	CFI	225867_at	VASN	212707_s_at	RASA4 /// RASA4B /// RASA4P	206645_s_at	NR0B1	231982_at	C19orf77	1556066_at	KDM6B	209283_at	CRYAB	207850_at
ILMN_1765246	TES	ILMN_1874764	HS.529589	ILMN_1773126	FANK1	ILMN_1843238	HS.572025	ILMN_1716553	KIF23	ILMN_1773002	LOC730417	ILMN_1806149	C16ORF74			1437372_at	Cpsf6	1423537_at	Gap43	1457001_at	Cenpk	1447530_at	F8a												201309_x_at	C5orf13	230233_at		206456_at	GABRA5	219835_at	PRDM8	241762_at		231032_at	LOC286071	1565677_at		226788_at
ILMN_1756937	ST8SIA4	ILMN_1751411	CDON	ILMN_1803277	MVP	ILMN_1862773	HS.561300	ILMN_1663665	FLJ46082	ILMN_1735445	SLC7A9	ILMN_1741521	LOC650346			1416184_s_at	Hmga1-rs1///Hmga1	1436454_x_at	Fen1	1438972_x_at	2810410L24Rik	1443018_at													238455_at		210430_x_at	RHD	223719_s_at	RTBDN	230356_at		210784_x_at	LILRA6 /// LILRB3	237691_x_at	ENO3	211024_s_at	NKX2-1	206242_at
ILMN_1660549	GPR177	ILMN_1671854	Septin 1	ILMN_1675210	ADAM22	ILMN_1719756	ZAP70	ILMN_1673113	F2RL1	ILMN_1818487	HS.549614	ILMN_1717366	MDFIC			1417529_at	Rab33a	1440519_at	Sp8	AFFX-LysX-5_at		1439556_at	Ncam1												201130_s_at	CDH1	228400_at	SHROOM3	239499_at	DNAH2	235050_at	SLC2A12	226699_at	FCHSD1	213075_at	OLFML2A	204105_s_at	NRCAM	209859_at
ILMN_1676322	C1ORF172	ILMN_1721978	CARD11	ILMN_1703572	PCDH20	ILMN_1777499	LOC731007	ILMN_1656042	KIAA0319L	ILMN_1719449	DCAMKL2	ILMN_1832828	HS.223856			1436938_at	Rbms3	1446838_at	Atad1	1456130_at	Thsd7a	1438511_a_at	Rgcc												1570515_a_at	FILIP1	222084_s_at	SBF1	1559748_at	ADAMTSL3	237004_at	LOC100507235	237690_at	GPR115	1554997_a_at	PTGS2	1553572_a_at	CYGB	204482_at
ILMN_1843238	HS.572025	ILMN_1754635	CRB3	ILMN_1787064	ANKRD17	ILMN_1738989	FLJ20366	ILMN_1671837	LOC644739	ILMN_1809928	COL6A2	ILMN_1726589	CD248			1452414_s_at	Ccdc86	1418599_at	Col11a1	1454221_a_at	Kif2c	1435766_at	Pphln1												207886_s_at	CALCR	229738_at	DNAH10	210763_x_at	NCR3	215101_s_at	CXCL5	232136_s_at	CTTNBP2	238092_at		206643_at	HAL	244456_at
ILMN_1862773	HS.561300	ILMN_1775293	LOC642954	ILMN_1654165	SLC45A2	ILMN_1810181	PCGF6	ILMN_1716843	ELOVL2	ILMN_1796316	MMP9	ILMN_1777299	LOC652771			1440381_at	Riok2	1438667_at	Sybu	1433479_at	Ubr7	1447298_at	C130071C03Rik///2810049E08Rik												215341_at	DNAH6	212473_s_at	MICAL2	207344_at	AKAP3	203632_s_at	GPRC5B	225681_at	CTHRC1	233846_at	CCDC85A	216761_at		208606_s_at
ILMN_1719756	ZAP70	ILMN_1793950	P704P	ILMN_1656312	TMEM79	ILMN_1912472	HS.130107	ILMN_1690063	LOC651143	ILMN_1739428	IFIT2	ILMN_1813117	ITGA9			1454613_at	Dpysl3	1455439_a_at	Lgals1	1417455_at	Tgfb3	1444615_x_at	Runx1t1												230836_at	ST8SIA4	206631_at	PTGER2	219918_s_at	ASPM	236658_at		217458_at		237276_at	NASP	227571_at		209542_x_at
ILMN_1777499	LOC731007	ILMN_1913641	HS.87194	ILMN_1720595	MDGA1	ILMN_1712023	SLC8A3	ILMN_1862070	HS.189987	ILMN_1758719	NEDD9	ILMN_1899404	HS.128753			1437880_at	Skor1	1447819_x_at	Col8a1	1433184_at	6720477C19Rik	1418000_a_at	Itm2b												207298_at	SLC17A3	208257_x_at	PSG1	206287_s_at	ITIH4 /// MUSTN1	222314_x_at	EGOT	213520_at	RECQL4	230398_at	TNS4	204989_s_at	ITGB4	219277_s_at
ILMN_1738989	FLJ20366	ILMN_1708721	RABGAP1L	ILMN_1681631	LOC133993	ILMN_1874764	HS.529589	ILMN_1773002	LOC730417	ILMN_1899987	HS.4267	ILMN_1664679	CADM2			1456793_at	Cytl1	1436983_at	Crebbp	1455447_at	D430019H16Rik	1449155_at	Polr3g												206340_at	NR1H4	1563018_at	TBX5	235838_at	NLGN2	225867_at	VASN	206645_s_at	NR0B1	235371_at	GXYLT2	216182_at	SYNJ2	221286_s_at
ILMN_1810181	PCGF6	ILMN_1732313	LOC647195	ILMN_1798076	HOXD3	ILMN_1751411	CDON	ILMN_1735445	SLC7A9	ILMN_1733648	SNAP91	ILMN_1723886	ZFP2			1449005_at	Slc16a3	1456727_a_at	Csnk1d	1421895_at	Gm2223///Eif2s3x	1417885_at	Mapt												231253_at	IMP5	216184_s_at	RIMS1	206213_at	WNT10B	230233_at		219835_at	PRDM8	243677_at	GORASP1	216928_at	TAL1	215110_at
ILMN_1912472	HS.130107	ILMN_1784300	TUBA4A	ILMN_1820267	HS.317248	ILMN_1671854	Septin 1	ILMN_1818487	HS.549614	ILMN_1685954	HMBS	ILMN_1671686	EPB49			1457273_at	Tenm2	1434264_at	Ank2	1434292_at	Snhg11	1435404_at	Disp2												205057_s_at	IDUA	232121_at	TRDMT1	209840_s_at	LRRN3	210430_x_at	RHD	230356_at		242991_at	TJP2	214347_s_at	DDC	201466_s_at
ILMN_1712023	SLC8A3	ILMN_1769546	RIN2	ILMN_1753525	TCEAL7	ILMN_1721978	CARD11	ILMN_1809928	COL6A2	ILMN_1789954	SYT11	ILMN_1722680	DSEL			1458636_at	Rnf219	1428434_at	Zcchc12	AFFX-PheX-5_at		1448823_at	Cxcl12												241864_x_at		1554697_at	ADAMTS9	1555262_a_at	MAGI1	207035_at	SLC30A3	235050_at	SLC2A12	226560_at		208239_at	FOXE1	221585_at
ILMN_1874764	HS.529589	ILMN_1700183	AGTRL1	ILMN_1777976	SLC25A26	ILMN_1754635	CRB3	ILMN_1796316	MMP9	ILMN_1746517	KYNU	ILMN_1723198	CDKN2B			1437920_at	Epha5	1451290_at	Map1lc3a	1445758_at		1456229_at	Hoxb3												238478_at	BNC2	240377_at	NPIP /// PKD1P1	1553706_at	HTRA4	228400_at	SHROOM3	229717_at	AMIGO3 /// GMPPB	227457_at	DDA1	1563946_at		231154_x_at
ILMN_1751411	CDON	ILMN_1724898	NFE2L3	ILMN_1791280	HSPB8	ILMN_1775293	LOC642954	ILMN_1758719	NEDD9	ILMN_1827853	HS.543015	ILMN_1736654	PIP5K1B			AFFX-PheX-M_at		1447530_at	F8a	1450725_s_at	Car14	1458662_at	Daam1												211500_at	MAPK11	228236_at	C20orf54	209588_at	EPHB2	222084_s_at	SBF1	237004_at	LOC100507235	1559795_at		215880_at	NAGLU	210122_at
ILMN_1671854	Septin 1	ILMN_1732566	TMTC3	ILMN_1743345	ARMCX4	ILMN_1793950	P704P	ILMN_1684816	APPBP1	ILMN_1666494	CRK	ILMN_1773814	MUSTN1			1427566_at	Wfikkn1	1443018_at		1436297_a_at	Grina	1440935_at													1566156_at		236230_at		1559620_at	LOC441167	229738_at	DNAH10	215101_s_at	CXCL5	240097_at		228748_at	CD59	219516_at
ILMN_1721978	CARD11	ILMN_1905845	HS.545585	ILMN_1880611	HS.559770	ILMN_1913641	HS.87194	ILMN_1899987	HS.4267	ILMN_1738639	LRFN5	ILMN_1888258	HS.561515			1460555_at	Fam65b	1439556_at	Ncam1	1449314_at	Zfpm2	1442659_at	Pcdh9												205582_s_at	GGT5	204836_at	GLDC	235183_at		212473_s_at	MICAL2	236658_at		235486_at	C11orf41	206629_at	ADAMTSL2	231346_s_at
ILMN_1754635	CRB3	ILMN_1689336	HOXA10	ILMN_1691809	PSMA1	ILMN_1708721	RABGAP1L	ILMN_1733648	SNAP91	ILMN_1658835	CAV2	ILMN_1732555	B4GALT6			1418415_at	Hoxb5	1438511_a_at	Rgcc	1458842_at	Tenm1	1448628_at	Scg3												228633_s_at	CNTROB	213103_at	STARD13	229760_at	VEPH1	206631_at	PTGER2	222314_x_at	EGOT	204714_s_at	F5	214551_s_at	CD7	221199_at
ILMN_1775293	LOC642954	ILMN_1683313	ST3GAL1	ILMN_1795524	C15ORF44	ILMN_1732313	LOC647195	ILMN_1685954	HMBS	ILMN_1655740	SNAI2	ILMN_1710209	FLJ20160			1450940_at	Gdap1	1435766_at	Pphln1	1447500_at	Cux2	1420554_a_at	Rac3												206089_at	NELL1	204682_at	LTBP2	230276_at	FAM49A	1563018_at	TBX5	225867_at	VASN	236121_at	OR51E2	230189_x_at	NELF	1554224_at
ILMN_1793950	P704P	ILMN_1701204	VEGFC	ILMN_1674633	UBE2H	ILMN_1768947	MOBP	ILMN_1789954	SYT11	ILMN_1684819	CDX2	ILMN_1791826	RAB25			1441624_at	Sorbs2	1447298_at	C130071C03Rik///2810049E08Rik	1448392_at	Sparc	AFFX-r2-Bs-thr-M_s_at													216852_x_at	IGL@	244403_at	CRB1	208215_x_at	DRD4	204623_at	TFF3	230233_at		1555871_at	TTC28-AS	1552641_s_at	ATAD3A /// ATAD3B	211635_x_at
ILMN_1913641	HS.87194	ILMN_1729617	OLFM3	ILMN_1671753	F2	ILMN_1784300	TUBA4A	ILMN_1746517	KYNU	ILMN_1719611	CCT6A	ILMN_1716925	FSIP1			1428127_at	Atxn7l3b	1444615_x_at	Runx1t1	1426300_at	Alcam	1435602_at	Sephs2												230119_at		234460_at		222289_at	KCNC2	216184_s_at	RIMS1	210430_x_at	RHD	220611_at	DAB1	224142_s_at	TTTY8 /// TTTY8B	238351_x_at
ILMN_1708721	RABGAP1L	ILMN_1797499	PRKDC	ILMN_1777562	HAS2	ILMN_1769546	RIN2	ILMN_1827853	HS.543015	ILMN_1714600	NAV3	ILMN_1695829	TTYH2			1453593_at	Vgll3	1418000_a_at	Itm2b	1451246_s_at	Aurkb	1453957_a_at	Igf2bp3												205819_at	MARCO	1555778_a_at	POSTN	217339_x_at	CTAG1A /// CTAG1B	232121_at	TRDMT1	228400_at	SHROOM3	1566178_x_at		206296_x_at	MAP4K1	239169_at
ILMN_1732313	LOC647195	ILMN_1780134	LOC145845	ILMN_1785732	TNFAIP6	ILMN_1700183	AGTRL1	ILMN_1666494	CRK	ILMN_1674152	NFKBIB	ILMN_1811799	TAS2R10			1459595_at		1449155_at	Polr3g	1435353_a_at	Pisd-ps1///Pisd-ps3	1435807_at	Cdc42												235342_at	SPOCK3	202145_at	LY6E	232292_at	LOC100288810	1554697_at	ADAMTS9	229738_at	DNAH10	208312_s_at	LOC100507851 /// PRAMEF1 /// PRAMEF2	213276_at	CAMK2B	204854_at
ILMN_1768947	MOBP	ILMN_1760798	RYR2	ILMN_1680251	SORCS1	ILMN_1724898	NFE2L3	ILMN_1738639	LRFN5	ILMN_1655842	LOC442597	ILMN_1791890	SPON1			1453727_at	Esf1	1417885_at	Mapt	1428157_at	Gng2	1434115_at	Cdh13												236853_at	C13orf16	203424_s_at	IGFBP5	208450_at	LGALS2	240377_at	NPIP /// PKD1P1	212473_s_at	MICAL2	215166_at	IGSF9B	1555645_at	GAFA2	244535_at
ILMN_1784300	TUBA4A	ILMN_1716553	KIF23	ILMN_1661488	TPST2	ILMN_1732566	TMTC3	ILMN_1658835	CAV2	ILMN_1775931	EPHA3	ILMN_1754078	CABP7			1456578_x_at	Lasp1	1435404_at	Disp2	1455106_a_at	Ckb	1436869_at	Shh												209949_at	NCF2	203828_s_at	IL32	211910_at		236230_at		206631_at	PTGER2	205041_s_at	ORM1 /// ORM2	240176_at		238776_x_at
ILMN_1769546	RIN2	ILMN_1696432	IDH1	ILMN_1655844	TAF1A	ILMN_1905845	HS.545585	ILMN_1655740	SNAI2	ILMN_1740900	BMP4	ILMN_1668271	GPR37			1455627_at	Col8a1	1448823_at	Cxcl12	1416371_at	Apod	1424875_at	Spg20												207339_s_at	LTB	1552508_at	KCNE4	236967_at	LOC645249	204836_at	GLDC	1563018_at	TBX5	207104_x_at	LILRB1	1556312_at	C2orf71	202712_s_at
ILMN_1700183	AGTRL1	ILMN_1719433	CD1D	ILMN_1676422	DCX	ILMN_1689336	HOXA10	ILMN_1684819	CDX2	ILMN_1721626	ARID5B	ILMN_1723815	NPEPPS			1449799_s_at	Pkp2	1456229_at	Hoxb3	1425202_a_at	Ank3	1451417_at	Brca1												225895_at	SYNPO2	241350_at	FBXL22	209125_at	KRT6A	213103_at	STARD13	243214_at	ZBTB46	218162_at	OLFML3	244810_at		226459_at
ILMN_1724898	NFE2L3	ILMN_1663665	FLJ46082	ILMN_1806103	LOC727849	ILMN_1683313	ST3GAL1	ILMN_1719611	CCT6A	ILMN_1841164	HS.132141	ILMN_1750373	KAL1			1423747_a_at	Pdk1	1458662_at	Daam1	1433988_s_at	C230098O21Rik	1441737_s_at	Rassf1												207996_s_at	C18orf1	228976_at	ICOSLG	240827_at	FLJ45983	204682_at	LTBP2	1554697_at	ADAMTS9	242497_at	TRAFD1	234713_x_at		231832_at
ILMN_1732566	TMTC3	ILMN_1673113	F2RL1	ILMN_1696318	DKFZP451M2119	ILMN_1701204	VEGFC	ILMN_1714600	NAV3	ILMN_1672091	HOXD4	ILMN_1727045	RASGRP3			1423607_at	Lum	1440935_at		1428089_at	Slitrk1	1434110_x_at	LOC100048884///Mup10///Mup2///Mup1												205347_s_at	TMSB15A	235122_at	HIVEP3	215153_at	NOS1AP	219301_s_at	CNTNAP2	204836_at	GLDC	209589_s_at	EPHB2	1552422_at	C10orf25	220008_at
ILMN_1905845	HS.545585	ILMN_1656042	KIAA0319L	ILMN_1761380	COL13A1	ILMN_1729617	OLFM3	ILMN_1674152	NFKBIB	ILMN_1831158	HS.133261	ILMN_1781563	DPPA3			1433596_at	Dnajc6	1442659_at	Pcdh9	1416124_at	Ccnd2	1449827_at	Acan												1552332_at	TRIOBP	209441_at	RHOBTB2	223484_at	C15orf48	244403_at	CRB1	213103_at	STARD13	222925_at	DCDC2	219655_at	C7orf10	230668_at
ILMN_1689336	HOXA10	ILMN_1776879	HMGN2	ILMN_1782993	DHODH	ILMN_1797499	PRKDC	ILMN_1655842	LOC442597	ILMN_1915577	HS.146285	ILMN_1826759	HS.563007			1429906_at	A930035E12Rik	1448628_at	Scg3	1424130_a_at	Ptrf	1436713_s_at	Meg3												216248_s_at	NR4A2	227781_x_at	FAM57B	234911_at		234460_at		204682_at	LTBP2	232378_at	SLC5A9	236277_at		237033_at
ILMN_1683313	ST3GAL1	ILMN_1710219	CALCR	ILMN_1742187	MAN1A1	ILMN_1780134	LOC145845	ILMN_1656560	DKFZP564O0823	ILMN_1653143	ECD	ILMN_1675857	COL4A6			1434413_at	Igf1	1420554_a_at	Rac3	1419091_a_at	Anxa2	1419918_at	Tmed7												205003_at	DOCK4	201315_x_at	IFITM2	218747_s_at	TAPBPL	1555778_a_at	POSTN	219301_s_at	CNTNAP2	206117_at	TPM1	226456_at	C16orf75	233626_at
ILMN_1701204	VEGFC	ILMN_1671837	LOC644739	ILMN_1912619	HS.568058	ILMN_1760798	RYR2	ILMN_1775931	EPHA3	ILMN_1685052	DNAH1	ILMN_1768610	AP1S3			1458622_at	Ntrk2	AFFX-r2-Bs-thr-M_s_at		1457157_at	Plch1	1429175_at	Tmem178												231275_at	FLJ42875	1552580_at	TRIML2	238998_x_at	OTUD1	202145_at	LY6E	244403_at	CRB1	220377_at	FAM30A	221901_at	KIAA1644	215382_x_at
ILMN_1729617	OLFM3	ILMN_1783702	MORC3	ILMN_1878468	HS.572022	ILMN_1716553	KIF23	ILMN_1767154	TMEM16C	ILMN_1763587	TNMD	ILMN_1744398	ZSCAN10			1420884_at	Sln	1435602_at	Sephs2	1423150_at	Scg5	1428741_at	Elavl4												209541_at	IGF1	210225_x_at	LILRB3	224973_at	FAM46A	203424_s_at	IGFBP5	234460_at		211848_s_at	CEACAM7	1563872_at	LOC284395	240009_at
ILMN_1797499	PRKDC	ILMN_1716843	ELOVL2	ILMN_1873788	HS.562530	ILMN_1696432	IDH1	ILMN_1740900	BMP4	ILMN_1765014	FOXB2	ILMN_1704842	ARL4A			1435866_s_at	Hist3h2a	1453957_a_at	Igf2bp3	1433789_at	Snhg3	1416740_at	Col5a1												222049_s_at	RBP4	214433_s_at	SELENBP1	230316_at	SEC14L2	219300_s_at	CNTNAP2	1555778_a_at	POSTN	225801_at		237248_at	PDE11A	205259_at
ILMN_1780134	LOC145845	ILMN_1690063	LOC651143	ILMN_1757437	UMPS	ILMN_1719433	CD1D	ILMN_1721626	ARID5B	ILMN_1760199	CALB1	ILMN_1695041	GATA6			1423063_at	Dnmt3a	1435807_at	Cdc42	1453448_at	2310067E19Rik	1431391_at	Ralgps1												228267_at	TRIM11	206760_s_at	FCER2	226021_at	RDH10	203828_s_at	IL32	202145_at	LY6E	209792_s_at	KLK10	239920_at	UBTF	207741_x_at
ILMN_1760798	RYR2	ILMN_1862070	HS.189987	ILMN_1652790	CLK1	ILMN_1663665	FLJ46082	ILMN_1841164	HS.132141	ILMN_1805742	DHX37	ILMN_1669321	MATK			1453829_at	2310007J06Rik	1434115_at	Cdh13	1451020_at	Gsk3b	1451199_at	Qtrtd1												214068_at	BEAN1	215300_s_at	FMO5	234938_at	BACH1	1552508_at	KCNE4	203424_s_at	IGFBP5	212095_s_at	MTUS1	211867_s_at	PCDHA10	216845_x_at
ILMN_1716553	KIF23	ILMN_1791653	TRPM1	ILMN_1748323	CXCL14	ILMN_1673113	F2RL1	ILMN_1831158	HS.133261	ILMN_1674390	PRKAR1B	ILMN_1735594	CDC42SE2			1428543_at	Ppat	1436869_at	Shh	1456144_at	Nav3	1428156_at	Gng2												205674_x_at	FXYD2	243115_at		230105_at	HOXB13	228976_at	ICOSLG	219300_s_at	CNTNAP2	238878_at	ARX	205046_at	CENPE	244281_at
ILMN_1696432	IDH1	ILMN_1773002	LOC730417	ILMN_1798029	PAK3	ILMN_1656042	KIAA0319L	ILMN_1915577	HS.146285	ILMN_1798249	AK3L2	ILMN_1672660	MBP			1423537_at	Gap43	1424875_at	Spg20	1453064_at	Etaa1	1452638_s_at	Dnm1l												235797_x_at	HMCN2	236359_at	SCN4B	216496_s_at		235122_at	HIVEP3	203828_s_at	IL32	227030_at	IKZF3	239594_at	LOC145837	233822_x_at
ILMN_1719433	CD1D	ILMN_1735445	SLC7A9	ILMN_1846621	HS.283151	ILMN_1776879	HMGN2	ILMN_1653143	ECD	ILMN_1659359	SCUBE3	ILMN_1851677	HS.520750			1436454_x_at	Fen1	1451417_at	Brca1	1444164_at		1448974_at	Dcx												222439_s_at	THRAP3	230920_at	LOC388630	216937_s_at	RS1	209441_at	RHOBTB2	241350_at	FBXL22	222696_at	AXIN2	208343_s_at	NR5A2	1562016_at
ILMN_1663665	FLJ46082	ILMN_1818487	HS.549614	ILMN_1729374	ETFB	ILMN_1710219	CALCR	ILMN_1685052	DNAH1	ILMN_1776953	MYL9	ILMN_1838310	HS.105636			1440519_at	Sp8	1441737_s_at	Rassf1	1418714_at	Dusp8	1435805_at	Lin7a												211841_s_at	TNFRSF25	222124_at	HIF3A	215925_s_at	CD72	227781_x_at	FAM57B	228976_at	ICOSLG	221456_at	TAS2R3	214608_s_at	EYA1	230372_at
ILMN_1673113	F2RL1	ILMN_1719449	DCAMKL2	ILMN_1662092	SMPDL3B	ILMN_1671837	LOC644739	ILMN_1763587	TNMD	ILMN_1785646	PMP22	ILMN_1811498	FAM122C			1446838_at	Atad1	1460574_at	Fat4	1424083_at	Ptbp3	1419408_at	Six6												223385_at	CYP2S1	210809_s_at	POSTN	228678_at	FAM116B	201315_x_at	IFITM2	235122_at	HIVEP3	1558211_s_at	SRC	237977_at		212741_at
ILMN_1656042	KIAA0319L	ILMN_1729216	CRYAB	ILMN_1777454	HIST1H4F	ILMN_1783702	MORC3	ILMN_1765014	FOXB2	ILMN_1698885	PTPRT	ILMN_1658277	L3MBTL			1418599_at	Col11a1	1425652_s_at	Rbpms	1440201_at	Slc8a1	1451989_a_at	Mapre2												211453_s_at	AKT2	207250_at	SIX6	227481_at	CNKSR3	1552580_at	TRIML2	209441_at	RHOBTB2	233418_at	LOC91450	1565320_at	RBMY3AP	207522_s_at
ILMN_1776879	HMGN2	ILMN_1809928	COL6A2	ILMN_1678944	LOC642432	ILMN_1716843	ELOVL2	ILMN_1760199	CALB1	ILMN_1887868	HS.545973	ILMN_1705403	CYP2S1			1438667_at	Sybu	1449827_at	Acan	1434097_at	Zfp930	1416589_at	Sparc												215977_x_at	GK	204200_s_at	PDGFB	207619_at	HCRTR1	1569872_a_at	LMF1	227781_x_at	FAM57B	1569009_s_at		239060_at		203157_s_at
ILMN_1710219	CALCR	ILMN_1796316	MMP9	ILMN_1659752	LOC648154	ILMN_1690063	LOC651143	ILMN_1805742	DHX37	ILMN_1827298	HS.551128	ILMN_1727252	WNT8A			1455439_a_at	Lgals1	1436713_s_at	Meg3	1428647_at	Pbx1	1457982_at	1700052M18Rik												217490_at		236732_at		206596_s_at	NRL	214433_s_at	SELENBP1	201315_x_at	IFITM2	234623_x_at		240057_at		1569270_at
ILMN_1671837	LOC644739	ILMN_1739428	IFIT2	ILMN_1802082	PRDM8	ILMN_1862070	HS.189987	ILMN_1674390	PRKAR1B	ILMN_1709257	DSCR6	ILMN_1802094	SUHW1			1447819_x_at	Col8a1	1419918_at	Tmed7	1456341_a_at	Klf9	1451289_at	Dclk1												214910_s_at	APOM	222379_at	KCNE4	208176_at	DUX1	215300_s_at	FMO5	1552580_at	TRIML2	211875_x_at	PCDHGA10	244472_at	LOC388630	233258_at
ILMN_1783702	MORC3	ILMN_1758719	NEDD9	ILMN_1667434	ITM2A	ILMN_1791653	TRPM1	ILMN_1798249	AK3L2	ILMN_1685871	GLI3	ILMN_1774350	MYOZ3			1436983_at	Crebbp	1429175_at	Tmem178	1430195_at	2810043O03Rik	1455771_at	Bzrap1												226829_at	AFAP1L2	205364_at	ACOX2	219386_s_at	SLAMF8	243115_at		210225_x_at	LILRB3	240475_at	EGOT	238150_at		234054_at
ILMN_1716843	ELOVL2	ILMN_1899987	HS.4267	ILMN_1717706	PLK2	ILMN_1773002	LOC730417	ILMN_1659359	SCUBE3	ILMN_1797668	INSM1	ILMN_1804454	KIAA1411			1456727_a_at	Csnk1d	1428741_at	Elavl4	1456662_at	AA386476	1444690_at	Epha5												226598_s_at	GTPBP5	1559188_x_at		211889_x_at	CEACAM1	236359_at	SCN4B	1569872_a_at	LMF1	237307_at		206054_at	KNG1	207006_s_at
ILMN_1690063	LOC651143	ILMN_1733648	SNAP91	ILMN_1681888	PRKAR2A	ILMN_1735445	SLC7A9	ILMN_1776953	MYL9	ILMN_1652677	FAM89A	ILMN_1698038	FLJ22374			1434264_at	Ank2	1416740_at	Col5a1	1426552_a_at	Bcl11a	1418477_at	Matn1												206925_at	ST8SIA4	227494_at	LOC253842 /// NR6A1	231574_at		203523_at	LSP1	214433_s_at	SELENBP1	204875_s_at	GMDS	220848_x_at	OBP2A	230751_at
ILMN_1862070	HS.189987	ILMN_1677466	DUSP6	ILMN_1685569	TTYH1	ILMN_1818487	HS.549614	ILMN_1785646	PMP22	ILMN_1733094	STEAP1	ILMN_1711748	PLTP			1428434_at	Zcchc12	1431391_at	Ralgps1	1425822_a_at	Dtx1	1439069_a_at	Pisd-ps3												231514_at	C1orf94	233609_at	PTPRK	205848_at	GAS2	1561171_a_at	GOLGA6L1 /// GOLGA6L6 /// LOC100132025	206760_s_at	FCER2	236561_at		1559474_at	SPEG	223344_s_at
ILMN_1791653	TRPM1	ILMN_1685954	HMBS	ILMN_1669667	PDLIM2	ILMN_1719449	DCAMKL2	ILMN_1698885	PTPRT	ILMN_1849186	HS.434957	ILMN_1701704	CCDC4			1451290_at	Map1lc3a	1451199_at	Qtrtd1	1433852_at	Kidins220	1459107_at	Kcnh3												204388_s_at	MAOA	235816_s_at	RGL4	203543_s_at	KLF9	215515_at		215300_s_at	FMO5	211657_at	CEACAM6	1556445_at		217488_x_at
ILMN_1773002	LOC730417	ILMN_1789954	SYT11	ILMN_1685168	RFX4	ILMN_1729216	CRYAB	ILMN_1887868	HS.545973	ILMN_1768391	ARL4C	ILMN_1778168	ELMO2			1447530_at	F8a	1428156_at	Gng2	1436694_s_at	Neurod4	1417225_at	Arl6ip5												201641_at	BST2	1569781_at	LOC285423	234774_at	R3HDML	230920_at	LOC388630	243115_at		202409_at	IGF2 /// INS-IGF2	242222_at	LOC440894	241629_at
ILMN_1735445	SLC7A9	ILMN_1746517	KYNU	ILMN_1676067	SEMA3G	ILMN_1809928	COL6A2	ILMN_1827298	HS.551128	ILMN_1713384	LOC654096	ILMN_1705926	POLR3G			1443018_at		1437074_at	Snx5	1448994_at	Sp1	1449145_a_at	Cav1												218704_at	RNF43	233006_at	2004-09-01	216370_s_at	TKTL1	203918_at	PCDH1	236359_at	SCN4B	235359_at	LRRC33	244656_at	RASL10B	224537_at
ILMN_1818487	HS.549614	ILMN_1827853	HS.543015	ILMN_1738498	PPP4R2	ILMN_1796316	MMP9	ILMN_1709257	DSCR6	ILMN_1717381	HOXD1	ILMN_1673522	MOCOS			1439556_at	Ncam1	1452638_s_at	Dnm1l	1422663_at	Orc1	1415932_x_at	Atp9a												238230_x_at	MAN2C1	204748_at	PTGS2	232932_at		222124_at	HIF3A	203523_at	LSP1	235733_at	GXYLT2	230985_at	C9orf131	234356_at
ILMN_1719449	DCAMKL2	ILMN_1666494	CRK	ILMN_1709593	EN1	ILMN_1739428	IFIT2	ILMN_1685871	GLI3	ILMN_1739423	RN7SK	ILMN_1777340	DDX6			1438511_a_at	Rgcc	1448974_at	Dcx	1431353_at	Pabpc4l	1415978_at	Tubb3												229157_at	LOC100505483	229569_at		234858_at		210809_s_at	POSTN	230920_at	LOC388630	203167_at	TIMP2	239048_at		203851_at
ILMN_1729216	CRYAB	ILMN_1738639	LRFN5	ILMN_1856459	HS.66290	ILMN_1758719	NEDD9	ILMN_1797668	INSM1	ILMN_1891266	HS.379327	ILMN_1741214	NXPH4			1435766_at	Pphln1	1435805_at	Lin7a	1420984_at	Pctp	1437495_at	Yy2///Mbtps2												1555564_a_at	CFI	232045_at	PHACTR1	243869_at		1563287_at		203918_at	PCDH1	211583_x_at	NCR3	230780_at	LOC730091	215870_s_at
ILMN_1809928	COL6A2	ILMN_1658835	CAV2	ILMN_1694979	TTC29	ILMN_1684816	APPBP1	ILMN_1652677	FAM89A	ILMN_1871386	HS.573717	ILMN_1664047	CACNA1E			1447298_at	C130071C03Rik///2810049E08Rik	1419408_at	Six6	1436996_x_at	Lyz1	1437784_at	Runx1t1												210762_s_at	DLC1	206480_at	LTC4S	229929_at	SPSB4	204200_s_at	PDGFB	210809_s_at	POSTN	221583_s_at	KCNMA1	217238_s_at	ALDOB	234664_at
ILMN_1796316	MMP9	ILMN_1655740	SNAI2	ILMN_1698912	PDF	ILMN_1899987	HS.4267	ILMN_1733094	STEAP1	ILMN_1699606	ASB3	ILMN_1696468	LOC644544			1444615_x_at	Runx1t1	1451989_a_at	Mapre2	1429416_at	Ttc9b	1453645_at	2700046A07Rik												236033_at	ASB12	202481_at	DHRS3	1568868_at	CYP27C1	236732_at		1563287_at		226535_at	ITGB6	203407_at	PPL	241134_at
ILMN_1739428	IFIT2	ILMN_1684819	CDX2	ILMN_1755022	FLJ43692	ILMN_1733648	SNAP91	ILMN_1849186	HS.434957	ILMN_1731714	CREB5	ILMN_1690224	LOC442572			1418000_a_at	Itm2b	1416589_at	Sparc	1442786_s_at	Rufy3	1444622_at													236082_at	PHLDB3	210807_s_at	SLC16A7	208507_at	OR7C2	222379_at	KCNE4	207250_at	SIX6	203601_s_at	ZBTB17	204765_at	ARHGEF5	207540_s_at
ILMN_1758719	NEDD9	ILMN_1719611	CCT6A	ILMN_1718946	ADAM10	ILMN_1677466	DUSP6	ILMN_1768391	ARL4C	ILMN_1696585	C20ORF42	ILMN_1763162	DPH2			1449155_at	Polr3g	1457982_at	1700052M18Rik	1421830_at	Ak4	1442761_at													221648_s_at	LOC100507192	204586_at	BSN	224925_at	PREX1	205364_at	ACOX2	204200_s_at	PDGFB	205440_s_at	NPY1R	231735_s_at	MALAT1	227397_at
ILMN_1684816	APPBP1	ILMN_1714600	NAV3	ILMN_1725773	DNAJC12	ILMN_1685954	HMBS	ILMN_1713384	LOC654096	ILMN_1808907	HIST1H2BN	ILMN_1667430	DEGS1			1417885_at	Mapt	1451289_at	Dclk1	1438194_at	Slc1a2	1441520_at	Aspm												217028_at	CXCR4	213385_at	CHN2	244711_at		227494_at	LOC253842 /// NR6A1	236732_at		209774_x_at	CXCL2	227984_at	LMF1	222088_s_at
ILMN_1899987	HS.4267	ILMN_1674152	NFKBIB	ILMN_1864981	HS.547710	ILMN_1789954	SYT11	ILMN_1717381	HOXD1	ILMN_1813450	RTP1	ILMN_1723227	FGF3			1435404_at	Disp2	1455771_at	Bzrap1	1444767_at		AFFX-ThrX-5_at													233171_at	GRIN3A	1556066_at	KDM6B	244584_at	C11orf41	210245_at	ABCC8	222379_at	KCNE4	207850_at	CXCL3	205199_at	CA9	235933_at
ILMN_1733648	SNAP91	ILMN_1655842	LOC442597	ILMN_1653836	C11ORF69	ILMN_1746517	KYNU	ILMN_1790885	KCNK10	ILMN_1819332	HS.583211	ILMN_1814333	SERPINI1			1448823_at	Cxcl12	1444690_at	Epha5	1458325_x_at	Bmf	1442214_at													1566324_a_at	MAF	231032_at	LOC286071	237657_at		205972_at	SLC38A3	205364_at	ACOX2	221178_at	BAIAP2L2	1564060_at	LOC144742	211597_s_at
ILMN_1677466	DUSP6	ILMN_1775931	EPHA3	ILMN_1755796	BEST2	ILMN_1827853	HS.543015	ILMN_1891266	HS.379327	ILMN_1714592	CDA	ILMN_1799494	YWHAB			1456229_at	Hoxb3	1418477_at	Matn1	1434278_at	Mtm1	1418027_at	Exo1												226627_at	2008-09-01	237691_x_at	ENO3	221298_s_at	SLC22A8	203153_at	IFIT1	233609_at	PTPRK	238541_at	C21orf58	205066_s_at	ENPP1	237230_at
ILMN_1763382	NPPB	ILMN_1767154	TMEM16C	ILMN_1813746	CORO2A	ILMN_1666494	CRK	ILMN_1871386	HS.573717	ILMN_1701032	TFPI	ILMN_1693119	LOC130576			1458662_at	Daam1	1439069_a_at	Pisd-ps3	1429052_at	Ptprd	1426766_at	6330403K07Rik												222260_at		217101_at	TTC39A	207861_at	CCL22	1569781_at	LOC285423	210245_at	ABCC8	238820_at	TMEM229B	209977_at	PLG	203074_at
ILMN_1685954	HMBS	ILMN_1740900	BMP4	ILMN_1764577	MFNG	ILMN_1738639	LRFN5	ILMN_1699606	ASB3	ILMN_1689257	MAEA	ILMN_1765525	WBSCR16			1440935_at		1459107_at	Kcnh3	1434628_a_at	Rhpn2	1435372_a_at	Pa2g4												201340_s_at	ENC1	213075_at	OLFML2A	212094_at	PEG10	208391_s_at	GLP1R	205972_at	SLC38A3	203382_s_at	APOE	1554864_a_at	SDC3	205127_at
ILMN_1789954	SYT11	ILMN_1721626	ARID5B	ILMN_1696704	TLE4	ILMN_1658835	CAV2	ILMN_1731714	CREB5	ILMN_1657058	PPIL6	ILMN_1763834	APLP1			1442659_at	Pcdh9	1417225_at	Arl6ip5	1448803_at	Golga4	1450407_a_at	Anp32a												1556797_at	LOC386597	1554997_a_at	PTGS2	230086_at	FNBP1	204748_at	PTGS2	235816_s_at	RGL4	206242_at	TM4SF5	232976_at	SNORD116@	222719_s_at
ILMN_1746517	KYNU	ILMN_1841164	HS.132141	ILMN_1709039	RPL13	ILMN_1684819	CDX2	ILMN_1673676	SNX5	ILMN_1774390	LOC441054	ILMN_1700466	LOC643909			1448628_at	Scg3	1449145_a_at	Cav1	1445341_at		1417649_at	Cdkn1c												214127_s_at	SRRT	238092_at		227006_at	PPP1R14A	229569_at		203153_at	IFIT1	209859_at	TRIM9	240763_at	LOC100506853	233860_s_at
ILMN_1827853	HS.543015	ILMN_1672091	HOXD4	ILMN_1903783	HS.249102	ILMN_1719611	CCT6A	ILMN_1696585	C20ORF42	ILMN_1758673	SLC44A1	ILMN_1832625	HS.541003			1420554_a_at	Rac3	1428260_at	Atl1	1435285_at	Mpped2	1429861_at	Pcdh9												239066_at	LOC100506966	237276_at	NASP	241346_at	ARHGAP30	232045_at	PHACTR1	1569781_at	LOC285423	204482_at	CLDN5	204879_at	PDPN	203716_s_at
ILMN_1666494	CRK	ILMN_1831158	HS.133261	ILMN_1663681	SNORD54	ILMN_1714600	NAV3	ILMN_1813450	RTP1	ILMN_1750153	OR52A1	ILMN_1803882	VEGFA			AFFX-r2-Bs-thr-M_s_at		1415932_x_at	Atp9a	1419062_at	Epb4.1l3	1457374_at	Nedd4l												210108_at	CACNA1D	1556601_a_at	SPATA13	231457_at		206480_at	LTC4S	208391_s_at	GLP1R	244456_at		236636_at		215715_at
ILMN_1738639	LRFN5	ILMN_1915577	HS.146285	ILMN_1815723	NUP35	ILMN_1674152	NFKBIB	ILMN_1842237	HS.177654	ILMN_1752075	MYBPC1	ILMN_1672899	POMC			1435602_at	Sephs2	1415978_at	Tubb3	1421851_at	Map1b	1446928_at	Dnajc17												223316_at	CCDC3	1568822_at	GTPBP5	1557024_at		202481_at	DHRS3	233006_at	2004-09-01	208606_s_at	WNT4	209847_at	CDH17	1559478_at
ILMN_1658835	CAV2	ILMN_1653143	ECD	ILMN_1757270	DBN1	ILMN_1655842	LOC442597	ILMN_1819332	HS.583211	ILMN_1695941	EFCBP1	ILMN_1680687	NSF			1453957_a_at	Igf2bp3	1437495_at	Yy2///Mbtps2	1458667_at	Ninl	1454904_at	Mtm1												239336_at		230398_at	TNS4	207354_at	CCL16	213385_at	CHN2	234285_at	SYNGAP1	221286_s_at	MGC29506	211133_x_at	LILRA6 /// LILRB3	208032_s_at
ILMN_1655740	SNAI2	ILMN_1685052	DNAH1	ILMN_1755098	OTUD6A	ILMN_1656560	DKFZP564O0823	ILMN_1714592	CDA	ILMN_1791679	DNER	ILMN_1656200	KATNAL2			1435807_at	Cdc42	1437784_at	Runx1t1	1430183_at	4833414E09Rik	1442903_at	4732423E21Rik												238328_at	MPRIP	235371_at	GXYLT2	226333_at	IL6R	220479_at	CPS1-IT	204748_at	PTGS2	224724_at	SULF2	236152_at	PAGE5	220678_at
ILMN_1684819	CDX2	ILMN_1763587	TNMD	ILMN_1666420	ZNF679	ILMN_1775931	EPHA3	ILMN_1652653	KIAA1683	ILMN_1724493	LYSMD2	ILMN_1760991	LOC650029			1434115_at	Cdh13	1453645_at	2700046A07Rik	1452818_at	Ttf2	1424096_at	Krt5												205769_at	SLC27A2	243677_at	GORASP1	230845_at	NCRNA00253	205009_at	TFF1	229569_at		205845_at	CACNA1H	231014_at	TRIM50	215362_at
ILMN_1719611	CCT6A	ILMN_1765014	FOXB2	ILMN_1684074	NUP98	ILMN_1767154	TMEM16C	ILMN_1701032	TFPI	ILMN_1658337	C1ORF108	ILMN_1750234	PRSS2			1436869_at	Shh	1444622_at		1426607_at	Gm7120	1450779_at	Fabp7												210984_x_at	EGFR	242991_at	TJP2	1563312_at		1556066_at	KDM6B	232045_at	PHACTR1	201466_s_at	JUN	208025_s_at	HMGA2	208190_s_at
ILMN_1714600	NAV3	ILMN_1760199	CALB1	ILMN_1856633	HS.545288	ILMN_1740900	BMP4	ILMN_1689257	MAEA	ILMN_1668863	LYPD1	ILMN_1815057	PDGFRB			1424875_at	Spg20	1434007_at	Gyltl1b	1451323_at	Zfp7	1444671_at	Rasal2												221424_s_at	OR51E2	226560_at		1553965_x_at	RHOB	231032_at	LOC286071	206480_at	LTC4S	214235_at	CYP3A5	235629_at		216270_at
ILMN_1674152	NFKBIB	ILMN_1805742	DHX37	ILMN_1759598	DLX5	ILMN_1721626	ARID5B	ILMN_1657058	PPIL6	ILMN_1716264	ANKRD1	ILMN_1759017	ZNF333			1451417_at	Brca1	AFFX-LysX-M_at		1432432_a_at	Rab3c	1431005_at	D10Wsu102e												240999_at	LOC100287704	227457_at	DDA1	208582_s_at	DUX1 /// DUX3 /// DUX5	237691_x_at	ENO3	202481_at	DHRS3	205164_at	GCAT	204734_at	KRT15	206522_at
ILMN_1655842	LOC442597	ILMN_1674390	PRKAR1B	ILMN_1698015	TBX1	ILMN_1841164	HS.132141	ILMN_1774390	LOC441054	ILMN_1745262	REM2	ILMN_1698728	FGD4			1441737_s_at	Rassf1	1453136_at	Fbxo30	1420377_at	St8sia2	1438972_x_at	2810410L24Rik												203539_s_at		202340_x_at	NR4A1	237140_x_at		217101_at	TTC39A	204586_at	BSN	231154_x_at	TINAG	208524_at	GPR15	211883_x_at
ILMN_1656560	DKFZP564O0823	ILMN_1798249	AK3L2	ILMN_1656285	METTL7A	ILMN_1672091	HOXD4	ILMN_1758673	SLC44A1	ILMN_1679060	POU5F1	ILMN_1865612	HS.573171			1434110_x_at	LOC100048884///Mup10///Mup2///Mup1	1442761_at		1422870_at	Hoxc4	1456130_at	Thsd7a												231982_at	C19orf77	1559795_at		230045_at	CNTN2	213075_at	OLFML2A	213385_at	CHN2	210122_at	PRM2	215724_at	PLD1	201422_at
ILMN_1775931	EPHA3	ILMN_1659359	SCUBE3	ILMN_1706397	CHMP6	ILMN_1831158	HS.133261	ILMN_1752075	MYBPC1	ILMN_1875814	HS.571087	ILMN_1757060	CAMK2D			1460574_at	Fat4	AFFX-ThrX-5_at		1438540_at	Col25a1	1454221_a_at	Kif2c												241762_at		240097_at		217038_at		241050_at		220479_at	CPS1-IT	219429_at	FA2H	1552449_a_at	SCGB1C1	1570026_at
ILMN_1767154	TMEM16C	ILMN_1776953	MYL9	ILMN_1748424	GRHL2	ILMN_1915577	HS.146285	ILMN_1695941	EFCBP1	ILMN_1695058	SLC38A5	ILMN_1743106	PAK2			1425652_s_at	Rbpms	1442214_at		1418493_a_at	Snca	1433479_at	Ubr7												210784_x_at	LILRA6 /// LILRB3	235486_at	C11orf41	1557709_at		1554997_a_at	PTGS2	205009_at	TFF1	219516_at	TRPV4	216345_at	KIAA0913	1556149_at
ILMN_1740900	BMP4	ILMN_1785646	PMP22	ILMN_1684520	C9ORF97	ILMN_1653143	ECD	ILMN_1797776	PRSS23	ILMN_1750178	LOC653450	ILMN_1664542	UBE2I			1449827_at	Acan	1418027_at	Exo1	1435933_at	Scn2a1	1417455_at	Tgfb3												226699_at	FCHSD1	204714_s_at	F5	1552768_at	CAMKK1	238092_at		1556066_at	KDM6B	232832_at	DKFZp434J0226	207778_at	REG1P	206103_at
ILMN_1721626	ARID5B	ILMN_1698885	PTPRT	ILMN_1869243	HS.552896	ILMN_1685052	DNAH1	ILMN_1791679	DNER	ILMN_1695935	SORCS2	ILMN_1722849	UNC13A			1436713_s_at	Meg3	1426766_at	6330403K07Rik	1431014_at	Cecr2	1421114_a_at	Epyc												237690_at	GPR115	235524_at	RALGAPA1	214040_s_at	GSN	203823_at	RGS3	231032_at	LOC286071	210089_s_at	LAMA4	241540_at		214340_at
ILMN_1841164	HS.132141	ILMN_1887868	HS.545973	ILMN_1717366	MDFIC	ILMN_1763587	TNMD	ILMN_1724493	LYSMD2	ILMN_1767503	GABRB3	ILMN_1747389	LOC128322			1419918_at	Tmed7	1435372_a_at	Pa2g4	1453840_at	Pabpc1	1433184_at	6720477C19Rik												232136_s_at	CTTNBP2	202310_s_at	COL1A1	223499_at	C1QTNF5 /// MFRP	237276_at	NASP	237691_x_at	ENO3	221199_at	GFRA4	205980_s_at	ARHGAP8 /// PRR5-ARHGAP8	213693_s_at
ILMN_1672091	HOXD4	ILMN_1827298	HS.551128	ILMN_1726589	CD248	ILMN_1765014	FOXB2	ILMN_1658337	C1ORF108	ILMN_1866416	HS.570668	ILMN_1800419	LOC645508			1429175_at	Tmem178	1448293_at	Ebf1	1444616_x_at		1455447_at	D430019H16Rik												225681_at	CTHRC1	236121_at	OR51E2	212472_at	MICAL2	1556601_a_at	SPATA13	217101_at	TTC39A	204404_at	SLC12A2	207488_at		204483_at
ILMN_1831158	HS.133261	ILMN_1709257	DSCR6	ILMN_1777299	LOC652771	ILMN_1760199	CALB1	ILMN_1668863	LYPD1	ILMN_1707571	GABRA5	ILMN_1802205	RHOB			1428741_at	Elavl4	1450407_a_at	Anp32a	1460365_a_at	Dnm1	1447669_s_at	Gng4												240318_at	AFMID	1555871_at	TTC28-AS	231798_at	NOG	1568822_at	GTPBP5	213075_at	OLFML2A	239328_at		213247_at	SVEP1	220441_at
ILMN_1915577	HS.146285	ILMN_1685871	GLI3	ILMN_1754223	YPEL2	ILMN_1805742	DHX37	ILMN_1681283	HIF1A	ILMN_1745607	A2M	ILMN_1712616	C6ORF81			1416740_at	Col5a1	1417649_at	Cdkn1c	1429327_at	Nemf	1421895_at	Gm2223///Eif2s3x												217458_at		216670_at	KLK13	220455_at	SLC16A8	230398_at	TNS4	241050_at		1554224_at		203665_at	HMOX1	230536_at
ILMN_1653143	ECD	ILMN_1797668	INSM1	ILMN_1722673	PCDHB4	ILMN_1674390	PRKAR1B	ILMN_1716264	ANKRD1	ILMN_1811313	SLIT3	ILMN_1753515	SRR			1431391_at	Ralgps1	1429861_at	Pcdh9	1433539_at	Commd3	1434292_at	Snhg11												213520_at	RECQL4	220611_at	DAB1	224510_s_at	CLPB	235371_at	GXYLT2	1554997_a_at	PTGS2	211635_x_at	IGHA1 /// IGHA2 /// IGHD /// IGHG1 /// IGHG3 /// IGHG4 /// IGHM /// IGHV4-31 /// LOC100133862	1566002_at		1552914_a_at
ILMN_1685052	DNAH1	ILMN_1652677	FAM89A	ILMN_1899404	HS.128753	ILMN_1798249	AK3L2	ILMN_1745262	REM2	ILMN_1736637	TBC1D23	ILMN_1696731	LOC652683			1451199_at	Qtrtd1	1457374_at	Nedd4l	1438921_at	Atr	1445941_at													206645_s_at	NR0B1	231360_at	C20orf141	1566967_at		243677_at	GORASP1	203823_at	RGS3	230003_at		207249_s_at	SLC28A2	204596_s_at
ILMN_1763587	TNMD	ILMN_1733094	STEAP1	ILMN_1697742	C3ORF38	ILMN_1659359	SCUBE3	ILMN_1679060	POU5F1	ILMN_1801584	CXCR4	ILMN_1708093	ARHGEF5			1428156_at	Gng2	AFFX-r2-Bs-dap-M_at		1459680_at		1441170_a_at	Dab2ip												219835_at	PRDM8	1566178_x_at		215161_at	CAMK1G	238214_at	LRRC69	233846_at	CCDC85A	239169_at	RDM1	203999_at	SYT1	206286_s_at
ILMN_1765014	FOXB2	ILMN_1849186	HS.434957	ILMN_1664679	CADM2	ILMN_1776953	MYL9	ILMN_1875814	HS.571087	ILMN_1874689	HS.554507	ILMN_1736096	DLL3			1437074_at	Snx5	1446928_at	Dnajc17	1419355_at	Klf7	1445758_at													230356_at		208312_s_at	LOC100507851 /// PRAMEF1 /// PRAMEF2	234769_at	DKFZp547J222	226560_at		237276_at	NASP	204854_at	LEPREL2	225540_at	MAP2	1554675_a_at
ILMN_1760199	CALB1	ILMN_1768391	ARL4C	ILMN_1723886	ZFP2	ILMN_1785646	PMP22	ILMN_1695058	SLC38A5	ILMN_1678219	LOC647534	ILMN_1815973	HS.523737			1452638_s_at	Dnm1l	1454904_at	Mtm1	1421278_s_at	Spta1	1450725_s_at	Car14												235050_at	SLC2A12	1558323_at	TMEM72	234189_at		227457_at	DDA1	1556601_a_at	SPATA13	238776_x_at	OBSL1	236284_at	KIAA0146	1555979_at
ILMN_1805742	DHX37	ILMN_1713384	LOC654096	ILMN_1702696	AFAR3	ILMN_1698885	PTPRT	ILMN_1750178	LOC653450	ILMN_1672094	DLX1	ILMN_1691849	LIN7C			1448974_at	Dcx	1442903_at	4732423E21Rik	1449370_at	Sox4	1436297_a_at	Grina												229717_at	AMIGO3 /// GMPPB	215166_at	IGSF9B	206696_at	GPR143	202340_x_at	NR4A1	1568822_at	GTPBP5	202712_s_at	CKMT1A /// CKMT1B	237256_at	FBXL12	236950_s_at
ILMN_1674390	PRKAR1B	ILMN_1717381	HOXD1	ILMN_1775944	ABI2	ILMN_1887868	HS.545973	ILMN_1695935	SORCS2	ILMN_1807439	ALDH1A3	ILMN_1882764	HS.552647			1435805_at	Lin7a	1424096_at	Krt5	1428798_s_at	Setd6	1449314_at	Zfpm2												237004_at	LOC100507235	205041_s_at	ORM1 /// ORM2	226864_at	PKIA	1559795_at		230398_at	TNS4	231832_at	GALNT4	222226_at	SAA3P	217055_x_at
ILMN_1798249	AK3L2	ILMN_1790885	KCNK10	ILMN_1777362	SYT15	ILMN_1827298	HS.551128	ILMN_1767503	GABRB3	ILMN_1862521	HS.125056	ILMN_1671288	ODF2			1419408_at	Six6	1450779_at	Fabp7	1439520_at	Dtl	1458842_at	Tenm1												1561775_at		207104_x_at	LILRB1	204932_at	TNFRSF11B	240097_at		235371_at	GXYLT2	203474_at	IQGAP2	239590_x_at	FAM95B1 /// LOC100132939 /// LOC644587 /// LOC90499	1558806_at
ILMN_1659359	SCUBE3	ILMN_1891266	HS.379327	ILMN_1697301	ST8SIA3	ILMN_1709257	DSCR6	ILMN_1866416	HS.570668	ILMN_1809047	TBRG4	ILMN_1797055	LIN52			1451989_a_at	Mapre2	1457001_at	Cenpk	1424611_x_at	Trub2	1447500_at	Cux2												215101_s_at	CXCL5	212067_s_at	C1R	1564760_at		218690_at	PDLIM4	242991_at	TJP2	230668_at	NKAIN4	1556560_a_at	LOC100128071	1565677_at
ILMN_1776953	MYL9	ILMN_1871386	HS.573717	ILMN_1651354	SPP1	ILMN_1685871	GLI3	ILMN_1707571	GABRA5	ILMN_1761999	C1ORF168	ILMN_1776888	OTEX			1416589_at	Sparc	1444671_at	Rasal2	1419672_at	Spock1	1448392_at	Sparc												203632_s_at	GPRC5B	239652_at		227468_at	CPT1C	235486_at	C11orf41	238214_at	LRRC69	215382_x_at	LOC100507804 /// TPSAB1	1552288_at	CILP2	211024_s_at
ILMN_1785646	PMP22	ILMN_1699606	ASB3	ILMN_1777170	LOC440585	ILMN_1797668	INSM1	ILMN_1745607	A2M	ILMN_1783149	CDH23	ILMN_1859340	HS.370520			1457982_at	1700052M18Rik	1431005_at	D10Wsu102e	1452391_at	Cxadr	1423250_a_at	Tgfb2												236658_at		218162_at	OLFML3	205504_at	BTK	204714_s_at	F5	226560_at		205259_at	NR3C2	214604_at	HOXD11	204105_s_at
ILMN_1698885	PTPRT	ILMN_1673676	SNX5	ILMN_1726678	HSPC047	ILMN_1652677	FAM89A	ILMN_1811313	SLIT3	ILMN_1657435	MT1M	ILMN_1723521	AJAP1			1451289_at	Dclk1	1438972_x_at	2810410L24Rik	1450744_at	Ell2	1426300_at	Alcam												222314_x_at	EGOT	227487_s_at	SERPINE2	236501_at	SALL4	202310_s_at	COL1A1	227457_at	DDA1	207741_x_at	TPSAB1	232534_at	LIN37	224823_at
ILMN_1887868	HS.545973	ILMN_1802690	GULP1	ILMN_1773814	MUSTN1	ILMN_1733094	STEAP1	ILMN_1736637	TBC1D23	ILMN_1694817	TRH	ILMN_1663171	MATN3			1455771_at	Bzrap1	AFFX-LysX-5_at		1425461_at	Fbxw11	1451246_s_at	Aurkb												225867_at	VASN	242497_at	TRAFD1	219452_at	DPEP2	236121_at	OR51E2	202340_x_at	NR4A1	244281_at	REXO1	237207_at		1553572_a_at
ILMN_1827298	HS.551128	ILMN_1696585	C20ORF42	ILMN_1674080	LOC642956	ILMN_1849186	HS.434957	ILMN_1801584	CXCR4	ILMN_1765704	CDC2L1	ILMN_1882953	HS.535825			1444690_at	Epha5	1456130_at	Thsd7a	1434502_x_at	Slc4a1	1435353_a_at	Pisd-ps1///Pisd-ps3												230233_at		209589_s_at	EPHB2	1570253_a_at	RHEBL1	1555871_at	TTC28-AS	1559795_at		1562016_at		228640_at	PCDH7	206643_at
ILMN_1709257	DSCR6	ILMN_1808907	HIST1H2BN	ILMN_1888258	HS.561515	ILMN_1768391	ARL4C	ILMN_1874689	HS.554507	ILMN_1765574	TFAP2A	ILMN_1710028	MCL1			1418477_at	Matn1	1454221_a_at	Kif2c	1419593_at	Greb1	1428157_at	Gng2												210430_x_at	RHD	222925_at	DCDC2	210165_at	DNASE1	216670_at	KLK13	240097_at		222712_s_at	MUC13	239499_at	DNAH2	216761_at
ILMN_1685871	GLI3	ILMN_1813450	RTP1	ILMN_1732555	B4GALT6	ILMN_1713384	LOC654096	ILMN_1678219	LOC647534	ILMN_1856541	HS.583719	ILMN_1782991	C1ORF108			1439069_a_at	Pisd-ps3	1433479_at	Ubr7	1427219_at	Gm17275///Gm20249	1416371_at	Apod												207035_at	SLC30A3	232378_at	SLC5A9	233067_at	LOC100287017	220611_at	DAB1	218690_at	PDLIM4	226534_at	KITLG	219918_s_at	ASPM	230796_at
ILMN_1797668	INSM1	ILMN_1842237	HS.177654	ILMN_1710209	FLJ20160	ILMN_1717381	HOXD1	ILMN_1814998	FKSG30	ILMN_1674943	RNF5P1	ILMN_1826471	HS.298873			1459107_at	Kcnh3	1417455_at	Tgfb3	1415885_at	Chgb	1425202_a_at	Ank3												228400_at	SHROOM3	206117_at	TPM1	1564109_at	LOC284865	1566178_x_at		235486_at	C11orf41	230372_at	HAS2	206213_at	WNT10B	204989_s_at
ILMN_1652677	FAM89A	ILMN_1819332	HS.583211	ILMN_1789733	CLIP3	ILMN_1790885	KCNK10	ILMN_1672094	DLX1	ILMN_1732988	KIAA1666	ILMN_1691249	FBLIM1			1417225_at	Arl6ip5	1421114_a_at	Epyc	1446068_at	Adk	1420293_at	Lpcat1												222084_s_at	SBF1	211848_s_at	CEACAM7	219400_at	CNTNAP1	215166_at	IGSF9B	204714_s_at	F5	236156_at	LIPA /// LOC100509637	209840_s_at	LRRN3	216707_at
ILMN_1733094	STEAP1	ILMN_1714592	CDA	ILMN_1795930	PTGER4	ILMN_1739423	RN7SK	ILMN_1714820	ITGB1	ILMN_1761083	HNRPA3	ILMN_1701468	HGFAC			1449145_a_at	Cav1	1433184_at	6720477C19Rik	1415772_at	Ncl	1433988_s_at	C230098O21Rik												229738_at	DNAH10	218223_s_at	PLEKHO1	230342_at	FOXK1	205041_s_at	ORM1 /// ORM2	235524_at	RALGAPA1	206298_at	ARHGAP22	236356_at	NDUFS1	214065_s_at
ILMN_1849186	HS.434957	ILMN_1652653	KIAA1683	ILMN_1683678	DNAPTP6	ILMN_1891266	HS.379327	ILMN_1807439	ALDH1A3	ILMN_1779343	SNCB	ILMN_1753404	LRRC23			1428260_at	Atl1	1455447_at	D430019H16Rik	1425067_at	Celsr3	1423853_at	Lamp5												212473_s_at	MICAL2	225801_at		203129_s_at	KIF5C	207104_x_at	LILRB1	202310_s_at	COL1A1	220136_s_at	CRYBA2	1553706_at	HTRA4	216182_at
ILMN_1768391	ARL4C	ILMN_1701032	TFPI	ILMN_1804569	GAS2	ILMN_1871386	HS.573717	ILMN_1862521	HS.125056	ILMN_1795835	LOC651455	ILMN_1839617	HS.158378			1415932_x_at	Atp9a	1447669_s_at	Gng4	1455516_at	Csrnp3	1450652_at	Ctsk												206631_at	PTGER2	209792_s_at	KLK10	203365_s_at	MMP15	239652_at		236121_at	OR51E2	234054_at	LOC143188	1559620_at	LOC441167	216928_at
ILMN_1713384	LOC654096	ILMN_1689257	MAEA	ILMN_1791890	SPON1	ILMN_1699606	ASB3	ILMN_1809047	TBRG4	ILMN_1789507	COL11A1	ILMN_1816622	HS.542778			1415978_at	Tubb3	1421895_at	Gm2223///Eif2s3x	1438929_at		1416124_at	Ccnd2												208257_x_at	PSG1	212095_s_at	MTUS1	244630_at		218162_at	OLFML3	216670_at	KLK13	244160_at		229760_at	VEPH1	226944_at
ILMN_1717381	HOXD1	ILMN_1657058	PPIL6	ILMN_1754078	CABP7	ILMN_1673676	SNX5	ILMN_1761999	C1ORF168	ILMN_1700372	ZNF488	ILMN_1702226	C21ORF34			1437495_at	Yy2///Mbtps2	1434292_at	Snhg11	AFFX-LysX-3_at		1424130_a_at	Ptrf												1563018_at	TBX5	238878_at	ARX	1565832_at	KANK1	215826_x_at	ZNF835	220611_at	DAB1	223344_s_at	MS4A7	220490_at		214347_s_at
ILMN_1790885	KCNK10	ILMN_1774390	LOC441054	ILMN_1709795	RAC2	ILMN_1802690	GULP1	ILMN_1783149	CDH23	ILMN_1681081	AGPAT2	ILMN_1730223	RNF39			1437784_at	Runx1t1	1445941_at		1428160_at	Ndufab1	1417541_at	Hells												243214_at	ZBTB46	227030_at	IKZF3	218435_at	DNAJC15	209589_s_at	EPHB2	231360_at	C20orf141	220074_at	CDHR5	230276_at	FAM49A	208239_at
ILMN_1739423	RN7SK	ILMN_1749243	BANF1	ILMN_1668271	GPR37	ILMN_1696585	C20ORF42	ILMN_1864685	HS.552087	ILMN_1836385	HS.513113	ILMN_1657194	TSNAXIP1			1453645_at	2700046A07Rik	1441170_a_at	Dab2ip	1440487_at	Dcc	1419091_a_at	Anxa2												204623_at	TFF3	217333_at		220447_at	HRH3	222925_at	DCDC2	1566178_x_at		217488_x_at	PMS2P3	210746_s_at	EPB42	234894_at
ILMN_1891266	HS.379327	ILMN_1758673	SLC44A1	ILMN_1723815	NPEPPS	ILMN_1808907	HIST1H2BN	ILMN_1657435	MT1M	ILMN_1666599	SNORD30	ILMN_1706505	COL5A1			1444622_at		AFFX-PheX-5_at		1420993_at	B3gnt5	1457157_at	Plch1												216184_s_at	RIMS1	222696_at	AXIN2	1564339_a_at	CHRM3	232378_at	SLC5A9	208312_s_at	LOC100507851 /// PRAMEF1 /// PRAMEF2	204326_x_at	MT1X	240764_at		236690_at
ILMN_1871386	HS.573717	ILMN_1695805	SMN1	ILMN_1750373	KAL1	ILMN_1813450	RTP1	ILMN_1694817	TRH	ILMN_1651423	HERC2P2	ILMN_1676980	MTSS1			1434007_at	Gyltl1b	1445758_at		1430147_a_at	Taf1d	1433789_at	Snhg3												232121_at	TRDMT1	1564401_at	LOC400748	244694_at	IGLON5	206117_at	TPM1	1558323_at	TMEM72	227397_at	TPM2	215299_x_at	SULT1A1	1563946_at
ILMN_1699606	ASB3	ILMN_1750153	OR52A1	ILMN_1862909	HS.560343	ILMN_1819332	HS.583211	ILMN_1765704	CDC2L1	ILMN_1666634	FAF1	ILMN_1672871	BRUNOL5			AFFX-LysX-M_at		1450725_s_at	Car14	1421654_a_at	Lmna	1416832_at	Slc39a8												1554697_at	ADAMTS9	211832_s_at	MDM2	230489_at	CD5	220377_at	FAM30A	215166_at	IGSF9B	222088_s_at	SLC2A14 /// SLC2A3	239998_at	C10orf53	216061_x_at
ILMN_1731714	CREB5	ILMN_1752075	MYBPC1	ILMN_1726547	MAP3K5	ILMN_1714592	CDA	ILMN_1765574	TFAP2A	ILMN_1699585	BHLHB5	ILMN_1747759	WSB1			1453136_at	Fbxo30	1436297_a_at	Grina	1456084_x_at	Fmod	1423271_at	Gjb2												240377_at	NPIP /// PKD1P1	1558211_s_at	SRC	206185_at	CRYBB1	211848_s_at	CEACAM7	205041_s_at	ORM1 /// ORM2	231846_at	FOXRED2	222289_at	KCNC2	209357_at
ILMN_1673676	SNX5	ILMN_1768816	TMPO	ILMN_1749878	FAM124B	ILMN_1652653	KIAA1683	ILMN_1856541	HS.583719	ILMN_1716616	MARVELD3	ILMN_1678551	UCP3			1442761_at		1449314_at	Zfpm2	1416023_at	Fabp3	1451020_at	Gsk3b												228236_at	C20orf54	240475_at	EGOT	211923_s_at	ZNF471	225801_at		207104_x_at	LILRB1	237230_at	GPHA2	217339_x_at	CTAG1A /// CTAG1B	215880_at
ILMN_1802690	GULP1	ILMN_1695941	EFCBP1	ILMN_1813837	C9ORF9	ILMN_1701032	TFPI	ILMN_1674943	RNF5P1	ILMN_1711439	EMILIN1	ILMN_1810604	ELMOD1			1441520_at	Aspm	1458842_at	Tenm1	1447788_s_at	Tspyl3	1456144_at	Nav3												236230_at		237307_at		1553041_at	HTR3C	212095_s_at	MTUS1	212067_s_at	C1R	205127_at	PTGS1	232292_at	LOC100288810	228748_at
ILMN_1696585	C20ORF42	ILMN_1797776	PRSS23	ILMN_1697448	TXNIP	ILMN_1689257	MAEA	ILMN_1761083	HNRPA3	ILMN_1690397	DYNC1I1	ILMN_1748992	RHOU			AFFX-ThrX-5_at		1447500_at	Cux2	1452357_at	Sept5///Gp1bb	1453064_at	Etaa1												204836_at	GLDC	204875_s_at	GMDS	216357_at	SNX1	238878_at	ARX	227487_s_at	SERPINE2	1564931_at		211910_at		214551_s_at
ILMN_1808907	HIST1H2BN	ILMN_1791679	DNER	ILMN_1704842	ARL4A	ILMN_1657058	PPIL6	ILMN_1779343	SNCB	ILMN_1705803	SOX9	ILMN_1761915	BRWD1			1442214_at		1448392_at	Sparc	1448952_at	Chd3os	1444164_at													213103_at	STARD13	236561_at		237718_at	EIF4E	217333_at		242497_at	TRAFD1	222719_s_at	PDGFC	1563255_at		230189_x_at
ILMN_1813450	RTP1	ILMN_1724493	LYSMD2	ILMN_1706440	MDK	ILMN_1774390	LOC441054	ILMN_1795835	LOC651455	ILMN_1742547	NRP1	ILMN_1786823	ICAM2			1418027_at	Exo1	1423250_a_at	Tgfb2	AFFX-r2-Bs-phe-3_at		1429549_at	Col27a1												204682_at	LTBP2	211657_at	CEACAM6	217875_s_at	PMEPA1	222696_at	AXIN2	215826_x_at	ZNF835	219230_at	TMEM100	240827_at	FLJ45983	1552641_s_at
ILMN_1842237	HS.177654	ILMN_1658337	C1ORF108	ILMN_1721868	KPNA2	ILMN_1749243	BANF1	ILMN_1789507	COL11A1	ILMN_1670383	PCDH7	ILMN_1781626	C1S			1426766_at	6330403K07Rik	1426300_at	Alcam	1421425_a_at	Rcan2	1418714_at	Dusp8												219301_s_at	CNTNAP2	206869_at	CHAD	234782_at	KLHL31	211832_s_at	MDM2	209589_s_at	EPHB2	1556138_a_at		215153_at	NOS1AP	206296_x_at
ILMN_1819332	HS.583211	ILMN_1668863	LYPD1	ILMN_1695041	GATA6	ILMN_1758673	SLC44A1	ILMN_1700372	ZNF488	ILMN_1879480	HS.13291	ILMN_1698139	TCEA1			1435372_a_at	Pa2g4	1451246_s_at	Aurkb	1422589_at	Rab3a	1424083_at	Ptbp3												244403_at	CRB1	235733_at	GXYLT2	211659_at	GPR135	1558211_s_at	SRC	222925_at	DCDC2	1554483_at	TMEM37	206644_at	NR0B1	213276_at
ILMN_1714592	CDA	ILMN_1681283	HIF1A	ILMN_1669321	MATK	ILMN_1695805	SMN1	ILMN_1681081	AGPAT2	ILMN_1738675	PTPN6	ILMN_1670800	LOC651745			1448293_at	Ebf1	1435353_a_at	Pisd-ps1///Pisd-ps3	1430798_x_at	Mrpl15	1440201_at	Slc8a1												234460_at		203167_at	TIMP2	201860_s_at	PLAT	233418_at	LOC91450	206117_at	TPM1	203716_s_at	DPP4	224263_x_at	ZAN	1555645_at
ILMN_1652653	KIAA1683	ILMN_1716264	ANKRD1	ILMN_1735594	CDC42SE2	ILMN_1750153	OR52A1	ILMN_1836385	HS.513113	ILMN_1688500	PCDH10	ILMN_1734736	VPS16			1450407_a_at	Anp32a	1428157_at	Gng2	1456653_a_at	Mthfd1l	1428647_at	Pbx1												1555778_a_at	POSTN	241999_at	SFXN5	206798_x_at	DLEC1	1569009_s_at		220377_at	FAM30A	215715_at	SLC6A2	227938_s_at	DLL1	240176_at
ILMN_1701032	TFPI	ILMN_1745262	REM2	ILMN_1753502	IGSF11	ILMN_1752075	MYBPC1	ILMN_1666599	SNORD30	ILMN_1764082	MBOAT1	ILMN_1685173	LOC650638			1417649_at	Cdkn1c	1455106_a_at	Ckb	1424161_at	Ddx27	1456341_a_at	Klf9												202145_at	LY6E	221583_s_at	KCNMA1	227057_at	ARHGAP27	233235_x_at		211848_s_at	CEACAM7	1559478_at		234911_at		1556312_at
ILMN_1689257	MAEA	ILMN_1679060	POU5F1	ILMN_1683435	C14ORF82	ILMN_1768816	TMPO	ILMN_1651423	HERC2P2	ILMN_1690484	KIAA0895	ILMN_1787813	SLC5A3			1429861_at	Pcdh9	1416371_at	Apod	1421972_s_at	Hcfc1	1430195_at	2810043O03Rik												203424_s_at	IGFBP5	226535_at	ITGB6	227467_at	RDH10	234623_x_at		218223_s_at	PLEKHO1	208032_s_at	GRIA3	238998_x_at	OTUD1	234713_x_at
ILMN_1657058	PPIL6	ILMN_1875814	HS.571087	ILMN_1704056	RPPH1	ILMN_1695941	EFCBP1	ILMN_1666634	FAF1	ILMN_1691616	LOC728035	ILMN_1727249	FAM21C			1457374_at	Nedd4l	1425202_a_at	Ank3	1436776_x_at	Slc7a4	1456662_at	AA386476												219300_s_at	CNTNAP2	205440_s_at	NPY1R	206800_at	MTHFR	240475_at	EGOT	212095_s_at	MTUS1	220678_at	FLJ20712	226021_at	RDH10	218858_at
ILMN_1774390	LOC441054	ILMN_1695058	SLC38A5	ILMN_1768506	MAPK15	ILMN_1797776	PRSS23	ILMN_1699585	BHLHB5	ILMN_1809490	NAP5	ILMN_1681857	MYL7			AFFX-r2-Bs-dap-M_at		1420293_at	Lpcat1	1437052_s_at	Slc2a3	1426552_a_at	Bcl11a												203828_s_at	IL32	207850_at	CXCL3	210964_s_at	GYG2	204875_s_at	GMDS	238878_at	ARX	215362_at		234938_at	BACH1	1552422_at
ILMN_1749243	BANF1	ILMN_1718898	HOXC9	ILMN_1682181	PHKG1	ILMN_1791679	DNER	ILMN_1716616	MARVELD3	ILMN_1661366	LOC643576	ILMN_1747019	PDYN			1446928_at	Dnajc17	1433988_s_at	C230098O21Rik	1443312_at		1425822_a_at	Dtx1												1552508_at	KCNE4	221178_at	BAIAP2L2	204745_x_at	MT1G	236561_at		227030_at	IKZF3	208190_s_at	LSR	224501_at	C1orf170	219655_at
ILMN_1758673	SLC44A1	ILMN_1750178	LOC653450	ILMN_1680246	MAT2B	ILMN_1724493	LYSMD2	ILMN_1711439	EMILIN1	ILMN_1762085	NR3C1	ILMN_1673746	LOC653252			1454904_at	Mtm1	1423853_at	Lamp5	1455488_at	Haus6	1433852_at	Kidins220												241350_at	FBXL22	238541_at	C21orf58	237659_at	LOC100506920	211657_at	CEACAM6	217333_at		211883_x_at	CEACAM1	230105_at	HOXB13	236277_at
ILMN_1695805	SMN1	ILMN_1695935	SORCS2	ILMN_1835800	HS.543452	ILMN_1658337	C1ORF108	ILMN_1690397	DYNC1I1	ILMN_1908923	HS.554410	ILMN_1804321	LOC648984			1442903_at	4732423E21Rik	1450652_at	Ctsk	1454642_a_at	Commd3	1416762_at	S100a10												228976_at	ICOSLG	238820_at	TMEM229B	240155_x_at	ZNF493 /// ZNF738	202409_at	IGF2 /// INS-IGF2	222696_at	AXIN2	201422_at	IFI30	203908_at	SLC4A4	226456_at
ILMN_1750153	OR52A1	ILMN_1767503	GABRB3	ILMN_1811498	FAM122C	ILMN_1668863	LYPD1	ILMN_1705803	SOX9	ILMN_1683960	FOXF2	ILMN_1881960	HS.444785			1424096_at	Krt5	1428089_at	Slitrk1	1422198_a_at	Shmt1	1436694_s_at	Neurod4												235122_at	HIVEP3	206242_at	TM4SF5	231228_at	BCL2L1	235359_at	LRRC33	1564401_at	LOC400748	1556149_at	ARVCF	216496_s_at		221901_at
ILMN_1752075	MYBPC1	ILMN_1813120	MAP4K3	ILMN_1658277	L3MBTL	ILMN_1681283	HIF1A	ILMN_1742547	NRP1	ILMN_1666609	USP22	ILMN_1750394	SLC39A6			1450779_at	Fabp7	1416124_at	Ccnd2	1449885_at	Tmem47	1448994_at	Sp1												209441_at	RHOBTB2	209859_at	TRIM9	227707_at	MYLIP	235733_at	GXYLT2	221456_at	TAS2R3	239132_at	NOS1	216937_s_at	RS1	1563872_at
ILMN_1768816	TMPO	ILMN_1866416	HS.570668	ILMN_1727252	WNT8A	ILMN_1716264	ANKRD1	ILMN_1670383	PCDH7	ILMN_1760647	HOXA3	ILMN_1773348	DRD4			1457001_at	Cenpk	1424130_a_at	Ptrf	1423016_a_at	Gypa	1422663_at	Orc1												227781_x_at	FAM57B	204482_at	CLDN5	1552354_at	C19orf26	203167_at	TIMP2	1558211_s_at	SRC	206103_at	RAC3	215925_s_at	CD72	237248_at
ILMN_1695941	EFCBP1	ILMN_1707571	GABRA5	ILMN_1721134	TGM1	ILMN_1745262	REM2	ILMN_1879480	HS.13291	ILMN_1906437	HS.569104	ILMN_1701514	TRAF3IP2			1444671_at	Rasal2	1417541_at	Hells	1427518_at	Zfp930	1431353_at	Pabpc4l												201315_x_at	IFITM2	244456_at		241213_x_at		211583_x_at	NCR3	233418_at	LOC91450	239605_x_at		228678_at	FAM116B	211401_s_at
ILMN_1797776	PRSS23	ILMN_1745607	A2M	ILMN_1804454	KIAA1411	ILMN_1679060	POU5F1	ILMN_1738675	PTPN6	ILMN_1660288	C10ORF41	ILMN_1670844	OPN3			1431005_at	D10Wsu102e	1419091_a_at	Anxa2	1451128_s_at	Kif22	1420984_at	Pctp												1552580_at	TRIML2	208606_s_at	WNT4	238645_at		221583_s_at	KCNMA1	1569009_s_at		221313_at	GPR52	227481_at	CNKSR3	239920_at
ILMN_1791679	DNER	ILMN_1811313	SLIT3	ILMN_1698148	CHD5	ILMN_1875814	HS.571087	ILMN_1659950	APC2	ILMN_1779356	TP53	ILMN_1753207	FZR1			1438972_x_at	2810410L24Rik	1457157_at	Plch1	1452979_at	Atat1	1436996_x_at	Lyz1												210225_x_at	LILRB3	209542_x_at	IGF1	215365_at	CACNB2	226535_at	ITGB6	234623_x_at		204483_at	ENO3	207619_at	HCRTR1	244002_at
ILMN_1724493	LYSMD2	ILMN_1736637	TBC1D23	ILMN_1698038	FLJ22374	ILMN_1695058	SLC38A5	ILMN_1764082	MBOAT1	ILMN_1657749	FLJ16008	ILMN_1721027	KCNK4			AFFX-LysX-5_at		1423150_at	Scg5	1427770_a_at	Slc2a3	1429416_at	Ttc9b												1569872_a_at	LMF1	221286_s_at	MGC29506	205363_at	BBOX1	214146_s_at	PPBP	211875_x_at	PCDHGA10	230536_at	PBX4	206596_s_at	NRL	211867_s_at
ILMN_1658337	C1ORF108	ILMN_1801584	CXCR4	ILMN_1770831	LOC641978	ILMN_1718898	HOXC9	ILMN_1690484	KIAA0895	ILMN_1810707	EPB41L4B	ILMN_1810037	RUSC2			1456130_at	Thsd7a	1433789_at	Snhg3	1427239_at	Ift122	1442786_s_at	Rufy3												214433_s_at	SELENBP1	215110_at	MBL1P	209901_x_at	AIF1	203601_s_at	ZBTB17	240475_at	EGOT	205509_at	CPB1	211889_x_at	CEACAM1	239594_at
ILMN_1668863	LYPD1	ILMN_1874689	HS.554507	ILMN_1777340	DDX6	ILMN_1750178	LOC653450	ILMN_1691616	LOC728035	ILMN_1699317	CNTN6	ILMN_1834687	HS.538507			1454221_a_at	Kif2c	1453448_at	2310067E19Rik	1422835_at	Kcnd2	1421830_at	Ak4												206760_s_at	FCER2	224724_at	SULF2	1568248_x_at	SNORA71B	205440_s_at	NPY1R	237307_at		231474_at	C6orf221	231574_at		208343_s_at
ILMN_1681283	HIF1A	ILMN_1678219	LOC647534	ILMN_1725300	MLL3	ILMN_1695935	SORCS2	ILMN_1809490	NAP5	ILMN_1742052	SERPINB9	ILMN_1736060	GLT6D1			1433479_at	Ubr7	1416832_at	Slc39a8	1430289_a_at	Wdr77	1438194_at	Slc1a2												215300_s_at	FMO5	205845_at	CACNA1H	233749_at		209774_x_at	CXCL2	204875_s_at	GMDS	204596_s_at	STC1	222331_at		240419_at
ILMN_1716264	ANKRD1	ILMN_1814998	FKSG30	ILMN_1779258	LOC644774	ILMN_1767503	GABRB3	ILMN_1661366	LOC643576	ILMN_1755658	ABI3	ILMN_1755910	SRGAP2			1417455_at	Tgfb3	1423271_at	Gjb2	1433892_at	Spag5	1439904_at	Fstl5												243115_at		201466_s_at	JUN	232105_at	LOC100506918	207850_at	CXCL3	236561_at		207162_s_at	CACNA1B	203543_s_at	KLF9	1565320_at
ILMN_1745262	REM2	ILMN_1672094	DLX1	ILMN_1696468	LOC644544	ILMN_1813120	MAP4K3	ILMN_1762085	NR3C1	ILMN_1693269	GNG8	ILMN_1839248	HS.317399			1421114_a_at	Epyc	1451020_at	Gsk3b	1459670_at		1444767_at													236359_at	SCN4B	214235_at	CYP3A5	211456_x_at	MT1P2	226788_at	THAP11	211657_at	CEACAM6	206286_s_at	TDGF1 /// TDGF3	204555_s_at	PPP1R3D	234555_at
ILMN_1679060	POU5F1	ILMN_1714820	ITGB1	ILMN_1790778	PNMA2	ILMN_1866416	HS.570668	ILMN_1908923	HS.554410	ILMN_1786444	LPL	ILMN_1731224	PARP9			1433184_at	6720477C19Rik	1456144_at	Nav3	1433842_at	Lrrfip1	1458325_x_at	Bmf												203523_at	LSP1	221585_at	CACNG4	211135_x_at	LILRB3	221178_at	BAIAP2L2	206869_at	CHAD	1554675_a_at	SYCE1	218755_at	KIF20A	239060_at
ILMN_1875814	HS.571087	ILMN_1807439	ALDH1A3	ILMN_1701025	EPHX1	ILMN_1707571	GABRA5	ILMN_1703427	SON	ILMN_1744614	PLEKHG6	ILMN_1652366	NLRP7			1455447_at	D430019H16Rik	1453064_at	Etaa1	1450923_at	Tgfb2	1429052_at	Ptprd												1561171_a_at	GOLGA6L1 /// GOLGA6L6 /// LOC100132025	205164_at	GCAT	221852_at		238541_at	C21orf58	202409_at	IGF2 /// INS-IGF2	203821_at	HBEGF	232932_at		240057_at
ILMN_1695058	SLC38A5	ILMN_1690454	C3ORF54	ILMN_1690224	LOC442572	ILMN_1745607	A2M	ILMN_1691927	BTBD1	ILMN_1742781	KIRREL	ILMN_1786046	CASP9			1447669_s_at	Gng4	1444164_at		AFFX-r2-Bs-lys-3_at		1456319_at													215515_at		231154_x_at	TINAG	205730_s_at	ABLIM3	238820_at	TMEM229B	235733_at	GXYLT2	1560410_at		234858_at		225079_at
ILMN_1718898	HOXC9	ILMN_1862521	HS.125056	ILMN_1711608	SSBP2	ILMN_1811313	SLIT3	ILMN_1683960	FOXF2	ILMN_1781256	LEFTY2	ILMN_1676978	SNX15			1421895_at	Gm2223///Eif2s3x	1429549_at	Col27a1	1446147_at	Rbm39	1434628_a_at	Rhpn2												230920_at	LOC388630	219429_at	FA2H	228618_at	PEAR1	206242_at	TM4SF5	203167_at	TIMP2	1555979_at	FLJ39609	243869_at		238150_at
ILMN_1750178	LOC653450	ILMN_1809047	TBRG4	ILMN_1667430	DEGS1	ILMN_1736637	TBC1D23	ILMN_1666609	USP22	ILMN_1857215	HS.497121	ILMN_1705231	SLCO2A1			1434292_at	Snhg11	1418714_at	Dusp8	1427899_at	Rnf6	1451238_at	Jkamp												203918_at	PCDH1	219516_at	TRPV4	230840_at	LOC388588	209859_at	TRIM9	211583_x_at	NCR3	217055_x_at		229929_at	SPSB4	220819_at
ILMN_1695935	SORCS2	ILMN_1761999	C1ORF168	ILMN_1723227	FGF3	ILMN_1874689	HS.554507	ILMN_1760647	HOXA3	ILMN_1773337	DKK1	ILMN_1753287	DLL3			1445941_at		1440201_at	Slc8a1	1422064_a_at	Zbtb20	1448803_at	Golga4												222124_at	HIF3A	232832_at	DKFZp434J0226	244877_at	GPR173	244456_at		221583_s_at	KCNMA1	229777_at	CLRN3	201325_s_at	EMP1	206054_at
ILMN_1767503	GABRB3	ILMN_1783149	CDH23	ILMN_1693119	LOC130576	ILMN_1678219	LOC647534	ILMN_1906437	HS.569104	ILMN_1693129	RNF165	ILMN_1843756	HS.575725			1441170_a_at	Dab2ip	1434097_at	Zfp930	1449272_at	Cadm3	1445341_at													207434_s_at	FXYD2	231346_s_at		215446_s_at	LOX	219277_s_at	OGDHL	220000_at	SIGLEC5	209283_at	CRYAB	208507_at	OR7C2	220848_x_at
ILMN_1813120	MAP4K3	ILMN_1710543	SLC39A3	ILMN_1765525	WBSCR16	ILMN_1814998	FKSG30	ILMN_1779356	TP53	ILMN_1736834	SKIL	ILMN_1692623	LPHN3			AFFX-PheX-5_at		1428647_at	Pbx1	1421369_a_at	Mab21l1	1435285_at	Mpped2												210809_s_at	POSTN	210089_s_at	LAMA4	1556444_a_at		221286_s_at	MGC29506	226535_at	ITGB6	207087_x_at	ANK1	224925_at	PREX1	1559474_at
ILMN_1866416	HS.570668	ILMN_1864685	HS.552087	ILMN_1674533	TRPV6	ILMN_1672094	DLX1	ILMN_1657749	FLJ16008	ILMN_1787212	CDKN1A	ILMN_1667408	EPB41			1445758_at		1456341_a_at	Klf9	1439265_at		1446050_at													1563287_at		204404_at	SLC12A2	217414_x_at	HBA1 /// HBA2	215110_at	MBL1P	203601_s_at	ZBTB17	1565677_at		244711_at		1556445_at
ILMN_1707571	GABRA5	ILMN_1657435	MT1M	ILMN_1672899	POMC	ILMN_1714820	ITGB1	ILMN_1810707	EPB41L4B	ILMN_1709681	GABRB3	ILMN_1725906	C1ORF104			1450725_s_at	Car14	1430195_at	2810043O03Rik	1417658_at	Tbrg4	1419062_at	Epb4.1l3												207250_at	SIX6	1554224_at		237435_at		224724_at	SULF2	205440_s_at	NPY1R	211024_s_at	NKX2-1	244584_at	C11orf41	232756_at
ILMN_1745607	A2M	ILMN_1694817	TRH	ILMN_1680687	NSF	ILMN_1807439	ALDH1A3	ILMN_1699317	CNTN6	ILMN_1727532	OLFML3	ILMN_1713322	C7ORF28B			1436297_a_at	Grina	1456662_at	AA386476	1431430_s_at	Trim59	1421851_at	Map1b												204200_s_at	PDGFB	230003_at		219659_at	ATP8A2	205845_at	CACNA1H	209774_x_at	CXCL2	1556325_at	FILIP1	1560488_at	LCNL1	242222_at
ILMN_1811313	SLIT3	ILMN_1765704	CDC2L1	ILMN_1652487	RIOK1	ILMN_1690454	C3ORF54	ILMN_1742052	SERPINB9	ILMN_1737110	LOC651957	ILMN_1666665	COL23A1			1449314_at	Zfpm2	1426552_a_at	Bcl11a	1419072_at	Gstm7	1458667_at	Ninl												236732_at		240398_at		1558421_a_at	C14orf180	201466_s_at	JUN	207850_at	CXCL3	204105_s_at	NRCAM	237657_at		239048_at
ILMN_1736637	TBC1D23	ILMN_1765574	TFAP2A	ILMN_1760991	LOC650029	ILMN_1862521	HS.125056	ILMN_1755658	ABI3	ILMN_1699275	FLJ14712	ILMN_1777870	CRB3			1458842_at	Tenm1	1425822_a_at	Dtx1	1435453_at	A930011O12Rik	1430183_at	4833414E09Rik												222379_at	KCNE4	204854_at	LEPREL2	226553_at	TMPRSS2	214235_at	CYP3A5	226788_at	THAP11	224823_at	MYLK	209714_s_at	CDKN3	217238_s_at
ILMN_1801584	CXCR4	ILMN_1856541	HS.583719	ILMN_1736692	SRL	ILMN_1809047	TBRG4	ILMN_1693269	GNG8	ILMN_1683786	FYTTD1	ILMN_1808487	PLA2G12B			1447500_at	Cux2	1433852_at	Kidins220	1424183_at	Acat1	1452818_at	Ttf2												205364_at	ACOX2	244535_at		234511_at	ANKRD60	221585_at	CACNG4	221178_at	BAIAP2L2	1553572_a_at	CYGB	216565_x_at		204765_at
ILMN_1874689	HS.554507	ILMN_1674943	RNF5P1	ILMN_1750234	PRSS2	ILMN_1761999	C1ORF168	ILMN_1786444	LPL	ILMN_1702198	LOC643790	ILMN_1668865	SLC2A14			1448392_at	Sparc	1416762_at	S100a10	1438631_x_at	Ttc13	1458350_at	Opa3												1559188_x_at		202712_s_at	CKMT1A /// CKMT1B	227646_at	EBF1	205164_at	GCAT	238541_at	C21orf58	206643_at	HAL	240278_at	RASSF1	223627_at
ILMN_1678219	LOC647534	ILMN_1761083	HNRPA3	ILMN_1718128	PABPC3	ILMN_1783149	CDH23	ILMN_1744614	PLEKHG6	ILMN_1778301	LOC652183	ILMN_1692736	WDR17			1423250_a_at	Tgfb2	1448994_at	Sp1	1452382_at	Dnm3os	1432432_a_at	Rab3c												227494_at	LOC253842 /// NR6A1	231832_at	GALNT4	230035_at	BOC	231154_x_at	TINAG	238820_at	TMEM229B	227571_at		242070_at	LOC728485	227984_at
ILMN_1814998	FKSG30	ILMN_1779343	SNCB	ILMN_1790338	PRRX2	ILMN_1710543	SLC39A3	ILMN_1898518	HS.388347	ILMN_1662932	LCP1	ILMN_1770548	CLASP2			1426300_at	Alcam	1422663_at	Orc1	1436119_at	Aldh1l2	1420377_at	St8sia2												233609_at	PTPRK	203474_at	IQGAP2	240839_at		210122_at	PRM2	206242_at	TM4SF5	204989_s_at	ITGB4	230086_at	FNBP1	1564060_at
ILMN_1672094	DLX1	ILMN_1795835	LOC651455	ILMN_1730791	LOC646783	ILMN_1864685	HS.552087	ILMN_1742781	KIRREL	ILMN_1765701	LOC399942	ILMN_1810267	DNHD1			1451246_s_at	Aurkb	1431353_at	Pabpc4l	1421534_at	Dfna5	1422870_at	Hoxc4												210245_at	ABCC8	230668_at	NKAIN4	211483_x_at	CAMK2B	219429_at	FA2H	209859_at	TRIM9	216707_at		1559166_at		1554864_a_at
ILMN_1714820	ITGB1	ILMN_1789507	COL11A1	ILMN_1865612	HS.573171	ILMN_1657435	MT1M	ILMN_1857215	HS.497121	ILMN_1717599	CNTN3	ILMN_1779485	C14ORF115			1435353_a_at	Pisd-ps1///Pisd-ps3	1420984_at	Pctp	1415784_at	Vps35	1419487_at	Mybph												205972_at	SLC38A3	237033_at	FAM159A	238688_at	TPM1	219516_at	TRPV4	208606_s_at	WNT4	214065_s_at	CIB2	241346_at	ARHGAP30	232976_at
ILMN_1807439	ALDH1A3	ILMN_1700372	ZNF488	ILMN_1711327	TRIM37	ILMN_1694817	TRH	ILMN_1773337	DKK1	ILMN_1762439	C19ORF6	ILMN_1678043	LOC127406			1428157_at	Gng2	1436996_x_at	Lyz1	1438151_x_at	Zdhhc14	1438540_at	Col25a1												235816_s_at	RGL4	233626_at		222934_s_at	CLEC4E	232832_at	DKFZp434J0226	209542_x_at	IGF1	216182_at	SYNJ2	1557024_at		240763_at
ILMN_1690454	C3ORF54	ILMN_1814221	NPTX1	ILMN_1728923	F2RL2	ILMN_1765704	CDC2L1	ILMN_1693129	RNF165	ILMN_1794863	CAMK2N1	ILMN_1787375	AHNAK			1455106_a_at	Ckb	1429416_at	Ttc9b	1440970_at	Kalrn	1418493_a_at	Snca												203153_at	IFIT1	215382_x_at	LOC100507804 /// TPSAB1	224822_at	DLC1	231346_s_at		219277_s_at	OGDHL	220927_s_at	HPSE2	207354_at	CCL16	204879_at
ILMN_1862521	HS.125056	ILMN_1681081	AGPAT2	ILMN_1757060	CAMK2D	ILMN_1765574	TFAP2A	ILMN_1687519	SNAP23	ILMN_1728011	NLGN4X	ILMN_1906329	HS.565996			1416371_at	Apod	1442786_s_at	Rufy3	1420310_at		1435933_at	Scn2a1												1569781_at	LOC285423	240009_at	C21orf89	1554711_at	CALHM3	210089_s_at	LAMA4	215110_at	MBL1P	216928_at	TAL1	226333_at	IL6R	219554_at
ILMN_1809047	TBRG4	ILMN_1836385	HS.513113	ILMN_1673637	SLC10A4	ILMN_1856541	HS.583719	ILMN_1732278	C1ORF80	ILMN_1744387	KCNIP1	ILMN_1758784	ATP2C1			1425202_a_at	Ank3	1421830_at	Ak4	1426387_x_at	Pisd///Pisd-ps1///Prr14l///Pisd-ps3	1431014_at	Cecr2												208391_s_at	GLP1R	205259_at	NR3C2	1562358_at		221199_at	GFRA4	224724_at	SULF2	205274_at	GTPBP1	230845_at	NCRNA00253	236636_at
ILMN_1761999	C1ORF168	ILMN_1666599	SNORD30	ILMN_1811387	TFF3	ILMN_1674943	RNF5P1	ILMN_1736834	SKIL	ILMN_1746013	SPOCK1	ILMN_1694426	ROR2			1420293_at	Lpcat1	1438194_at	Slc1a2	1435558_at	Bai2	1453840_at	Pabpc1												233006_at	2004-09-01	219928_s_at	CABYR	222928_s_at	FAM160B2	204404_at	SLC12A2	205845_at	CACNA1H	229484_at	PPM1J	204450_x_at	APOA1	209847_at
ILMN_1783149	CDH23	ILMN_1666634	FAF1	ILMN_1659843	DNAJC3	ILMN_1732988	KIAA1666	ILMN_1709681	GABRB3	ILMN_1734387	DUSP4	ILMN_1781390	FGF17			1433988_s_at	C230098O21Rik	1439904_at	Fstl5	1450922_a_at	Tgfb2	1444616_x_at													234285_at	SYNGAP1	233822_x_at		237931_at		1554224_at		201466_s_at	JUN	214347_s_at	DDC	208582_s_at	DUX1 /// DUX3 /// DUX5	211133_x_at
ILMN_1710543	SLC39A3	ILMN_1699585	BHLHB5	ILMN_1664542	UBE2I	ILMN_1761083	HNRPA3	ILMN_1727532	OLFML3	ILMN_1710170	PPAP2C	ILMN_1719986	MGC17330			1423853_at	Lamp5	1434278_at	Mtm1	1419549_at	Arg1	1442262_at													204748_at	PTGS2	205378_s_at	ACHE	215403_at		211635_x_at	IGHA1 /// IGHA2 /// IGHD /// IGHG1 /// IGHG3 /// IGHG4 /// IGHM /// IGHV4-31 /// LOC100133862	214235_at	CYP3A5	208239_at	FOXE1	237140_x_at		215261_at
ILMN_1864685	HS.552087	ILMN_1716616	MARVELD3	ILMN_1676874	BCL10	ILMN_1779343	SNCB	ILMN_1737110	LOC651957	ILMN_1755215	LOC389432	ILMN_1725831	PLAC2			1450652_at	Ctsk	1429052_at	Ptprd	1450961_a_at	Tceal3///Tceal5///Tceal6	1460365_a_at	Dnm1												229569_at		1562016_at		232984_at	HYDIN	238351_x_at		221585_at	CACNG4	234894_at	ITIH5L	228782_at	SCGB3A2	208084_at
ILMN_1657435	MT1M	ILMN_1711439	EMILIN1	ILMN_1886595	HS.130980	ILMN_1795835	LOC651455	ILMN_1699275	FLJ14712	ILMN_1766951	MSX2	ILMN_1803213	MXRA5			1428089_at	Slitrk1	1456319_at		1422891_at	H2-Ea-ps	1429327_at	Nemf												232045_at	PHACTR1	207453_s_at	DNAJB5	219772_s_at	SMPX	230003_at		205164_at	GCAT	236690_at	RHBDD1	1557709_at		236152_at
ILMN_1694817	TRH	ILMN_1690397	DYNC1I1	ILMN_1661470	LOC648931	ILMN_1789507	COL11A1	ILMN_1668310	MOCS2	ILMN_1846017	HS.572569	ILMN_1704550	AZIN1			1416124_at	Ccnd2	1434628_a_at	Rhpn2	1429338_a_at	Nol9	1433539_at	Commd3												206480_at	LTC4S	222712_s_at	MUC13	215265_at	EMX1	239169_at	RDM1	231154_x_at	TINAG	214033_at	ABCC6	1552768_at	CAMKK1	1553385_at
ILMN_1765704	CDC2L1	ILMN_1705803	SOX9	ILMN_1696731	LOC652683	ILMN_1700372	ZNF488	ILMN_1683786	FYTTD1	ILMN_1789830	CFLAR	ILMN_1738407	ULBP1			1424130_a_at	Ptrf	1451238_at	Jkamp	1418623_at	Rab2a	1438921_at	Atr												202481_at	DHRS3	226534_at	KITLG	230088_at		240398_at		210122_at	PRM2	226865_at	LOC100509635	223499_at	C1QTNF5 /// MFRP	231014_at
ILMN_1765574	TFAP2A	ILMN_1742547	NRP1	ILMN_1708093	ARHGEF5	ILMN_1814221	NPTX1	ILMN_1702198	LOC643790	ILMN_1741688	CPXM2	ILMN_1677446	KUA-UEV			1417541_at	Hells	1445341_at		1420175_at	Tax1bp1	1459680_at													210807_s_at	SLC16A7	230372_at	HAS2	214538_x_at	RGS6	204854_at	LEPREL2	219429_at	FA2H	1563946_at		231798_at	NOG	208025_s_at
ILMN_1856541	HS.583719	ILMN_1670383	PCDH7	ILMN_1691849	LIN7C	ILMN_1681081	AGPAT2	ILMN_1778301	LOC652183	ILMN_1892859	HS.526642	ILMN_1848851	HS.560862			1419091_a_at	Anxa2	1435285_at	Mpped2	1454197_a_at	Ccdc86	1419355_at	Klf7												204586_at	BSN	236156_at	LIPA /// LOC100509637	229278_at	USP51	238776_x_at	OBSL1	219516_at	TRPV4	209357_at	CITED2	220455_at	SLC16A8	235629_at
ILMN_1674943	RNF5P1	ILMN_1694389	MYLC2PL	ILMN_1652464	TUBA3E	ILMN_1836385	HS.513113	ILMN_1662932	LCP1	ILMN_1716815	CEACAM1	ILMN_1743680	ACOXL			1457157_at	Plch1	1446050_at		1428140_at	Oxct1	1421278_s_at	Spta1												213385_at	CHN2	221578_at	RASSF4	1555914_a_at	EXD3	202712_s_at	CKMT1A /// CKMT1B	232832_at	DKFZp434J0226	206629_at	ADAMTSL2	1566967_at		204734_at
ILMN_1732988	KIAA1666	ILMN_1879480	HS.13291	ILMN_1746465	FJX1	ILMN_1666599	SNORD30	ILMN_1765701	LOC399942	ILMN_1801303	AMY2A	ILMN_1686388	TPM3			1423150_at	Scg5	1419062_at	Epb4.1l3	1455924_at	Rab6b	1449370_at	Sox4												211802_x_at	CACNA1G	206298_at	ARHGAP22	218657_at	RAPGEFL1	226459_at	PIK3AP1	231346_s_at		214551_s_at	CD7	234769_at	DKFZp547J222	207212_at
ILMN_1761083	HNRPA3	ILMN_1738675	PTPN6	ILMN_1668592	STON1	ILMN_1651423	HERC2P2	ILMN_1717599	CNTN3	ILMN_1806483	ZWILCH	ILMN_1759652	C1ORF61			1433789_at	Snhg3	1421851_at	Map1b	1429530_a_at	Smpd4	1428798_s_at	Setd6												220479_at	CPS1-IT	227906_s_at		230989_s_at	TSSK6	231832_at	GALNT4	221199_at	GFRA4	230189_x_at	NELF	234189_at		208524_at
ILMN_1779343	SNCB	ILMN_1688500	PCDH10	ILMN_1882764	HS.552647	ILMN_1666634	FAF1	ILMN_1762439	C19ORF6	ILMN_1770616	C12ORF56	ILMN_1756685	DEPDC6			1453448_at	2310067E19Rik	1458667_at	Ninl	1447204_at		1439520_at	Dtl												205009_at	TFF1	207522_s_at	ATP2A3	225721_at	SYNPO2	220008_at	SGK269	204404_at	SLC12A2	224142_s_at	TTTY8 /// TTTY8B	206696_at	GPR143	1552449_a_at
ILMN_1795835	LOC651455	ILMN_1659950	APC2	ILMN_1776888	OTEX	ILMN_1699585	BHLHB5	ILMN_1794863	CAMK2N1	ILMN_1758229	QSCN6	ILMN_1765212	LARP2			1416832_at	Slc39a8	1452818_at	Ttf2	1420975_at	Baz1b	1436041_at	Hand2												1556066_at	KDM6B	203157_s_at	GLS	1562924_at	LOC340357	203474_at	IQGAP2	239328_at		206296_x_at	MAP4K1	226864_at	PKIA	216345_at
ILMN_1789507	COL11A1	ILMN_1764082	MBOAT1	ILMN_1859340	HS.370520	ILMN_1716616	MARVELD3	ILMN_1728011	NLGN4X	ILMN_1695790	UBE2MP1	ILMN_1775034	LOC649987			1423271_at	Gjb2	1426607_at	Gm7120	1429433_at	Prrc2c	1424611_x_at	Trub2												231032_at	LOC286071	1569270_at	LOC100134368	211835_at	IGKV1-5	230668_at	NKAIN4	1554224_at		204597_x_at	STC1	1564760_at		241540_at
ILMN_1700372	ZNF488	ILMN_1690484	KIAA0895	ILMN_1755990	LOC92270	ILMN_1711439	EMILIN1	ILMN_1746013	SPOCK1	ILMN_1803429	CD44	ILMN_1654496	LOC646168			1451020_at	Gsk3b	1458350_at	Opa3	1416529_at	Emp1	1422571_at	Thbs2												237691_x_at	ENO3	233258_at		236788_at		237033_at	FAM159A	211635_x_at	IGHA1 /// IGHA2 /// IGHD /// IGHG1 /// IGHG3 /// IGHG4 /// IGHM /// IGHV4-31 /// LOC100133862	231900_at	ZDHHC18	205504_at	BTK	205980_s_at
ILMN_1814221	NPTX1	ILMN_1691616	LOC728035	ILMN_1723521	AJAP1	ILMN_1690397	DYNC1I1	ILMN_1734387	DUSP4	ILMN_1812273	EHMT1	ILMN_1880937	HS.153349			1456144_at	Nav3	1451323_at	Zfp7	1427604_a_at	Atp9a	1419672_at	Spock1												217101_at	TTC39A	220136_s_at	CRYBA2	212358_at	CLIP3	205259_at	NR3C2	230003_at		1555645_at	GAFA2	206526_at	RIBC2	213247_at
ILMN_1681081	AGPAT2	ILMN_1809490	NAP5	ILMN_1663171	MATN3	ILMN_1705803	SOX9	ILMN_1710170	PPAP2C	ILMN_1659029	FAM116B	ILMN_1716224	STARD4			1453064_at	Etaa1	1432432_a_at	Rab3c	1456515_s_at	Tcfl5	1452391_at	Cxadr												213075_at	OLFML2A	234054_at	LOC143188	216425_at		207741_x_at	TPSAB1	239169_at	RDM1	240176_at		219452_at	DPEP2	203665_at
ILMN_1836385	HS.513113	ILMN_1661366	LOC643576	ILMN_1882953	HS.535825	ILMN_1742547	NRP1	ILMN_1687544	ZNF567	ILMN_1736005	NCAPH2	ILMN_1892100	HS.570617			1444164_at		1420377_at	St8sia2	1439127_at	AI314180	1416164_at	Fbln5												241050_at		230751_at	WNT4	210569_s_at	SIGLEC9	216845_x_at	MLL2	204854_at	LEPREL2	1556312_at	C2orf71	228179_at	CIRH1A /// HAS3	1566002_at
ILMN_1666599	SNORD30	ILMN_1762085	NR3C1	ILMN_1691980	FAM126A	ILMN_1670383	PCDH7	ILMN_1755215	LOC389432	ILMN_1844029	HS.7413	ILMN_1724145	CBX4			1429549_at	Col27a1	1422870_at	Hoxc4	1418755_at	Tbx15	1450744_at	Ell2												1554997_a_at	PTGS2	244160_at		236854_at	LOC284749	244281_at	REXO1	244535_at		244810_at		201438_at	COL6A3	207249_s_at
ILMN_1651423	HERC2P2	ILMN_1693905	HAT1	ILMN_1668675	PAPSS2	ILMN_1694389	MYLC2PL	ILMN_1766951	MSX2	ILMN_1705225	PRTG	ILMN_1703555	SNORD31			1418714_at	Dusp8	1419487_at	Mybph	1417939_at	Rad51ap1	1417463_a_at	Lamtor1												238092_at		220074_at	CDHR5	231537_at		219928_s_at	CABYR	202712_s_at	CKMT1A /// CKMT1B	234713_x_at		213990_s_at	PAK7	203999_at
ILMN_1666634	FAF1	ILMN_1908923	HS.554410	ILMN_1727801	EYA2	ILMN_1879480	HS.13291	ILMN_1846017	HS.572569	ILMN_1656287	SPOCK2	ILMN_1738578	FILIP1L			1424083_at	Ptbp3	1438540_at	Col25a1	1433662_s_at	Timp2	1425461_at	Fbxw11												203823_at	RGS3	217488_x_at	PMS2P3	233189_at		205378_s_at	ACHE	226459_at	PIK3AP1	218858_at	DEPDC6	1570253_a_at	RHEBL1	207673_at
ILMN_1699585	BHLHB5	ILMN_1703427	SON	ILMN_1678652	C10ORF61	ILMN_1738675	PTPN6	ILMN_1789830	CFLAR	ILMN_1661994	ESRRG	ILMN_1708714	C1ORF215			1440201_at	Slc8a1	1418493_a_at	Snca	1419058_at	Polr1e	1450429_at	Capn6												233846_at	CCDC85A	224537_at	PCDHGC5	203161_s_at	RNF8	207453_s_at	DNAJB5	231832_at	GALNT4	219655_at	C7orf10	210165_at	DNASE1	236284_at
ILMN_1716616	MARVELD3	ILMN_1691927	BTBD1	ILMN_1770293	KLF5	ILMN_1688500	PCDH10	ILMN_1741688	CPXM2	ILMN_1676663	TNFRSF11B	ILMN_1698952	TNFRSF11A			1434097_at	Zfp930	1435933_at	Scn2a1	1422839_at	Neurog2	1434502_x_at	Slc4a1												237276_at	NASP	234356_at	DKFZP434K028	213961_s_at		222712_s_at	MUC13	220008_at	SGK269	226456_at	C16orf75	233067_at	LOC100287017	237256_at
ILMN_1711439	EMILIN1	ILMN_1683960	FOXF2	ILMN_1712587	ARSB	ILMN_1659950	APC2	ILMN_1892859	HS.526642	ILMN_1723277	MFAP3L	ILMN_1787673	TM4SF11			1428647_at	Pbx1	1431014_at	Cecr2	1460351_at	S100a11	1426413_at	Neurod1												1556601_a_at	SPATA13	203851_at	IGFBP6	236405_at	FBXO41	226534_at	KITLG	203474_at	IQGAP2	1553457_at	NCRNA00269	1564109_at	LOC284865	222226_at
ILMN_1690397	DYNC1I1	ILMN_1666609	USP22	ILMN_1759691	LOC731366	ILMN_1764082	MBOAT1	ILMN_1716815	CEACAM1	ILMN_1783956	ATP8B4	ILMN_1715332	TTC21A			1456341_a_at	Klf9	1444616_x_at		1423340_at	Tfap2b	1419593_at	Greb1												1568822_at	GTPBP5	204326_x_at	MT1X	1552340_at	SP7	236156_at	LIPA /// LOC100509637	237033_at	FAM159A	228113_at	RAB37	230342_at	FOXK1	1556560_a_at
ILMN_1705803	SOX9	ILMN_1760647	HOXA3	ILMN_1839617	HS.158378	ILMN_1690484	KIAA0895	ILMN_1801303	AMY2A	ILMN_1670695	BACH2	ILMN_1839380	HS.16515			1430195_at	2810043O03Rik	1442262_at		1427580_a_at	Rian	1427219_at	Gm17275///Gm20249												230398_at	TNS4	241134_at		207364_at	TEX28	221578_at	RASSF4	205259_at	NR3C2	211401_s_at	FGFR2	203129_s_at	KIF5C	214604_at
ILMN_1742547	NRP1	ILMN_1906437	HS.569104	ILMN_1816622	HS.542778	ILMN_1691616	LOC728035	ILMN_1720703	SLC25A3	ILMN_1746386	HHLA1	ILMN_1726041	FLJ30092			1456662_at	AA386476	1460365_a_at	Dnm1	1419205_x_at	Gpatch4	1415885_at	Chgb												235371_at	GXYLT2	227397_at	TPM2	1553359_at	FBXL18	206298_at	ARHGAP22	216845_x_at	MLL2	211867_s_at	PCDHA10	203365_s_at	MMP15	215649_s_at
ILMN_1670383	PCDH7	ILMN_1660288	C10ORF41	ILMN_1797576	PLEKHA3	ILMN_1809490	NAP5	ILMN_1806483	ZWILCH	ILMN_1897952	HS.562089	ILMN_1743594	UBXD7			1426552_a_at	Bcl11a	1429327_at	Nemf	1419402_at	Mns1	1446068_at	Adk												243677_at	GORASP1	231846_at	FOXRED2	232573_at		212741_at	MAOA	244281_at	REXO1	239594_at	LOC145837	244630_at		242567_at
ILMN_1694389	MYLC2PL	ILMN_1779356	TP53	ILMN_1808117	C1QL4	ILMN_1661366	LOC643576	ILMN_1770616	C12ORF56	ILMN_1768793	UTF1	ILMN_1778377	ERGIC1			1425822_a_at	Dtx1	1433539_at	Commd3	1434303_at	Raph1	1443825_x_at	Spaca3												242991_at	TJP2	237230_at	GPHA2	210459_at	PSMD4	227906_s_at		219928_s_at	CABYR	208343_s_at	NR5A2	220689_at		223719_s_at
ILMN_1879480	HS.13291	ILMN_1657749	FLJ16008	ILMN_1676980	MTSS1	ILMN_1762085	NR3C1	ILMN_1758229	QSCN6	ILMN_1686668	GFM2	ILMN_1751036	SMAD2			1433852_at	Kidins220	1459680_at		1441317_x_at	Jakmip1	1425067_at	Celsr3												238214_at	LRRC69	243456_at	ZNF214	240115_at	LOC100286925	207522_s_at	ATP2A3	207453_s_at	DNAJB5	237977_at		1554408_a_at	TK1	239499_at
ILMN_1738675	PTPN6	ILMN_1810707	EPB41L4B	ILMN_1785202	STAT4	ILMN_1693905	HAT1	ILMN_1695790	UBE2MP1	ILMN_1713818	LOC647415	ILMN_1904401	HS.132048			1416762_at	S100a10	1419355_at	Klf7	1435895_at	Lsamp	1455516_at	Csrnp3												226560_at		203074_at	ANXA8 /// ANXA8L1 /// ANXA8L2	243035_at		233258_at		222712_s_at	MUC13	1565320_at	RBMY3AP	1560399_a_at	OTUD7A	1559748_at
ILMN_1688500	PCDH10	ILMN_1699317	CNTN6	ILMN_1691611	LOC645436	ILMN_1908923	HS.554410	ILMN_1803429	CD44	ILMN_1794875	MAG1	ILMN_1708496	BRSK2			1436694_s_at	Neurod4	1421278_s_at	Spta1	1420686_at	Cryba4	1438929_at													227457_at	DDA1	205127_at	PTGS1	215524_x_at	TRAC /// TRAJ17 /// TRAV20	220136_s_at	CRYBA2	226534_at	KITLG	234555_at	EPPK1	218435_at	DNAJC15	210763_x_at
ILMN_1659950	APC2	ILMN_1710808	MPZ	ILMN_1747759	WSB1	ILMN_1703427	SON	ILMN_1812273	EHMT1	ILMN_1652940	MGC16703	ILMN_1687495	SLC37A1			1448994_at	Sp1	1449370_at	Sox4	1456590_x_at	Akr1b3	1434644_at	Tbl1x												202340_x_at	NR4A1	1564931_at		225482_at	KIF1A	207006_s_at	CCDC106	219753_at	STAG3	239060_at		230080_at	LOC285943	207344_at
ILMN_1764082	MBOAT1	ILMN_1742052	SERPINB9	ILMN_1815081	AQP1	ILMN_1691927	BTBD1	ILMN_1659029	FAM116B	ILMN_1751227	LOC401321	ILMN_1655161	MORN1			1422663_at	Orc1	1428798_s_at	Setd6	1430996_at	Etnk1	AFFX-LysX-3_at													1559795_at		222719_s_at	PDGFC	241196_at		244160_at		236156_at	LIPA /// LOC100509637	219686_at	STK32B	1563043_at	LOC285375	206287_s_at
ILMN_1690484	KIAA0895	ILMN_1755658	ABI3	ILMN_1810604	ELMOD1	ILMN_1683960	FOXF2	ILMN_1736005	NCAPH2	ILMN_1669972	DKFZP686O24166	ILMN_1716869	GPM6A			1431353_at	Pabpc4l	1439520_at	Dtl	1441726_at		1428160_at	Ndufab1												240097_at		219230_at	TMEM100	230916_at	NODAL	223344_s_at	MS4A7	206298_at	ARHGAP22	240057_at		244694_at	IGLON5	235838_at
ILMN_1691616	LOC728035	ILMN_1693269	GNG8	ILMN_1673980	LOC643669	ILMN_1666609	USP22	ILMN_1844029	HS.7413	ILMN_1678949	HSPBP1	ILMN_1866465	HS.502887			1420984_at	Pctp	1436041_at	Hand2	1455048_at	Igsf3	1420993_at	B3gnt5												218690_at	PDLIM4	214509_at	HIST1H3I	238514_at	TMEM25	220074_at	CDHR5	212741_at	MAOA	225079_at	EMP2	229695_at		206213_at
ILMN_1809490	NAP5	ILMN_1786444	LPL	ILMN_1723884	ARF4	ILMN_1760647	HOXA3	ILMN_1705225	PRTG	ILMN_1740762	GRB7	ILMN_1790753	FLJ11292			1436996_x_at	Lyz1	1424611_x_at	Trub2	1450430_at	Mrc1	1430147_a_at	Taf1d												235486_at	C11orf41	1556138_a_at		1556872_s_at	IQSEC3	217488_x_at	PMS2P3	227906_s_at		220819_at	FRMD1	238046_x_at	PWWP2B	209840_s_at
ILMN_1661366	LOC643576	ILMN_1744614	PLEKHG6	ILMN_1708604	C7ORF28A	ILMN_1906437	HS.569104	ILMN_1661994	ESRRG	ILMN_1853085	HS.266041	ILMN_1870729	HS.444913			1429416_at	Ttc9b	1422571_at	Thbs2	1419014_at	Rhag	1421654_a_at	Lmna												204714_s_at	F5	1554483_at	TMEM37	1564778_at		241629_at		207522_s_at	ATP2A3	206054_at	KNG1	230489_at	CD5	236356_at
ILMN_1762085	NR3C1	ILMN_1898518	HS.388347	ILMN_1748992	RHOU	ILMN_1660288	C10ORF41	ILMN_1723277	MFAP3L	ILMN_1658706	ST6GALNAC2	ILMN_1798926	SOCS2			1442786_s_at	Rufy3	1419672_at	Spock1	1439753_x_at	Six4	1416023_at	Fabp3												235524_at	RALGAPA1	203716_s_at	DPP4	1565738_at	SCTR	224537_at	PCDHGC5	203157_s_at	GLS	220848_x_at	OBP2A	211923_s_at	ZNF471	1553706_at
ILMN_1693905	HAT1	ILMN_1742781	KIRREL	ILMN_1761915	BRWD1	ILMN_1779356	TP53	ILMN_1783956	ATP8B4	ILMN_1675632	C21ORF37	ILMN_1653793	PDPK1			1421830_at	Ak4	1452391_at	Cxadr	1459984_at	Mia3	1447788_s_at	Tspyl3												202310_s_at	COL1A1	215715_at	SLC6A2	220440_at	LGALS13	234356_at	DKFZP434K028	234054_at	LOC143188	1559474_at	SPEG	231748_at	ULBP3	209588_at
ILMN_1908923	HS.554410	ILMN_1781256	LEFTY2	ILMN_1698985	IQWD1	ILMN_1657749	FLJ16008	ILMN_1670695	BACH2	ILMN_1844350	HS.334320	ILMN_1661137	SH3RF2			1438194_at	Slc1a2	1416164_at	Fbln5	1431235_at	Snhg4///Mir1949	1448952_at	Chd3os												236121_at	OR51E2	1559478_at		229093_at		215870_s_at	PLA2G5	207006_s_at	CCDC106	232756_at	KALRN	214242_at	MAN1A2	1559620_at
ILMN_1703427	SON	ILMN_1857215	HS.497121	ILMN_1671800	LOC388279	ILMN_1810707	EPB41L4B	ILMN_1746386	HHLA1	ILMN_1777199	GRP	ILMN_1752658	NGFR			1439904_at	Fstl5	1450744_at	Ell2	1439696_at	Nr2c2	1421425_a_at	Rcan2												1555871_at	TTC28-AS	208032_s_at	GRIA3	208202_s_at	PHF15	204326_x_at	MT1X	223344_s_at	MS4A7	205578_at	ROR2	217875_s_at	PMEPA1	220490_at
ILMN_1691927	BTBD1	ILMN_1773337	DKK1	ILMN_1698139	TCEA1	ILMN_1699317	CNTN6	ILMN_1897952	HS.562089	ILMN_1656382	GIYD2	ILMN_1712561	TAF13			1444767_at		1417463_a_at	Lamtor1	1428839_at	Wdr53	1422589_at	Rab3a												216670_at	KLK13	220678_at	FLJ20712	1560960_at		234664_at	LOC100132062 /// LOC100133161 /// LOC731275	220074_at	CDHR5	242222_at	LOC440894	234782_at	KLHL31	230276_at
ILMN_1683960	FOXF2	ILMN_1693129	RNF165	ILMN_1678928	SLCO3A1	ILMN_1710808	MPZ	ILMN_1768793	UTF1	ILMN_1797557	PLEKHA6	ILMN_1680302	LOC643446			1458325_x_at	Bmf	1425461_at	Fbxw11	1428869_at	Nolc1	1430798_x_at	Mrpl15												220611_at	DAB1	215362_at		237285_at	SORBS2	207540_s_at	SYK	241629_at		244656_at	RASL10B	211659_at	GPR135	210248_at
ILMN_1666609	USP22	ILMN_1687519	SNAP23	ILMN_1670800	LOC651745	ILMN_1742052	SERPINB9	ILMN_1686668	GFM2	ILMN_1685194	CLDN10	ILMN_1671969	LOC647115			1434278_at	Mtm1	1450429_at	Capn6	1441444_at	Nbeal1	1428349_s_at	Ebf3												231360_at	C20orf141	208190_s_at	LSR	215927_at	ARFGEF2	227397_at	TPM2	215870_s_at	PLA2G5	218843_at	FNDC4	201860_s_at	PLAT	215299_x_at
ILMN_1760647	HOXA3	ILMN_1732278	C1ORF80	ILMN_1808322	MAP3K7IP2	ILMN_1755658	ABI3	ILMN_1713818	LOC647415	ILMN_1795063	ZADH2	ILMN_1779841	PPP2R1B			1429052_at	Ptprd	1434502_x_at	Slc4a1	1456862_at	Six4	1456653_a_at	Mthfd1l												1566178_x_at		216270_at	ILVBL	239565_at	LOC100128292	222088_s_at	SLC2A14 /// SLC2A3	204326_x_at	MT1X	230985_at	C9orf131	227057_at	ARHGAP27	239998_at
ILMN_1906437	HS.569104	ILMN_1736834	SKIL	ILMN_1734736	VPS16	ILMN_1693269	GNG8	ILMN_1794875	MAG1	ILMN_1703803	ADAMTS3	ILMN_1708510	LOC651850			1456319_at		1426413_at	Neurod1	1451204_at	Scara5	1424161_at	Ddx27												208312_s_at	LOC100507851 /// PRAMEF1 /// PRAMEF2	206522_at	MGAM	209775_x_at	SLC19A1	235933_at	FLJ32154	241134_at		217238_s_at	ALDOB	206800_at	MTHFR	232292_at
ILMN_1660288	C10ORF41	ILMN_1787212	CDKN1A	ILMN_1780894	ANTXR1	ILMN_1786444	LPL	ILMN_1652940	MGC16703	ILMN_1710312	TMEM31	ILMN_1729170	GPA33			1434628_a_at	Rhpn2	1419593_at	Greb1	1455102_at	Larp4	1436513_at	Tanc2												1558323_at	TMEM72	211883_x_at	CEACAM1	236101_at		211597_s_at	HOPX	207540_s_at	SYK	203407_at	PPL	224568_x_at	MALAT1	208450_at
ILMN_1779356	TP53	ILMN_1709681	GABRB3	ILMN_1685173	LOC650638	ILMN_1744614	PLEKHG6	ILMN_1751227	LOC401321	ILMN_1813350	HSD11B2	ILMN_1699806	LOC646426			1451238_at	Jkamp	1427219_at	Gm17275///Gm20249	1423406_at	Sv2a	1421972_s_at	Hcfc1												215166_at	IGSF9B	201422_at	IFI30	1554635_a_at	NPAS3	231846_at	FOXRED2	222088_s_at	SLC2A14 /// SLC2A3	204765_at	ARHGEF5	203980_at	FABP4	211910_at
ILMN_1657749	FLJ16008	ILMN_1727532	OLFML3	ILMN_1787813	SLC5A3	ILMN_1898518	HS.388347	ILMN_1789407	FAM18B2	ILMN_1747258	FMN2	ILMN_1747593	ISLR			1448803_at	Golga4	1415885_at	Chgb	1416405_at	Bgn	1436776_x_at	Slc7a4												205041_s_at	ORM1 /// ORM2	1556149_at	ARVCF	212951_at	GPR116	243456_at	ZNF214	231846_at	FOXRED2	231735_s_at	MALAT1	218574_s_at	LMCD1	236967_at
ILMN_1810707	EPB41L4B	ILMN_1737110	LOC651957	ILMN_1727249	FAM21C	ILMN_1742781	KIRREL	ILMN_1669972	DKFZP686O24166	ILMN_1812073	ATP6V1B1	ILMN_1742410	BCL2L1			1445341_at		1446068_at	Adk	1455325_at	Miat	1443312_at													207104_x_at	LILRB1	239132_at	NOS1	233743_x_at	S1PR5	203074_at	ANXA8 /// ANXA8L1 /// ANXA8L2	237230_at	GPHA2	223627_at	MEX3B	240155_x_at	ZNF493 /// ZNF738	244776_at
ILMN_1699317	CNTN6	ILMN_1699275	FLJ14712	ILMN_1747019	PDYN	ILMN_1781256	LEFTY2	ILMN_1678949	HSPBP1	ILMN_1710075	FAM89A	ILMN_1805477	SH2D3C			1435285_at	Mpped2	1443825_x_at	Spaca3	1416701_at	Rnd3	1455488_at	Haus6												212067_s_at	C1R	239087_at	ANKS4B	203331_s_at	INPP5D	1564931_at		203074_at	ANXA8 /// ANXA8L1 /// ANXA8L2	227984_at	LMF1	231228_at	BCL2L1	209125_at
ILMN_1710808	MPZ	ILMN_1668310	MOCS2	ILMN_1781173	HDAC9	ILMN_1857215	HS.497121	ILMN_1740762	GRB7	ILMN_1746435	HIST1H1E	ILMN_1719123	CRX			1446050_at		1415772_at	Ncl	1439048_at	Cadm2	1454642_a_at	Commd3												239652_at		206103_at	RAC3	214186_s_at	HCG26	222719_s_at	PDGFC	222719_s_at	PDGFC	205199_at	CA9	227707_at	MYLIP	1563255_at
ILMN_1742052	SERPINB9	ILMN_1683786	FYTTD1	ILMN_1673746	LOC653252	ILMN_1693129	RNF165	ILMN_1853085	HS.266041	ILMN_1778337	TCF2	ILMN_1766925	CDH13			1419062_at	Epb4.1l3	1425067_at	Celsr3	1418467_at	Smarcd3	1431233_at	Cnnm4												218162_at	OLFML3	239605_x_at		237103_at		219230_at	TMEM100	219230_at	TMEM100	1564060_at	LOC144742	238645_at		215153_at
ILMN_1755658	ABI3	ILMN_1702198	LOC643790	ILMN_1804321	LOC648984	ILMN_1687519	SNAP23	ILMN_1658706	ST6GALNAC2	ILMN_1759297	PATZ1	ILMN_1745108	LOC161931			1421851_at	Map1b	1455516_at	Csrnp3	1439820_at		1422198_a_at	Shmt1												227487_s_at	SERPINE2	221313_at	GPR52	206277_at	P2RY2	214509_at	HIST1H3I	1556138_a_at		205066_s_at	ENPP1	215365_at	CACNB2	206644_at
ILMN_1693269	GNG8	ILMN_1778301	LOC652183	ILMN_1881960	HS.444785	ILMN_1732278	C1ORF80	ILMN_1675632	C21ORF37	ILMN_1807212	USP44	ILMN_1808633	C20ORF96			1458667_at	Ninl	1438929_at		1423600_a_at	Tcof1	1449885_at	Tmem47												242497_at	TRAFD1	214340_at	ALOX12P2	220445_s_at	CSAG2 /// CSAG3	1556138_a_at		1554483_at	TMEM37	1554864_a_at	SDC3	211796_s_at	TRBC1 /// TRBC2	223484_at
ILMN_1786444	LPL	ILMN_1662932	LCP1	ILMN_1750394	SLC39A6	ILMN_1736834	SKIL	ILMN_1656382	GIYD2	ILMN_1910180	HS.575038	ILMN_1831942	HS.486362			1430183_at	4833414E09Rik	1434644_at	Tbl1x	1426599_a_at	Slc2a1	1423016_a_at	Gypa												215826_x_at	ZNF835	213693_s_at	MUC1	220284_at	DKKL1	1554483_at	TMEM37	233860_s_at	OBP2A /// OBP2B	232976_at	SNORD116@	241339_at		227938_s_at
ILMN_1744614	PLEKHG6	ILMN_1765701	LOC399942	ILMN_1773348	DRD4	ILMN_1709681	GABRB3	ILMN_1797557	PLEKHA6	ILMN_1746116	OCA2	ILMN_1744837	HAS2			1452818_at	Ttf2	AFFX-LysX-3_at		1444494_at	Klhl41	1433203_at	6030400A10Rik												209589_s_at	EPHB2	204483_at	ENO3	236726_at	RGS6	233860_s_at	OBP2A /// OBP2B	203716_s_at	DPP4	240763_at	LOC100506853	209901_x_at	AIF1	234911_at
ILMN_1898518	HS.388347	ILMN_1717599	CNTN3	ILMN_1769290	C9ORF52	ILMN_1727532	OLFML3	ILMN_1685194	CLDN10	ILMN_1755758	RIF1	ILMN_1754860	MRPS12			1426607_at	Gm7120	1428160_at	Ndufab1	1450078_at	Nrk	1456480_at	Fry												222925_at	DCDC2	220441_at	DNAJC22	219498_s_at	BCL11A	203716_s_at	DPP4	215715_at	SLC6A2	204879_at	PDPN	239286_at	CDH11	218747_s_at
ILMN_1742781	KIRREL	ILMN_1762439	C19ORF6	ILMN_1701514	TRAF3IP2	ILMN_1737110	LOC651957	ILMN_1751885	GPR64	ILMN_1666731	C3ORF32	ILMN_1723684	DARC			1458350_at	Opa3	1440487_at	Dcc	1421515_at	Nr6a1	1427518_at	Zfp930												232378_at	SLC5A9	230536_at	PBX4	1553188_s_at	PARD3B	215715_at	SLC6A2	208032_s_at	GRIA3	219554_at	RHCG	204818_at	HSD17B2	238998_x_at
ILMN_1781256	LEFTY2	ILMN_1794863	CAMK2N1	ILMN_1670844	OPN3	ILMN_1699275	FLJ14712	ILMN_1795063	ZADH2	ILMN_1753913	GPR177	ILMN_1726597	C6ORF32			1451323_at	Zfp7	1420993_at	B3gnt5	1456878_at	Lrrc75b	1452979_at	Atat1												206117_at	TPM1	205509_at	CPB1	203305_at	F13A1	208032_s_at	GRIA3	215362_at		236636_at		233749_at		224973_at
ILMN_1857215	HS.497121	ILMN_1728011	NLGN4X	ILMN_1813639	C20ORF58	ILMN_1668310	MOCS2	ILMN_1703803	ADAMTS3	ILMN_1711807	LPHN3	ILMN_1674293	LOC653257			1432432_a_at	Rab3c	1430147_a_at	Taf1d	1453289_at	Ago4	1458492_x_at	Ntm												220377_at	FAM30A	231474_at	C6orf221	1564075_a_at	C17orf104	215362_at		208190_s_at	LSR	209847_at	CDH17	222958_s_at	DEPDC1	234938_at
ILMN_1773337	DKK1	ILMN_1744387	KCNIP1	ILMN_1676289	NCAM1	ILMN_1683786	FYTTD1	ILMN_1710312	TMEM31	ILMN_1770653	MAL2	ILMN_1781537	AOF1			1420377_at	St8sia2	1421654_a_at	Lmna	1429527_a_at	Plscr1	1431715_a_at	Lig3												211848_s_at	CEACAM7	215119_at	MYO16	236358_at		216270_at	ILVBL	216270_at	ILVBL	215261_at		232105_at	LOC100506918	224501_at
ILMN_1693129	RNF165	ILMN_1746013	SPOCK1	ILMN_1816251	HS.475733	ILMN_1702198	LOC643790	ILMN_1813350	HSD11B2	ILMN_1696295	LY6G6D	ILMN_1698224	BCL11A			1422870_at	Hoxc4	1456084_x_at	Fmod	1422520_at	Nefm	1427770_a_at	Slc2a3												218223_s_at	PLEKHO1	1552914_a_at	CD276	208581_x_at	MT1X	201422_at	IFI30	206522_at	MGAM	208084_at	ITGB6	211135_x_at	LILRB3	230105_at
ILMN_1687519	SNAP23	ILMN_1734387	DUSP4	ILMN_1809607	PPIF	ILMN_1778301	LOC652183	ILMN_1747258	FMN2	ILMN_1811729	CBLC	ILMN_1662070	HTR3A			1419487_at	Mybph	1416023_at	Fabp3	1422437_at	Col5a2	1437118_at	Usp7												225801_at		204596_s_at	STC1	216567_at		1570026_at	CPXM2	211883_x_at	CEACAM1	236152_at	PAGE5	221852_at		203908_at
ILMN_1732278	C1ORF80	ILMN_1710170	PPAP2C	ILMN_1755910	SRGAP2	ILMN_1662932	LCP1	ILMN_1812073	ATP6V1B1	ILMN_1734452	GLYATL2	ILMN_1764628	LYPLA2			1438540_at	Col25a1	1447788_s_at	Tspyl3	1458560_at	Aspm	1422835_at	Kcnd2												209792_s_at	KLK10	206286_s_at	TDGF1 /// TDGF3	214677_x_at	IGLV1-44 /// LOC100290481	1556149_at	ARVCF	201422_at	IFI30	1553385_at	LOC84931	225424_at	GPAM	216496_s_at
ILMN_1736834	SKIL	ILMN_1687544	ZNF567	ILMN_1720271	HAS3	ILMN_1765701	LOC399942	ILMN_1710075	FAM89A	ILMN_1684922	LOC644322	ILMN_1838885	HS.514843			1418493_a_at	Snca	1452357_at	Sept5///Gp1bb	1440108_at	Foxp2	1430289_a_at	Wdr77												212095_s_at	MTUS1	1554675_a_at	SYCE1	1552990_at	FAM71E2	239132_at	NOS1	1570026_at	CPXM2	207149_at	CDH12	221436_s_at	CDCA3	216937_s_at
ILMN_1787212	CDKN1A	ILMN_1755215	LOC389432	ILMN_1696946	LOC729148	ILMN_1717599	CNTN3	ILMN_1778337	TCF2	ILMN_1813585	FEZF1	ILMN_1808765	ZNF25			1435933_at	Scn2a1	1448952_at	Chd3os	1442168_at	A230071A22Rik	1433892_at	Spag5												238878_at	ARX	203821_at	HBEGF	212023_s_at	MKI67	239087_at	ANKS4B	1556149_at	ARVCF	235629_at		230840_at	LOC388588	227481_at
ILMN_1709681	GABRB3	ILMN_1766951	MSX2	ILMN_1690880	CTAGE5	ILMN_1762439	C19ORF6	ILMN_1759297	PATZ1	ILMN_1693483	FGF18	ILMN_1746945	CSMD1			1431014_at	Cecr2	AFFX-r2-Bs-phe-3_at		1427141_at	2700099C18Rik	1459670_at													227030_at	IKZF3	1560410_at		207448_at	POFUT2	206103_at	RAC3	239132_at	NOS1	204734_at	KRT15	233104_at	PABPC1L	207619_at
ILMN_1727532	OLFML3	ILMN_1846017	HS.572569	ILMN_1782843	LOC653994	ILMN_1794863	CAMK2N1	ILMN_1807212	USP44	ILMN_1809456	CNTFR	ILMN_1712031	LOC653629			1453840_at	Pabpc1	1421425_a_at	Rcan2	1449504_at	Kpna1	1433842_at	Lrrfip1												217333_at		1555979_at	FLJ39609	207514_s_at	GNAT1	239605_x_at		239087_at	ANKS4B	208524_at	GPR15	244877_at	GPR173	206596_s_at
ILMN_1737110	LOC651957	ILMN_1789830	CFLAR	ILMN_1692623	LPHN3	ILMN_1728011	NLGN4X	ILMN_1746116	OCA2	ILMN_1679747	ZNF521	ILMN_1855694	HS.211379			1444616_x_at		1422589_at	Rab3a	1427465_at	Atp1a2	1450923_at	Tgfb2												222696_at	AXIN2	233773_at		219729_at	PRRX2	221313_at	GPR52	239605_x_at		215724_at	PLD1	205922_at	VNN2	208176_at
ILMN_1699275	FLJ14712	ILMN_1741688	CPXM2	ILMN_1880280	HS.549989	ILMN_1744387	KCNIP1	ILMN_1755758	RIF1	ILMN_1893999	HS.582726	ILMN_1870702	HS.406568			1442262_at		1430798_x_at	Mrpl15	1439059_at	Fam199x	AFFX-r2-Bs-lys-3_at													1564401_at	LOC400748	236950_s_at	LOC157381	219505_at	CECR1	204483_at	ENO3	221313_at	GPR52	1552449_a_at	SCGB1C1	215446_s_at	LOX	211889_x_at
ILMN_1668310	MOCS2	ILMN_1892859	HS.526642	ILMN_1667408	EPB41	ILMN_1746013	SPOCK1	ILMN_1666731	C3ORF32	ILMN_1757497	VGF	ILMN_1773650	LRRN3			1460365_a_at	Dnm1	1428349_s_at	Ebf3	1417381_at	C1qa	1446147_at	Rbm39												211832_s_at	MDM2	217055_x_at		243486_at		230536_at	PBX4	213693_s_at	MUC1	237959_at		217414_x_at	HBA1 /// HBA2	222331_at
ILMN_1683786	FYTTD1	ILMN_1716815	CEACAM1	ILMN_1725906	C1ORF104	ILMN_1734387	DUSP4	ILMN_1753913	GPR177	ILMN_1769996	MUM1L1	ILMN_1697472	TM2D3			1429327_at	Nemf	1456653_a_at	Mthfd1l	1438038_at	4930402H24Rik	1427899_at	Rnf6												221456_at	TAS2R3	1558806_at		211532_x_at	KIR2DS2	205509_at	CPB1	204483_at	ENO3	241470_x_at		211111_at	HGC6.3	203543_s_at
ILMN_1702198	LOC643790	ILMN_1801303	AMY2A	ILMN_1735064	PPP1R3E	ILMN_1710170	PPAP2C	ILMN_1711807	LPHN3	ILMN_1804663	THBS3	ILMN_1780783	SOCS7			1433539_at	Commd3	1424161_at	Ddx27	1434515_at	Ncoa1	1422064_a_at	Zbtb20												1558211_s_at	SRC	209283_at	CRYAB	233395_at		231474_at	C6orf221	220441_at	DNAJC22	218380_at	LOC728392 /// NLRP1	206505_at	UGT2B4	243900_at
ILMN_1778301	LOC652183	ILMN_1720703	SLC25A3	ILMN_1728853	CNTN1	ILMN_1687544	ZNF567	ILMN_1770653	MAL2	ILMN_1671703	ACTA2	ILMN_1722698	RCHY1			1438921_at	Atr	1436513_at	Tanc2	1424173_at	Ndc1	1449272_at	Cadm3												233418_at	LOC91450	207087_x_at	ANK1	205287_s_at	TFAP2C	215119_at	MYO16	230536_at	PBX4	205980_s_at	ARHGAP8 /// PRR5-ARHGAP8	1558421_a_at	C14orf180	204555_s_at
ILMN_1662932	LCP1	ILMN_1806483	ZWILCH	ILMN_1752877	PHF1	ILMN_1755215	LOC389432	ILMN_1696295	LY6G6D	ILMN_1663037	LRRC4C	ILMN_1882016	HS.581914			1459680_at		1437052_s_at	Slc2a3	1422979_at	Suv39h2	1421369_a_at	Mab21l1												1569009_s_at		1565677_at		205918_at	SLC4A3	1552914_a_at	CD276	205509_at	CPB1	207488_at		217162_at	TSPY1	232932_at
ILMN_1765701	LOC399942	ILMN_1770616	C12ORF56	ILMN_1826921	HS.181245	ILMN_1766951	MSX2	ILMN_1811729	CBLC	ILMN_1801119	BCL2	ILMN_1774826	FXN			1419355_at	Klf7	1443312_at		1452814_at	Cpne3	1439265_at													233235_x_at		1556325_at	FILIP1	1561287_at		204596_s_at	STC1	231474_at	C6orf221	213247_at	SVEP1	233222_at		243869_at
ILMN_1717599	CNTN3	ILMN_1758229	QSCN6	ILMN_1693826	HAVCR2	ILMN_1846017	HS.572569	ILMN_1734452	GLYATL2	ILMN_1716758	PCDH1	ILMN_1899317	HS.28705			1421278_s_at	Spta1	1455488_at	Haus6	1455436_at	Diras2	1426621_a_at	Ppp2r2b												234623_x_at		204105_s_at	NRCAM	237558_at		206286_s_at	TDGF1 /// TDGF3	215119_at	MYO16	203665_at	HMOX1	230035_at	BOC	229929_at
ILMN_1762439	C19ORF6	ILMN_1695790	UBE2MP1	ILMN_1713322	C7ORF28B	ILMN_1789830	CFLAR	ILMN_1684922	LOC644322	ILMN_1795325	ACTG2	ILMN_1660390	IGFBP7			1449370_at	Sox4	1454642_a_at	Commd3	1438936_s_at	Ang	1417658_at	Tbrg4												211875_x_at	PCDHGA10	224823_at	MYLK	233727_at		203821_at	HBEGF	1552914_a_at	CD276	1566002_at		237624_at		1568868_at
ILMN_1794863	CAMK2N1	ILMN_1803429	CD44	ILMN_1653501	SEMA3B	ILMN_1741688	CPXM2	ILMN_1813585	FEZF1	ILMN_1907556	HS.452398	ILMN_1745168	DHODH			1428798_s_at	Setd6	1431233_at	Cnnm4	1451287_s_at	Aif1l	1431430_s_at	Trim59												240475_at	EGOT	1553572_a_at	CYGB	209651_at	TGFB1I1	1560410_at		204596_s_at	STC1	207249_s_at	SLC28A2	211483_x_at	CAMK2B	229636_at
ILMN_1728011	NLGN4X	ILMN_1812273	EHMT1	ILMN_1735218	ARRB1	ILMN_1892859	HS.526642	ILMN_1659350	CASP6	ILMN_1676016	NBPF9	ILMN_1774884	C8ORF49			1439520_at	Dtl	1422198_a_at	Shmt1	1422320_x_at		1419072_at	Gstm7												237307_at		206643_at	HAL	220347_at	SMG6	233773_at		206286_s_at	TDGF1 /// TDGF3	203999_at	SYT1	222934_s_at	CLEC4E	201325_s_at
ILMN_1744387	KCNIP1	ILMN_1659029	FAM116B	ILMN_1808487	PLA2G12B	ILMN_1716815	CEACAM1	ILMN_1693483	FGF18	ILMN_1760211	PITX1	ILMN_1807798	ATP5G2			1436041_at	Hand2	1449885_at	Tmem47	1451978_at	Loxl1	1424183_at	Acat1												204875_s_at	GMDS	216761_at		1554748_at	CLCNKB	236950_s_at	LOC157381	203821_at	HBEGF	225540_at	MAP2	1554711_at	CALHM3	208507_at
ILMN_1746013	SPOCK1	ILMN_1736005	NCAPH2	ILMN_1668865	SLC2A14	ILMN_1801303	AMY2A	ILMN_1809456	CNTFR	ILMN_1664948	TAGLN2	ILMN_1696627	LHFP			1424611_x_at	Trub2	1423016_a_at	Gypa	1439572_at		1438631_x_at	Ttc13												236561_at		230796_at	LOC440900	1564803_at	KRTAP11-1	217055_x_at		1560410_at		236284_at	KIAA0146	1562358_at		244711_at
ILMN_1734387	DUSP4	ILMN_1844029	HS.7413	ILMN_1770548	CLASP2	ILMN_1720703	SLC25A3	ILMN_1679747	ZNF521	ILMN_1679106	LOC644919	ILMN_1909025	HS.578534			1422571_at	Thbs2	1433203_at	6030400A10Rik	1438551_at	Neurog1	1436119_at	Aldh1l2												211657_at	CEACAM6	227571_at		242504_at		209283_at	CRYAB	236950_s_at	LOC157381	237256_at	FBXL12	222928_s_at	FAM160B2	244584_at
ILMN_1710170	PPAP2C	ILMN_1705225	PRTG	ILMN_1810267	DNHD1	ILMN_1806483	ZWILCH	ILMN_1757497	VGF	ILMN_1686464	SLCO4C1	ILMN_1744129	DTX2			1419672_at	Spock1	1456480_at	Fry	1441779_at	9530006C21Rik	1421534_at	Dfna5												206869_at	CHAD	216707_at		232478_at		207087_x_at	ANK1	217055_x_at		239590_x_at	FAM95B1 /// LOC100132939 /// LOC644587 /// LOC90499	233771_at		1560488_at
ILMN_1687544	ZNF567	ILMN_1656287	SPOCK2	ILMN_1713561	C20ORF103	ILMN_1770616	C12ORF56	ILMN_1769996	MUM1L1	ILMN_1878019	HS.278285	ILMN_1769082	TXNDC5			1452391_at	Cxadr	1427518_at	Zfp930	1429732_at	Ppp1r1c	1415784_at	Vps35												202409_at	IGF2 /// INS-IGF2	214065_s_at	CIB2	230221_at	BAT5	1565677_at		229777_at	CLRN3	1555867_at	GNG4	237931_at		237657_at
ILMN_1755215	LOC389432	ILMN_1661994	ESRRG	ILMN_1913312	HS.577449	ILMN_1758229	QSCN6	ILMN_1804663	THBS3	ILMN_1711888	COBL	ILMN_1889126	HS.120204			1416164_at	Fbln5	1451128_s_at	Kif22	1438193_at	Nrxn3	1438151_x_at	Zdhhc14												235359_at	LRRC33	216182_at	SYNJ2	236180_at		211024_s_at	NKX2-1	1558806_at		214604_at	HOXD11	1556320_at	STOML1	216565_x_at
ILMN_1766951	MSX2	ILMN_1695034	LOC642817	ILMN_1655469	TSPAN3	ILMN_1695790	UBE2MP1	ILMN_1671703	ACTA2	ILMN_1743864	FOXC1	ILMN_1763433	TRIM9			1450744_at	Ell2	1452979_at	Atat1	1427395_a_at	Aldh1a3	1434582_at	Erc2												235733_at	GXYLT2	220927_s_at	HPSE2	223899_at	C3orf78	1556325_at	FILIP1	207087_x_at	ANK1	232534_at	LIN37	232984_at	HYDIN	240278_at
ILMN_1846017	HS.572569	ILMN_1723277	MFAP3L	ILMN_1779485	C14ORF115	ILMN_1803429	CD44	ILMN_1715603	IL23A	ILMN_1748890	GPR176	ILMN_1687698	LOC642011			1417463_a_at	Lamtor1	1458492_x_at	Ntm	1456731_x_at	Polr3k	1456781_at													203167_at	TIMP2	216928_at	TAL1	203936_s_at	MMP9	204105_s_at	NRCAM	1565677_at		215649_s_at	MVK	233335_at		221298_s_at
ILMN_1789830	CFLAR	ILMN_1783956	ATP8B4	ILMN_1678043	LOC127406	ILMN_1812273	EHMT1	ILMN_1663037	LRRC4C	ILMN_1665492	SORCS1	ILMN_1735719	UNG			1425461_at	Fbxw11	1431715_a_at	Lig3	1451158_at	Trip12	1439076_at	Dhx29												211583_x_at	NCR3	205274_at	GTPBP1	219474_at	C3orf52	224823_at	MYLK	211024_s_at	NKX2-1	237207_at		203764_at	DLGAP5	242070_at
ILMN_1741688	CPXM2	ILMN_1670695	BACH2	ILMN_1787375	AHNAK	ILMN_1659029	FAM116B	ILMN_1801119	BCL2	ILMN_1728799	FBP1	ILMN_1904661	HS.233165			1450429_at	Capn6	1427770_a_at	Slc2a3	1438231_at	Foxp2	1428055_at	Rian												241999_at	SFXN5	229484_at	PPM1J	1553447_at	AGBL1	1553572_a_at	CYGB	1556325_at	FILIP1	228640_at	PCDH7	219772_s_at	SMPX	212094_at
ILMN_1892859	HS.526642	ILMN_1746386	HHLA1	ILMN_1758784	ATP2C1	ILMN_1736005	NCAPH2	ILMN_1716758	PCDH1	ILMN_1772869	C20ORF82	ILMN_1682583	GRIK1			1434502_x_at	Slc4a1	1437118_at	Usp7	1445710_x_at	Duxbl2///Duxbl1	1426387_x_at	Pisd///Pisd-ps1///Prr14l///Pisd-ps3												221583_s_at	KCNMA1	226944_at	HTRA3	236702_at	C20orf43	206643_at	HAL	204105_s_at	NRCAM	206456_at	GABRA5	206975_at	LTA	1559166_at
ILMN_1716815	CEACAM1	ILMN_1897952	HS.562089	ILMN_1694426	ROR2	ILMN_1844029	HS.7413	ILMN_1795325	ACTG2	ILMN_1736700	ALDOA	ILMN_1703852	EFNB2			1426413_at	Neurod1	1427239_at	Ift122	1453098_at	Gria2	1435558_at	Bai2												220000_at	SIGLEC5	214347_s_at	DDC	1563370_at		216761_at		224823_at	MYLK	239499_at	DNAH2	217078_s_at	CD300A	241346_at
ILMN_1801303	AMY2A	ILMN_1768793	UTF1	ILMN_1719986	MGC17330	ILMN_1705225	PRTG	ILMN_1907556	HS.452398	ILMN_1848259	HS.406256	ILMN_1725881	LOC23117			1419593_at	Greb1	1422835_at	Kcnd2	1438265_at		1450922_a_at	Tgfb2												226535_at	ITGB6	208239_at	FOXE1	1560715_at	P4HA3	227571_at		1553572_a_at	CYGB	1559748_at	ADAMTSL3	214538_x_at	RGS6	231457_at
ILMN_1720703	SLC25A3	ILMN_1686668	GFM2	ILMN_1725831	PLAC2	ILMN_1656287	SPOCK2	ILMN_1676016	NBPF9	ILMN_1692177	TSC22D1	ILMN_1785218	MTCH2			1427219_at	Gm17275///Gm20249	1430289_a_at	Wdr77	1416868_at	Cdkn2c	1450961_a_at	Tceal3///Tceal5///Tceal6												214146_s_at	PPBP	214033_at	ABCC6	233785_at	ADAMTS9	204989_s_at	ITGB4	206643_at	HAL	210763_x_at	NCR3	220680_at	RAVER2	1557024_at
ILMN_1806483	ZWILCH	ILMN_1713818	LOC647415	ILMN_1789593	PRPF40B	ILMN_1661994	ESRRG	ILMN_1664948	TAGLN2	ILMN_1743784	SHMT1	ILMN_1739469	NANOS1			1415885_at	Chgb	1433892_at	Spag5	1455557_at	Gm17750	1422891_at	H2-Ea-ps												203601_s_at	ZBTB17	226865_at	LOC100509635	244827_at		214065_s_at	CIB2	204989_s_at	ITGB4	207344_at	AKAP3	229278_at	USP51	207354_at
ILMN_1770616	C12ORF56	ILMN_1794875	MAG1	ILMN_1799387	INOC1	ILMN_1695034	LOC642817	ILMN_1742544	MEF2C	ILMN_1670306	SCGB3A2	ILMN_1667858	ZNF493			1446068_at	Adk	1459670_at		1431768_a_at	Prmt3	1429338_a_at	Nol9												205440_s_at	NPY1R	216061_x_at	PDGFB	220383_at	ABCG5	220927_s_at	HPSE2	214065_s_at	CIB2	219918_s_at	ASPM	207028_at	MYCNOS	226333_at
ILMN_1758229	QSCN6	ILMN_1652940	MGC16703	ILMN_1738407	ULBP1	ILMN_1676663	TNFRSF11B	ILMN_1686464	SLCO4C1	ILMN_1718558	PARP12	ILMN_1868587	HS.518414			1443825_x_at	Spaca3	1433842_at	Lrrfip1	1452403_a_at	Oc90	1435284_at	Rtn4												209774_x_at	CXCL2	215880_at	NAGLU	221521_s_at	GINS2	205274_at	GTPBP1	216182_at	SYNJ2	206287_s_at	ITIH4 /// MUSTN1	1555914_a_at	EXD3	230845_at
ILMN_1695790	UBE2MP1	ILMN_1751227	LOC401321	ILMN_1677446	KUA-UEV	ILMN_1723277	MFAP3L	ILMN_1878019	HS.278285	ILMN_1664024	APOB	ILMN_1773616	LOC645052			1415772_at	Ncl	1450923_at	Tgfb2	1417411_at	Nap1l5	1418623_at	Rab2a												207850_at	CXCL3	228748_at	CD59	208318_s_at	XYLB	229484_at	PPM1J	220927_s_at	HPSE2	235838_at	NLGN2	218657_at	RAPGEFL1	1563312_at
ILMN_1803429	CD44	ILMN_1789407	FAM18B2	ILMN_1660467	ECEL1	ILMN_1783956	ATP8B4	ILMN_1711888	COBL	ILMN_1704196	DSG2	ILMN_1811427	RSHL3			1425067_at	Celsr3	AFFX-r2-Bs-lys-3_at		1457316_at	Map6	1420175_at	Tax1bp1												226788_at	THAP11	206629_at	ADAMTSL2	236058_at	C1orf172	226944_at	HTRA3	216928_at	TAL1	206213_at	WNT10B	203242_s_at	PDLIM5	211879_x_at
ILMN_1812273	EHMT1	ILMN_1669972	DKFZP686O24166	ILMN_1848851	HS.560862	ILMN_1670695	BACH2	ILMN_1743864	FOXC1	ILMN_1779015	ZNF467	ILMN_1768721	DPPA4			1455516_at	Csrnp3	1446147_at	Rbm39	1442150_at		1454197_a_at	Ccdc86												221178_at	BAIAP2L2	223169_s_at	RHOU	234566_at		214347_s_at	DDC	205274_at	GTPBP1	1553706_at	HTRA4	213611_at	AQP5	204450_x_at
ILMN_1659029	FAM116B	ILMN_1678949	HSPBP1	ILMN_1743680	ACOXL	ILMN_1746386	HHLA1	ILMN_1748890	GPR176	ILMN_1736165	MLL3	ILMN_1699365	SLC30A6			1438929_at		1427899_at	Rnf6	1447700_x_at	Ss18l1	1428140_at	Oxct1												238541_at	C21orf58	1552641_s_at	ATAD3A /// ATAD3B	209245_s_at	KIF1C	208239_at	FOXE1	229484_at	PPM1J	209588_at	EPHB2	1557565_a_at		224997_x_at
ILMN_1736005	NCAPH2	ILMN_1740762	GRB7	ILMN_1782274	NYX	ILMN_1897952	HS.562089	ILMN_1728799	FBP1	ILMN_1668056	LOC653275	ILMN_1751901	TMEM163			1434644_at	Tbl1x	1422064_a_at	Zbtb20	1420816_at	Ywhag	1423062_at	Igfbp3												238820_at	TMEM229B	206296_x_at	MAP4K1	234412_at		234894_at	ITIH5L	226944_at	HTRA3	1559620_at	LOC441167	1562924_at	LOC340357	208582_s_at
ILMN_1844029	HS.7413	ILMN_1853085	HS.266041	ILMN_1667985	NTNG2	ILMN_1768793	UTF1	ILMN_1772869	C20ORF82	ILMN_1690466	SAMD4A	ILMN_1801262	RAD51L1			AFFX-LysX-3_at		1449272_at	Cadm3	1426179_a_at	Twsg1	1455924_at	Rab6b												203382_s_at	APOE	213276_at	CAMK2B	1557218_s_at	FANCB	236690_at	RHBDD1	214347_s_at	DDC	235183_at		211835_at	IGKV1-5	230045_at
ILMN_1705225	PRTG	ILMN_1658706	ST6GALNAC2	ILMN_1765212	LARP2	ILMN_1686668	GFM2	ILMN_1736700	ALDOA	ILMN_1758461	ST8SIA2	ILMN_1658384	CRTAC1			1428160_at	Ndufab1	1421369_a_at	Mab21l1	1441977_at	9630023C09Rik	1429530_a_at	Smpd4												206242_at	TM4SF5	204597_x_at	STC1	211101_x_at	LILRA2	214033_at	ABCC6	208239_at	FOXE1	220490_at		236788_at		217038_at
ILMN_1656287	SPOCK2	ILMN_1675632	C21ORF37	ILMN_1880937	HS.153349	ILMN_1713818	LOC647415	ILMN_1848259	HS.406256	ILMN_1748840	CALB2	ILMN_1687865	TMOD3			1440487_at	Dcc	1439265_at		1424201_a_at	Seh1l	1447204_at													209859_at	TRIM9	1555645_at	GAFA2	239111_at	PRDM8	226865_at	LOC100509635	234894_at	ITIH5L	230276_at	FAM49A	242896_at		1557709_at
ILMN_1661994	ESRRG	ILMN_1844350	HS.334320	ILMN_1809883	CCDC134	ILMN_1794875	MAG1	ILMN_1743784	SHMT1	ILMN_1716601	LOC441032	ILMN_1694133	ADD2			1420993_at	B3gnt5	1426621_a_at	Ppp2r2b	1427674_a_at	Sez6	1426650_at	Myh8												204482_at	CLDN5	240176_at		231219_at	CMTM1	1563946_at		236690_at	RHBDD1	210248_at	WNT7A	216425_at		1552768_at
ILMN_1695034	LOC642817	ILMN_1777199	GRP	ILMN_1748309	LOC645367	ILMN_1652940	MGC16703	ILMN_1670306	SCGB3A2	ILMN_1700426	TAGLN2	ILMN_1708340	DAPK1			1430147_a_at	Taf1d	1417658_at	Tbrg4	1419127_at	Npy	1433531_at	Acsl4												244456_at		1556312_at	C2orf71	232178_at	ZNF503	216061_x_at	PDGFB	214033_at	ABCC6	210746_s_at	EPB42	242742_at		214040_s_at
ILMN_1676663	TNFRSF11B	ILMN_1656382	GIYD2	ILMN_1734010	C10ORF118	ILMN_1751227	LOC401321	ILMN_1718558	PARP12	ILMN_1728742	C5ORF4	ILMN_1682929	SYTL2			1421654_a_at	Lmna	1431430_s_at	Trim59	1452987_at	Taf1d	1420975_at	Baz1b												208606_s_at	WNT4	244810_at		216447_at		209357_at	CITED2	226865_at	LOC100509635	240764_at		214227_at		223499_at
ILMN_1723277	MFAP3L	ILMN_1797557	PLEKHA6	ILMN_1716224	STARD4	ILMN_1789407	FAM18B2	ILMN_1664024	APOB	ILMN_1701424	LAMC2	ILMN_1669303	YAF2			1456084_x_at	Fmod	1419072_at	Gstm7	1441706_at	Dscaml1	1429433_at	Prrc2c												209542_x_at	IGF1	234713_x_at		228948_at	EPHA4	206629_at	ADAMTSL2	216061_x_at	PDGFB	215299_x_at	SULT1A1	236854_at	LOC284749	212472_at
ILMN_1783956	ATP8B4	ILMN_1685194	CLDN10	ILMN_1892100	HS.570617	ILMN_1669972	DKFZP686O24166	ILMN_1762224	HPS3	ILMN_1653283	APP	ILMN_1651710	IQCD			1416023_at	Fabp3	1435453_at	A930011O12Rik	1418868_at	En2	1416529_at	Emp1												219277_s_at	OGDHL	218858_at	DEPDC6	234007_at	DEFB121	223169_s_at	RHOU	209357_at	CITED2	205158_at	RNASE4	231537_at		231798_at
ILMN_1670695	BACH2	ILMN_1751885	GPR64	ILMN_1658143	RFC3	ILMN_1678949	HSPBP1	ILMN_1685327	SON	ILMN_1679858	CD9	ILMN_1747540	LOC255620			1447788_s_at	Tspyl3	1424183_at	Acat1	1423813_at	Kif22	1427604_a_at	Atp9a												221286_s_at	MGC29506	1552422_at	C10orf25	204298_s_at	LOX	214551_s_at	CD7	215880_at	NAGLU	208215_x_at	DRD4	237079_at		224510_s_at
ILMN_1746386	HHLA1	ILMN_1686088	CNTN2	ILMN_1899903	HS.371060	ILMN_1740762	GRB7	ILMN_1704196	DSG2	ILMN_1686889	LOC619208	ILMN_1692077	MXRA7			1452357_at	Sept5///Gp1bb	1438631_x_at	Ttc13	1440086_at	Rnf182	1456515_s_at	Tcfl5												215110_at	MBL1P	236277_at		1560240_at		230189_x_at	NELF	228748_at	CD59	239998_at	C10orf53	213961_s_at		1566967_at
ILMN_1897952	HS.562089	ILMN_1795063	ZADH2	ILMN_1658710	FAM19A4	ILMN_1853085	HS.266041	ILMN_1779015	ZNF467	ILMN_1800078	LMO2	ILMN_1662413	TMEM76			1448952_at	Chd3os	1452382_at	Dnm3os	1429293_at	Gpc2	1418755_at	Tbx15												224724_at	SULF2	1553457_at	NCRNA00269	237235_at		1552641_s_at	ATAD3A /// ATAD3B	206629_at	ADAMTSL2	222289_at	KCNC2	221105_at		215161_at
ILMN_1768793	UTF1	ILMN_1703803	ADAMTS3	ILMN_1731666	ZNF641	ILMN_1675632	C21ORF37	ILMN_1668056	LOC653275	ILMN_1686735	LOC654135	ILMN_1677530	LOC728944			AFFX-r2-Bs-phe-3_at		1436119_at	Aldh1l2	1423091_a_at	Gpm6b	1433662_s_at	Timp2												205845_at	CACNA1H	237248_at	PDE11A	1565527_x_at	TCP11L2	206296_x_at	MAP4K1	223169_s_at	RHOU	217339_x_at	CTAG1A /// CTAG1B	236405_at	FBXO41	240347_at
ILMN_1686668	GFM2	ILMN_1710312	TMEM31	ILMN_1679365	HAS3	ILMN_1844350	HS.334320	ILMN_1690466	SAMD4A	ILMN_1763196	WDR72	ILMN_1815619	CDX1			1421425_a_at	Rcan2	1421534_at	Dfna5	1450928_at	Id4	1418028_at	Dct												201466_s_at	JUN	228113_at	RAB37	202902_s_at	CTSS	213276_at	CAMK2B	230189_x_at	NELF	232292_at	LOC100288810	228836_at	SLC25A35	234189_at
ILMN_1713818	LOC647415	ILMN_1813350	HSD11B2	ILMN_1710713	KIAA1086	ILMN_1656382	GIYD2	ILMN_1758461	ST8SIA2	ILMN_1700547	CHST9	ILMN_1750904	FMO4			1422589_at	Rab3a	1438151_x_at	Zdhhc14	1456577_x_at	Pitrm1	1460351_at	S100a11												214235_at	CYP3A5	211401_s_at	FGFR2	218717_s_at	LEPREL1	204597_x_at	STC1	224142_s_at	TTTY8 /// TTTY8B	244776_at		242774_at	SYNE2	206696_at
ILMN_1794875	MAG1	ILMN_1747258	FMN2	ILMN_1703555	SNORD31	ILMN_1797557	PLEKHA6	ILMN_1748840	CALB2	ILMN_1779934	CDH23	ILMN_1670833	KCNG1			1430798_x_at	Mrpl15	1434582_at	Erc2	1442709_at		1458802_at	Hivep3												221585_at	CACNG4	239920_at	UBTF	230915_at	DHRS7C	1555645_at	GAFA2	206296_x_at	MAP4K1	233531_at	SLC46A1	207364_at	TEX28	204932_at
ILMN_1652940	MGC16703	ILMN_1812073	ATP6V1B1	ILMN_1698653	ODF2	ILMN_1685194	CLDN10	ILMN_1716601	LOC441032	ILMN_1670821	CYORF15A	ILMN_1708167	CDCP1			1428349_s_at	Ebf3	1456781_at		1427986_a_at	Col16a1	1423340_at	Tfap2b												205164_at	GCAT	211867_s_at	PCDHA10	1558630_at		240176_at		213276_at	CAMK2B	1563255_at		1553359_at	FBXL18	227468_at
ILMN_1751227	LOC401321	ILMN_1710075	FAM89A	ILMN_1655093	ING5	ILMN_1751885	GPR64	ILMN_1700426	TAGLN2	ILMN_1741970	JUP	ILMN_1754555	SVOPL			1456653_a_at	Mthfd1l	1439076_at	Dhx29	1447109_at		1447771_at													231154_x_at	TINAG	239594_at	LOC145837	244191_at		1556312_at	C2orf71	204597_x_at	STC1	240827_at	FLJ45983	232573_at		219452_at
ILMN_1789407	FAM18B2	ILMN_1746435	HIST1H1E	ILMN_1695079	ZNF101	ILMN_1686088	CNTN2	ILMN_1728742	C5ORF4	ILMN_1722718	BMP2	ILMN_1871945	HS.575722			1424161_at	Ddx27	1440970_at	Kalrn	1440167_s_at	Lpp	1427580_a_at	Rian												210122_at	PRM2	208343_s_at	NR5A2	241389_at	CHRNB2	244810_at		1555645_at	GAFA2	206644_at	NR0B1	1556854_at	LOC283501	201438_at
ILMN_1669972	DKFZP686O24166	ILMN_1778337	TCF2	ILMN_1698952	TNFRSF11A	ILMN_1795063	ZADH2	ILMN_1701424	LAMC2	ILMN_1860638	HS.374257	ILMN_1749866	GATA4			1436513_at	Tanc2	1420310_at		1420982_at	Rbm39	1419205_x_at	Gpatch4												219429_at	FA2H	214608_s_at	EYA1	229972_at	LOC100505500	234713_x_at		240176_at		224263_x_at	ZAN	210459_at	PSMD4	213990_s_at
ILMN_1678949	HSPBP1	ILMN_1759297	PATZ1	ILMN_1721659	PSMC1	ILMN_1703803	ADAMTS3	ILMN_1653283	APP	ILMN_1674173	MFAP2	ILMN_1746526	DAZAP1			1421972_s_at	Hcfc1	1428055_at	Rian	1417460_at	Ifitm2	1419402_at	Mns1												219516_at	TRPV4	240419_at	SLC6A15	237840_at	LOC388948	218858_at	DEPDC6	218858_at	DEPDC6	227938_s_at	DLL1	1561064_a_at		1570253_a_at
ILMN_1740762	GRB7	ILMN_1807212	USP44	ILMN_1813641	C9ORF167	ILMN_1710312	TMEM31	ILMN_1679858	CD9	ILMN_1680617	PLXNA2	ILMN_1729095	PDZD2			1436776_x_at	Slc7a4	1426387_x_at	Pisd///Pisd-ps1///Prr14l///Pisd-ps3	1427498_a_at	Spag5	1434303_at	Raph1												232832_at	DKFZp434J0226	1565320_at	RBMY3AP	244218_at		219655_at	C7orf10	1552422_at	C10orf25	234911_at		240115_at	LOC100286925	210165_at
ILMN_1853085	HS.266041	ILMN_1910180	HS.575038	ILMN_1715332	TTC21A	ILMN_1813350	HSD11B2	ILMN_1686889	LOC619208	ILMN_1799671	SRGAP3	ILMN_1759732	RFNG			1437052_s_at	Slc2a3	1435558_at	Bai2	AFFX-ThrX-3_at		1434540_a_at	Clta												231346_s_at		219686_at	STK32B	244421_at		226456_at	C16orf75	219655_at	C7orf10	218747_s_at	TAPBPL	219978_s_at	NUSAP1	233067_at
ILMN_1658706	ST6GALNAC2	ILMN_1746116	OCA2	ILMN_1754332	LOC85389	ILMN_1747258	FMN2	ILMN_1800078	LMO2	ILMN_1763972	TJP2	ILMN_1769207	KCTD7			1443312_at		1450922_a_at	Tgfb2	1421840_at	Abca1	1416778_at	Sdpr												210089_s_at	LAMA4	240057_at		222083_at	GLYAT	221901_at	KIAA1644	236277_at		238998_x_at	OTUD1	201310_s_at	C5orf13	219400_at
ILMN_1675632	C21ORF37	ILMN_1755758	RIF1	ILMN_1798372	ANXA2P3	ILMN_1812073	ATP6V1B1	ILMN_1686735	LOC654135	ILMN_1768958	RASGRP1	ILMN_1730995	AFAP1L2			1455488_at	Haus6	1419549_at	Arg1	1436729_at	Afap1	1420686_at	Cryba4												221199_at	GFRA4	244472_at	LOC388630	219093_at	PID1	1563872_at	LOC284395	226456_at	C16orf75	224973_at	FAM46A	1557862_at	LOC654841	230342_at
ILMN_1844350	HS.334320	ILMN_1666731	C3ORF32	ILMN_1742976	ZFP30	ILMN_1710075	FAM89A	ILMN_1763196	WDR72	ILMN_1717923	KIAA1906	ILMN_1855615	HS.574768			1454642_a_at	Commd3	1450961_a_at	Tceal3///Tceal5///Tceal6	1455300_at	Tet2	1456590_x_at	Akr1b3												204404_at	SLC12A2	1559679_a_at		236912_at		1553457_at	NCRNA00269	1553457_at	NCRNA00269	230316_at	SEC14L2	215524_x_at	TRAC /// TRAJ17 /// TRAV20	203129_s_at
ILMN_1777199	GRP	ILMN_1753913	GPR177	ILMN_1751036	SMAD2	ILMN_1746435	HIST1H1E	ILMN_1700547	CHST9	ILMN_1725889	AFF2	ILMN_1665592	LOC643296			1431233_at	Cnnm4	1422891_at	H2-Ea-ps	1442680_at		1430996_at	Etnk1												239328_at		238150_at		238876_at		228113_at	RAB37	237248_at	PDE11A	234938_at	BACH1	225482_at	KIF1A	203365_s_at
ILMN_1656382	GIYD2	ILMN_1711807	LPHN3	ILMN_1836486	HS.540111	ILMN_1778337	TCF2	ILMN_1779934	CDH23	ILMN_1772466	SH2D3A	ILMN_1703688	RASA2			1422198_a_at	Shmt1	1429338_a_at	Nol9	1440050_at	Hbs1l	1441726_at													1554224_at		240273_at		230692_at	LOC157503	211401_s_at	FGFR2	228113_at	RAB37	224501_at	C1orf170	241196_at		244630_at
ILMN_1797557	PLEKHA6	ILMN_1770653	MAL2	ILMN_1904401	HS.132048	ILMN_1759297	PATZ1	ILMN_1670821	CYORF15A	ILMN_1763657	CXXC4	ILMN_1803984	MAK			1449885_at	Tmem47	1435284_at	Rtn4	1436450_at	Rbfox3	1455048_at	Igsf3												211635_x_at	IGHA1 /// IGHA2 /// IGHD /// IGHG1 /// IGHG3 /// IGHG4 /// IGHM /// IGHV4-31 /// LOC100133862	220819_at	FRMD1	212389_at	SBF1	244002_at		211401_s_at	FGFR2	230105_at	HOXB13	1556872_s_at	IQSEC3	1565832_at
ILMN_1685194	CLDN10	ILMN_1696295	LY6G6D	ILMN_1708496	BRSK2	ILMN_1807212	USP44	ILMN_1722718	BMP2	ILMN_1735220	CAV2	ILMN_1743753	IFT81			1423016_a_at	Gypa	1418623_at	Rab2a	1424341_s_at	Pcdhac2///Pcdhac1///Pcdha8///Pcdha2///Pcdha12///Pcdha3///Pcdha9///Pcdha1///Pcdha10///Pcdha11///Pcdha5///Pcdha7///Pcdha6///Pcdha4	1419014_at	Rhag												238351_x_at		206054_at	KNG1	1560208_at		239594_at	LOC145837	239920_at	UBTF	203908_at	SLC4A4	1564778_at		1554408_a_at
ILMN_1751885	GPR64	ILMN_1811729	CBLC	ILMN_1781149	INMT	ILMN_1910180	HS.575038	ILMN_1860638	HS.374257	ILMN_1795285	PHF15	ILMN_1724162	ARX			1433203_at	6030400A10Rik	1420175_at	Tax1bp1	1451111_at	Nup133	1439753_x_at	Six4												230003_at		220848_x_at	OBP2A	212646_at	RFTN1	208343_s_at	NR5A2	244002_at		1559244_at	FMN2	215979_s_at		1560399_a_at
ILMN_1686088	CNTN2	ILMN_1734452	GLYATL2	ILMN_1724884	SNORD22	ILMN_1746116	OCA2	ILMN_1674173	MFAP2	ILMN_1704255	LOC133993	ILMN_1659079	C5ORF25			1456480_at	Fry	1454197_a_at	Ccdc86	1459805_x_at	Dus3l	1459984_at	Mia3												239169_at	RDM1	1559474_at	SPEG	239062_at	LOC100131096	214608_s_at	EYA1	211867_s_at	PCDHA10	216496_s_at		220440_at	LGALS13	218435_at
ILMN_1795063	ZADH2	ILMN_1684922	LOC644322	ILMN_1655161	MORN1	ILMN_1755758	RIF1	ILMN_1680617	PLXNA2	ILMN_1699750	ABHD9	ILMN_1732089	MGC3207			1427518_at	Zfp930	1428140_at	Oxct1	1437679_a_at	Glrx2	1439696_at	Nr2c2												240398_at		1556445_at		236623_at	ATP1A1OS	240419_at	SLC6A15	205046_at	CENPE	215925_s_at	CD72	234912_at		1564339_a_at
ILMN_1703803	ADAMTS3	ILMN_1813585	FEZF1	ILMN_1711092	KCNB1	ILMN_1666731	C3ORF32	ILMN_1799671	SRGAP3	ILMN_1741346	EPHB3	ILMN_1779997	MEIS3			1451128_s_at	Kif22	1423062_at	Igfbp3	1447926_at	Arl5a	1418095_at	Smpx												204854_at	LEPREL2	232756_at	KALRN	238409_x_at	OXR1	1565320_at	RBMY3AP	208343_s_at	NR5A2	228678_at	FAM116B	229093_at		230794_at
ILMN_1710312	TMEM31	ILMN_1659350	CASP6	ILMN_1715205	MAP1LC3C	ILMN_1753913	GPR177	ILMN_1763972	TJP2	ILMN_1790574	ZMYND10	ILMN_1681780	MKX			1452979_at	Atat1	1429530_a_at	Smpd4	1429559_at	Gnaq	1416473_a_at	Igdcc4												244535_at		205578_at	ROR2	1560679_at	LOC151438	234555_at	EPPK1	214608_s_at	EYA1	207619_at	HCRTR1	1559593_a_at	MED26	1563043_at
ILMN_1813350	HSD11B2	ILMN_1693483	FGF18	ILMN_1866465	HS.502887	ILMN_1711807	LPHN3	ILMN_1768958	RASGRP1	ILMN_1735996	NOX4	ILMN_1761281	LOC441019			1458492_x_at	Ntm	1447204_at		1452315_at	Kif11	1428839_at	Wdr53												238776_x_at	OBSL1	244656_at	RASL10B	234677_at		239060_at		240419_at	SLC6A15	206596_s_at	NRL	244840_x_at	DOCK4	244694_at
ILMN_1747258	FMN2	ILMN_1697677	COL4A3BP	ILMN_1790753	FLJ11292	ILMN_1770653	MAL2	ILMN_1717923	KIAA1906	ILMN_1652237	CBR3	ILMN_1803073	DNAJC12			1431715_a_at	Lig3	1426650_at	Myh8	1417192_at	Tomm70a	1441444_at	Nbeal1												202712_s_at	CKMT1A /// CKMT1B	230985_at	C9orf131	234037_s_at		219686_at	STK32B	237977_at		208176_at	DUX1	215927_at	ARFGEF2	229695_at
ILMN_1812073	ATP6V1B1	ILMN_1809456	CNTFR	ILMN_1870729	HS.444913	ILMN_1696295	LY6G6D	ILMN_1725889	AFF2	ILMN_1790197	FLJ20674	ILMN_1761084	FNDC5			1427770_a_at	Slc2a3	1433531_at	Acsl4	1447691_x_at		1456862_at	Six4												226459_at	PIK3AP1	230780_at	LOC730091	219550_at	ROBO3	240057_at		1565320_at	RBMY3AP	231574_at		239565_at	LOC100128292	238046_x_at
ILMN_1710075	FAM89A	ILMN_1679747	ZNF521	ILMN_1798926	SOCS2	ILMN_1811729	CBLC	ILMN_1772466	SH2D3A	ILMN_1671586	LOC644826	ILMN_1752150	LOC648453			1437118_at	Usp7	1420975_at	Baz1b	1452436_at	Loxl2	1457083_at													231832_at	GALNT4	217238_s_at	ALDOB	206421_s_at	SERPINB7	244472_at	LOC388630	234555_at	EPPK1	222331_at		210143_at	ANXA10	230489_at
ILMN_1746435	HIST1H1E	ILMN_1893999	HS.582726	ILMN_1653793	PDPK1	ILMN_1734452	GLYATL2	ILMN_1763657	CXXC4	ILMN_1731073	CAPN9	ILMN_1653447	PSORS1C2			1427239_at	Ift122	1429433_at	Prrc2c	1449059_a_at	Oxct1	1451204_at	Scara5												220008_at	SGK269	203407_at	PPL	1561459_at		1559679_a_at		239060_at		243900_at	WDR38	1562211_a_at	ZNF491	206185_at
ILMN_1778337	TCF2	ILMN_1757497	VGF	ILMN_1661137	SH3RF2	ILMN_1684922	LOC644322	ILMN_1735220	CAV2	ILMN_1695991	COLQ	ILMN_1737517	RPL29			1422835_at	Kcnd2	1416529_at	Emp1	1460661_at	S1pr3	1455102_at	Larp4												203474_at	IQGAP2	204765_at	ARHGEF5	204983_s_at	GPC4	225079_at	EMP2	219686_at	STK32B	204555_s_at	PPP1R3D	209775_x_at	SLC19A1	211923_s_at
ILMN_1759297	PATZ1	ILMN_1802338	HHLA3	ILMN_1809818	PRCC	ILMN_1813585	FEZF1	ILMN_1741346	EPHB3	ILMN_1709851	TCEA1	ILMN_1798429	LOC653524			1430289_a_at	Wdr77	1427604_a_at	Atp9a	1452807_s_at	Fam57b	1416405_at	Bgn												230668_at	NKAIN4	231735_s_at	MALAT1	1554069_at	EPHA8	240273_at		240057_at		234774_at	R3HDML	218523_at	LHPP	1553041_at
ILMN_1807212	USP44	ILMN_1769996	MUM1L1	ILMN_1752658	NGFR	ILMN_1659350	CASP6	ILMN_1790574	ZMYND10	ILMN_1695992	PAGE5	ILMN_1768052	FARP2			1433892_at	Spag5	1456515_s_at	Tcfl5	1450804_at	Kif5c	1455325_at	Miat												237033_at	FAM159A	223627_at	MEX3B	230722_at	BNC2	220819_at	FRMD1	244472_at	LOC388630	216370_s_at	TKTL1	236101_at		231748_at
ILMN_1910180	HS.575038	ILMN_1804663	THBS3	ILMN_1726574	CACYBP	ILMN_1693483	FGF18	ILMN_1735996	NOX4	ILMN_1698304	LOC642969	ILMN_1794512	ADPRH			1459670_at		1439127_at	AI314180	1449390_at	Gpatch4	1416701_at	Rnd3												233626_at		205199_at	CA9	239855_at	PPM1L	1559474_at	SPEG	1559679_a_at		232932_at		1554635_a_at	NPAS3	214242_at
ILMN_1746116	OCA2	ILMN_1671703	ACTA2	ILMN_1743646	VASP	ILMN_1697677	COL4A3BP	ILMN_1652237	CBR3	ILMN_1809003	CBR1	ILMN_1715703	DALRD3			1433842_at	Lrrfip1	1418755_at	Tbx15	1447939_a_at	Gm3893///Gm7819///Gm5859	1439048_at	Cadm2												215382_x_at	LOC100507804 /// TPSAB1	205066_s_at	ENPP1	1565929_s_at		1556445_at		225079_at	EMP2	243869_at		233743_x_at	S1PR5	237718_at
ILMN_1755758	RIF1	ILMN_1715603	IL23A	ILMN_1712561	TAF13	ILMN_1809456	CNTFR	ILMN_1790197	FLJ20674	ILMN_1738558	RGS20	ILMN_1830238	HS.105618			1450923_at	Tgfb2	1417939_at	Rad51ap1	1440123_at		1418467_at	Smarcd3												240009_at	C21orf89	232976_at	SNORD116@	229201_at		232756_at	KALRN	238150_at		203477_at	COL15A1	1561507_at	FFAR1	217875_s_at
ILMN_1666731	C3ORF32	ILMN_1663037	LRRC4C	ILMN_1753083	LOC402573	ILMN_1679747	ZNF521	ILMN_1731073	CAPN9	ILMN_1658639	LOC283537	ILMN_1690031	LOC648287			AFFX-r2-Bs-lys-3_at		1433662_s_at	Timp2	1450708_at	Scg2	1456513_at													205259_at	NR3C2	204879_at	PDPN	238417_at	PGM2L1	205578_at	ROR2	240273_at		229929_at	SPSB4	203331_s_at	INPP5D	211659_at
ILMN_1753913	GPR177	ILMN_1801119	BCL2	ILMN_1811328	DPP7	ILMN_1893999	HS.582726	ILMN_1695991	COLQ	ILMN_1719876	KIAA1804	ILMN_1708627	SRP9			1446147_at	Rbm39	1419058_at	Polr1e	1445124_at	A930009L07Rik	1439820_at													207741_x_at	TPSAB1	204560_at	FKBP5	205997_at	ADAM28	242222_at	LOC440894	220819_at	FRMD1	229636_at	LOC100506802	214504_at	ABO	201860_s_at
ILMN_1711807	LPHN3	ILMN_1716758	PCDH1	ILMN_1737041	HABP2	ILMN_1757497	VGF	ILMN_1695992	PAGE5	ILMN_1716555	MGC42630	ILMN_1819872	HS.132574			1427899_at	Rnf6	1418028_at	Dct	1450439_at	Hcfc1	1423600_a_at	Tcof1												216845_x_at	MLL2	209847_at	CDH17	223561_at	NEK6	244656_at	RASL10B	206054_at	KNG1	201325_s_at	EMP1	237103_at		206798_x_at
ILMN_1770653	MAL2	ILMN_1795325	ACTG2	ILMN_1680302	LOC643446	ILMN_1802338	HHLA3	ILMN_1698304	LOC642969	ILMN_1771738	ARL5A	ILMN_1752932	EVA1			1422064_a_at	Zbtb20	1422839_at	Neurog2	1439175_at		1426599_a_at	Slc2a1												244281_at	REXO1	215261_at		217022_s_at	IGHA1 /// IGHA2 /// LOC100126583	230985_at	C9orf131	220848_x_at	OBP2A	224925_at	PREX1	228901_at	CDK9	206800_at
ILMN_1696295	LY6G6D	ILMN_1907556	HS.452398	ILMN_1807492	LOC643668	ILMN_1769996	MUM1L1	ILMN_1809003	CBR1	ILMN_1715879	CRYBB1	ILMN_1803862	UNQ2541			1449272_at	Cadm3	1460351_at	S100a11	1422530_at	Prph	1450078_at	Nrk												219928_s_at	CABYR	208084_at	ITGB6	206882_at	SLC1A6	239048_at		1556445_at		244711_at		234872_at		224568_x_at
ILMN_1811729	CBLC	ILMN_1676016	NBPF9	ILMN_1708510	LOC651850	ILMN_1804663	THBS3	ILMN_1738558	RGS20	ILMN_1798808	FOXH1	ILMN_1761903	KCNS1			1421369_a_at	Mab21l1	1458802_at	Hivep3	1417646_a_at	Snx5	1421515_at	Nr6a1												233822_x_at		236152_at	PAGE5	243391_x_at		230780_at	LOC730091	232756_at	KALRN	244584_at	C11orf41	204293_at	SGSH	203980_at
ILMN_1734452	GLYATL2	ILMN_1760211	PITX1	ILMN_1747593	ISLR	ILMN_1671703	ACTA2	ILMN_1719876	KIAA1804	ILMN_1653251	HIST1H1B	ILMN_1825640	HS.374221			1439265_at		1423340_at	Tfap2b	1437466_at	Alcam	1456878_at	Lrrc75b												205378_s_at	ACHE	1553385_at	LOC84931	206461_x_at	MT1H	203407_at	PPL	205578_at	ROR2	237657_at		236726_at	RGS6	210964_s_at
ILMN_1684922	LOC644322	ILMN_1664948	TAGLN2	ILMN_1654685	MCTP1	ILMN_1715603	IL23A	ILMN_1716555	MGC42630	ILMN_1708275	PTGS1	ILMN_1712128	LRRC8B			1426621_a_at	Ppp2r2b	1447771_at		1421328_at	A730034C02///Map2	1453289_at	Ago4												1562016_at		231014_at	TRIM50	203585_at	ZNF185	231735_s_at	MALAT1	242222_at	LOC440894	216565_x_at		203305_at	F13A1	204745_x_at
ILMN_1813585	FEZF1	ILMN_1742544	MEF2C	ILMN_1680132	CADM1	ILMN_1663037	LRRC4C	ILMN_1771738	ARL5A	ILMN_1689976	EDIL3	ILMN_1692864	PDLIM5			1417658_at	Tbrg4	1427580_a_at	Rian	1437760_at	Galnt12	1429527_a_at	Plscr1												207453_s_at	DNAJB5	207149_at	CDH12	220537_at	MTMR8	223627_at	MEX3B	244656_at	RASL10B	240278_at	RASSF1	236358_at		237659_at
ILMN_1659350	CASP6	ILMN_1679106	LOC644919	ILMN_1742410	BCL2L1	ILMN_1801119	BCL2	ILMN_1715879	CRYBB1	ILMN_1768431	PRKCE	ILMN_1679781	LOC644183			1431430_s_at	Trim59	1419205_x_at	Gpatch4	1417656_at	Mybl2	1422520_at	Nefm												222712_s_at	MUC13	208025_s_at	HMGA2	1554897_s_at	RHBDL2	227984_at	LMF1	230985_at	C9orf131	207861_at	CCL22	216567_at		240155_x_at
ILMN_1693483	FGF18	ILMN_1686464	SLCO4C1	ILMN_1805477	SH2D3C	ILMN_1716758	PCDH1	ILMN_1765670	LOC285216	ILMN_1803457	IFI16	ILMN_1728844	PTPRN2			1419072_at	Gstm7	1419402_at	Mns1	1452894_at	Elavl4	1422437_at	Col5a2												226534_at	KITLG	235629_at		1556496_a_at		205199_at	CA9	230780_at	LOC730091	240024_at	SEC14L2	242341_x_at	GLYCTK	231228_at
ILMN_1697677	COL4A3BP	ILMN_1878019	HS.278285	ILMN_1693878	GMPPA	ILMN_1795325	ACTG2	ILMN_1798808	FOXH1	ILMN_1749540	RBM20	ILMN_1687526	LOC652773			1435453_at	A930011O12Rik	1434303_at	Raph1	1455099_at	Mogat2	1458560_at	Aspm												219753_at	STAG3	204734_at	KRT15	229166_s_at	GATAD2A	1564060_at	LOC144742	217238_s_at	ALDOB	230086_at	FNBP1	212023_s_at	MKI67	227707_at
ILMN_1809456	CNTFR	ILMN_1673896	MAP3K13	ILMN_1719123	CRX	ILMN_1907556	HS.452398	ILMN_1708275	PTGS1	ILMN_1662147	MANEAL	ILMN_1821155	HS.562127			1424183_at	Acat1	1434540_a_at	Clta	1448259_at	Fstl1	1457317_at													230372_at	HAS2	207212_at	SLC9A3	1553427_at	ADAMTS15	205066_s_at	ENPP1	203407_at	PPL	227006_at	PPP1R14A	207448_at	POFUT2	241213_x_at
ILMN_1679747	ZNF521	ILMN_1711888	COBL	ILMN_1779547	HPSE	ILMN_1676016	NBPF9	ILMN_1689976	EDIL3	ILMN_1707123	DDX19B	ILMN_1760533	SUSD4			1438631_x_at	Ttc13	1441317_x_at	Jakmip1	1451927_a_at	Mapk14	1442168_at	A230071A22Rik												236156_at	LIPA /// LOC100509637	208524_at	GPR15	206737_at	WNT11	1554864_a_at	SDC3	204765_at	ARHGEF5	231457_at		207514_s_at	GNAT1	238645_at
ILMN_1893999	HS.582726	ILMN_1743864	FOXC1	ILMN_1745108	LOC161931	ILMN_1760211	PITX1	ILMN_1803457	IFI16	ILMN_1668526	GVIN1	ILMN_1905713	HS.581417			1452382_at	Dnm3os	1416778_at	Sdpr	1438403_s_at	Malat1	1440764_at	Araf												221578_at	RASSF4	1552449_a_at	SCGB1C1	244544_at		232976_at	SNORD116@	231735_s_at	MALAT1	226333_at	IL6R	219729_at	PRRX2	205363_at
ILMN_1757497	VGF	ILMN_1748890	GPR176	ILMN_1768194	BIRC2	ILMN_1664948	TAGLN2	ILMN_1749540	RBM20	ILMN_1776850	ITGB1BP3	ILMN_1715654	LOC653471			1436119_at	Aldh1l2	1435895_at	Lsamp	1438057_at		1449504_at	Kpna1												206298_at	ARHGAP22	207778_at	REG1P	221609_s_at	WNT6	240763_at	LOC100506853	223627_at	MEX3B	211879_x_at	PCDHGA3	239570_at		211796_s_at
ILMN_1802338	HHLA3	ILMN_1665492	SORCS1	ILMN_1826911	HS.15338	ILMN_1742544	MEF2C	ILMN_1662147	MANEAL	ILMN_1743208	NEDD1	ILMN_1652472	BRAF			1421534_at	Dfna5	1420686_at	Cryba4	1449214_a_at	Opa1	1426849_at	Sec24b												212741_at	MAOA	241540_at		230540_at		204879_at	PDPN	227984_at	LMF1	204450_x_at	APOA1	243486_at		209901_x_at
ILMN_1769996	MUM1L1	ILMN_1728799	FBP1	ILMN_1784783	NME5	ILMN_1686464	SLCO4C1	ILMN_1707123	DDX19B	ILMN_1786215	ZNF3	ILMN_1774779	EMB			1415784_at	Vps35	1456590_x_at	Akr1b3	1446148_x_at	Rbm39	1426260_a_at	Ugt1a1///Ugt1a6b///Ugt1a9///Ugt1a5///Ugt1a7c///Ugt1a10///Ugt1a6a///Ugt1a2												227906_s_at		237959_at		234607_at	ARRDC1	219554_at	RHCG	205199_at	CA9	1553965_x_at	RHOB	1553241_at	NKAIN3	204818_at
ILMN_1804663	THBS3	ILMN_1772869	C20ORF82	ILMN_1849033	HS.434739	ILMN_1878019	HS.278285	ILMN_1668526	GVIN1	ILMN_1673941	RBM24	ILMN_1698685	MATN2			1438151_x_at	Zdhhc14	1430996_at	Etnk1	1447821_at	Cux2	1438038_at	4930402H24Rik												207522_s_at	ATP2A3	241470_x_at		208303_s_at	CRLF2	236636_at		1564060_at	LOC144742	208582_s_at	DUX1 /// DUX3 /// DUX5	1570351_at	ADAMTS6	233749_at
ILMN_1671703	ACTA2	ILMN_1736700	ALDOA	ILMN_1765500	NDUFV3	ILMN_1673896	MAP3K13	ILMN_1776850	ITGB1BP3	ILMN_1768812	FXYD6	ILMN_1722206	MAF			1434582_at	Erc2	1441726_at		AFFX-TransRecMur/X57349_3_at	Tfrc	1434515_at	Ncoa1												203157_s_at	GLS	218380_at	LOC728392 /// NLRP1	240033_at	PLG	204560_at	FKBP5	205066_s_at	ENPP1	237140_x_at		232310_at	LOC388889	232105_at
ILMN_1715603	IL23A	ILMN_1848259	HS.406256	ILMN_1808633	C20ORF96	ILMN_1711888	COBL	ILMN_1786215	ZNF3	ILMN_1712894	FUT1	ILMN_1785290	DOK6			1456781_at		1455048_at	Igsf3	1436515_at	Bach2	1424173_at	Ndc1												1569270_at	LOC100134368	205980_s_at	ARHGAP8 /// PRR5-ARHGAP8	223901_at	SYT3	211133_x_at	LILRA6 /// LILRB3	209977_at	PLG	228782_at	SCGB3A2	211532_x_at	KIR2DS2	211456_x_at
ILMN_1663037	LRRC4C	ILMN_1743784	SHMT1	ILMN_1831942	HS.486362	ILMN_1743864	FOXC1	ILMN_1673941	RBM24	ILMN_1783231	PLEKHB1	ILMN_1794951	SLC39A5			1439076_at	Dhx29	1450430_at	Mrc1	1424308_at	Slc24a3	1426359_at	Zc3h11a												233258_at		213247_at	SVEP1	205853_at	ZBTB7B	208084_at	ITGB6	1554864_a_at	SDC3	230045_at	CNTN2	1554586_a_at	RHOBTB2	211135_x_at
ILMN_1801119	BCL2	ILMN_1670306	SCGB3A2	ILMN_1744837	HAS2	ILMN_1748890	GPR176	ILMN_1768812	FXYD6	ILMN_1752042	LAD1	ILMN_1805696	DFFA			1440970_at	Kalrn	1419014_at	Rhag	1451658_a_at	Polr3c	1422979_at	Suv39h2												220136_s_at	CRYBA2	203665_at	HMOX1	207306_at	TCF15	231014_at	TRIM50	240763_at	LOC100506853	217038_at		233395_at		221852_at
ILMN_1716758	PCDH1	ILMN_1718558	PARP12	ILMN_1653161	SNCG	ILMN_1665492	SORCS1	ILMN_1712894	FUT1	ILMN_1676088	MSRB3	ILMN_1781135	STAM2			1420310_at		1439753_x_at	Six4	1441491_at	A330068G13Rik	1452814_at	Cpne3												234054_at	LOC143188	1566002_at		1553944_at	MIA2	207149_at	CDH12	204879_at	PDPN	212472_at	MICAL2	205287_s_at	TFAP2C	225424_at
ILMN_1795325	ACTG2	ILMN_1762224	HPS3	ILMN_1684497	C10ORF33	ILMN_1728799	FBP1	ILMN_1783231	PLEKHB1	ILMN_1670308	GPM6B	ILMN_1697041	ZNF597			1428055_at	Rian	1459984_at	Mia3	1423601_s_at	Tcof1	1455436_at	Diras2												207006_s_at	CCDC106	203999_at	SYT1	1557893_a_at	LOC100144597	235629_at		219554_at	RHCG	231798_at	NOG	205918_at	SLC4A3	228136_s_at
ILMN_1907556	HS.452398	ILMN_1685327	SON	ILMN_1740024	NAALAD2	ILMN_1772869	C20ORF82	ILMN_1676088	MSRB3	ILMN_1798224	JARID1C	ILMN_1717138	CLSTN1			1426387_x_at	Pisd///Pisd-ps1///Prr14l///Pisd-ps3	1431235_at	Snhg4///Mir1949	1436014_a_at	Rusc1	1460326_at	Pik3ca												230751_at	WNT4	207673_at	NPHS1	211650_x_at	IGHA1 /// IGHD /// IGHG1 /// IGHG3 /// IGHM /// IGHV1-69 /// IGHV3-23 /// IGHV4-31 /// LOC100126583	1552449_a_at	SCGB1C1	236636_at		220455_at	SLC16A8	1561287_at		230840_at
ILMN_1676016	NBPF9	ILMN_1704196	DSG2	ILMN_1723684	DARC	ILMN_1736700	ALDOA	ILMN_1713411	C1ORF97	ILMN_1783303	HSP90AB4P	ILMN_1679383	C1ORF108			1435558_at	Bai2	1439696_at	Nr2c2	1458263_at		1438936_s_at	Ang												244160_at		225540_at	MAP2	1567055_at	OR1C1	216345_at	KIAA0913	204560_at	FKBP5	224510_s_at	CLPB	215843_s_at	TLL2	233104_at
ILMN_1760211	PITX1	ILMN_1779015	ZNF467	ILMN_1808407	SH2D3C	ILMN_1848259	HS.406256	ILMN_1670308	GPM6B	ILMN_1780334	KCNJ2	ILMN_1754199	BCL7B			1450922_a_at	Tgfb2	1418095_at	Smpx	1422903_at	Ly86	1430984_at	Azin1												223344_s_at	MS4A7	236284_at	KIAA0146	236681_at	HOXD13	207778_at	REG1P	209847_at	CDH17	215161_at	CAMK1G	237558_at		244877_at
ILMN_1664948	TAGLN2	ILMN_1736165	MLL3	ILMN_1705663	DMXL2	ILMN_1692177	TSC22D1	ILMN_1798224	JARID1C	ILMN_1685641	BCHE	ILMN_1753111	PBEF1			1419549_at	Arg1	1416473_a_at	Igdcc4	1420406_at	Peg12	1451287_s_at	Aif1l												220074_at	CDHR5	237256_at	FBXL12	214067_at	C16orf42	237959_at		208084_at	ITGB6	234189_at		233727_at		215446_s_at
ILMN_1742544	MEF2C	ILMN_1668056	LOC653275	ILMN_1674293	LOC653257	ILMN_1743784	SHMT1	ILMN_1783303	HSP90AB4P	ILMN_1709538	RTEL1	ILMN_1753923	MYC			1450961_a_at	Tceal3///Tceal5///Tceal6	1428839_at	Wdr53	1448323_a_at	Bgn	1422320_x_at													217488_x_at	PMS2P3	222226_at	SAA3P	1570279_at	ABCA1	241470_x_at		236152_at	PAGE5	206696_at	GPR143	231168_at		1556444_a_at
ILMN_1679106	LOC644919	ILMN_1758461	ST8SIA2	ILMN_1781537	AOF1	ILMN_1670306	SCGB3A2	ILMN_1780334	KCNJ2	ILMN_1732074	LOC644037	ILMN_1768980	ST8SIA4			1422891_at	H2-Ea-ps	1428869_at	Nolc1	1456239_at	Fgf17	1451978_at	Loxl1												241629_at		1555867_at	GNG4	223718_at	ACRBP	218380_at	LOC728392 /// NLRP1	207149_at	CDH12	226864_at	PKIA	216911_s_at	HIC2	217414_x_at
ILMN_1686464	SLCO4C1	ILMN_1748840	CALB2	ILMN_1806387	LOC340598	ILMN_1718558	PARP12	ILMN_1685641	BCHE	ILMN_1779428	LOC387856	ILMN_1679256	AP3B2			1429338_a_at	Nol9	1441444_at	Nbeal1	1447849_s_at	Maf	1426755_at	Ckap4												224537_at	PCDHGC5	1556560_a_at	LOC100128071	221387_at	NPFFR1	203665_at	HMOX1	208025_s_at	HMGA2	1564760_at		1554748_at	CLCNKB	219659_at
ILMN_1878019	HS.278285	ILMN_1716601	LOC441032	ILMN_1838885	HS.514843	ILMN_1762224	HPS3	ILMN_1727855	PEMT	ILMN_1716546	FLJ23754	ILMN_1660757	LOC644422			1435284_at	Rtn4	1456862_at	Six4	1422929_s_at	Atoh7	1447329_at													234356_at	DKFZP434K028	1552288_at	CILP2	206470_at	PLXNC1	1566002_at		235629_at		227468_at	CPT1C	1564803_at	KRTAP11-1	206505_at
ILMN_1673896	MAP3K13	ILMN_1700426	TAGLN2	ILMN_1808765	ZNF25	ILMN_1685327	SON	ILMN_1709538	RTEL1	ILMN_1911345	HS.291323	ILMN_1702496	LOC441461			1418623_at	Rab2a	1457083_at		1446293_at		1439572_at													203851_at	IGFBP6	214604_at	HOXD11	213259_s_at	SARM1 /// TMEM199	207249_s_at	SLC28A2	204734_at	KRT15	218832_x_at	ARRB1	242504_at		1558421_a_at
ILMN_1711888	COBL	ILMN_1728742	C5ORF4	ILMN_1746945	CSMD1	ILMN_1704196	DSG2	ILMN_1732074	LOC644037	ILMN_1696284	CLDN18	ILMN_1809311	APOF			1420175_at	Tax1bp1	1451204_at	Scara5	1425050_at	Isoc1	1426001_at	Eomes												215870_s_at	PLA2G5	215649_s_at	MVK	218782_s_at	ATAD2	225540_at	MAP2	208524_at	GPR15	243301_at	COL22A1 /// LOC100509248	213155_at	WSCD1	238400_at
ILMN_1743864	FOXC1	ILMN_1701424	LAMC2	ILMN_1778957	PNRC2	ILMN_1779015	ZNF467	ILMN_1779428	LOC387856	ILMN_1777296	ACTB	ILMN_1854349	HS.288735			1454197_a_at	Ccdc86	1455102_at	Larp4	1443787_x_at	Casp14	1415988_at	Hdlbp												204326_x_at	MT1X	242567_at	ABTB1	229971_at	GPR114	222226_at	SAA3P	215724_at	PLD1	205504_at	BTK	230221_at	BAT5	234511_at
ILMN_1748890	GPR176	ILMN_1653283	APP	ILMN_1719662	ITLN2	ILMN_1736165	MLL3	ILMN_1716546	FLJ23754	ILMN_1721292	C2ORF32	ILMN_1793572	C21ORF81			1428140_at	Oxct1	1423406_at	Sv2a	1455980_a_at	Gas2l3	1429055_at	4930506M07Rik												234664_at	LOC100132062 /// LOC100133161 /// LOC731275	228640_at	PCDH7	235229_at		1555867_at	GNG4	241540_at		206526_at	RIBC2	232925_at		227646_at
ILMN_1665492	SORCS1	ILMN_1679858	CD9	ILMN_1796901	CTNNA2	ILMN_1668056	LOC653275	ILMN_1911345	HS.291323	ILMN_1779347	GARNL3	ILMN_1842065	HS.574453			1423062_at	Igfbp3	1416405_at	Bgn	1444769_at	Tex9	1438551_at	Neurog1												241134_at		212707_s_at	RASA4 /// RASA4B /// RASA4P	235718_at	SRL	1556560_a_at	LOC100128071	237959_at		236501_at	SALL4	223899_at	C3orf78	233222_at
ILMN_1728799	FBP1	ILMN_1686889	LOC619208	ILMN_1808546	CASC2	ILMN_1758461	ST8SIA2	ILMN_1696284	CLDN18	ILMN_1690942	SBNO1	ILMN_1794552	GAP43			1455924_at	Rab6b	1455325_at	Miat	1437717_x_at	2610005L07Rik	1434098_at	Glra2												207540_s_at	SYK	206456_at	GABRA5	243787_at		1552288_at	CILP2	241470_x_at		219452_at	DPEP2	1553447_at	AGBL1	213425_at
ILMN_1772869	C20ORF82	ILMN_1800078	LMO2	ILMN_1726250	CPAMD8	ILMN_1748840	CALB2	ILMN_1777296	ACTB	ILMN_1791270	CDH10	ILMN_1767578	DEF6			1429530_a_at	Smpd4	1416701_at	Rnd3	1455865_at	Insm1	1441779_at	9530006C21Rik												227397_at	TPM2	239499_at	DNAH2	230162_s_at	MAPK8IP3	214604_at	HOXD11	218380_at	LOC728392 /// NLRP1	201438_at	COL6A3	215122_at	TBX6	220403_s_at
ILMN_1736700	ALDOA	ILMN_1686735	LOC654135	ILMN_1760506	HSD17B7P2	ILMN_1716601	LOC441032	ILMN_1721292	C2ORF32	ILMN_1720513	SETBP1	ILMN_1896447	HS.282556			1447204_at		1439048_at	Cadm2	1434914_at	Rab6b	1429732_at	Ppp1r1c												222088_s_at	SLC2A14 /// SLC2A3	1559748_at	ADAMTSL3	238051_x_at	PWWP2B	215649_s_at	MVK	205980_s_at	ARHGAP8 /// PRR5-ARHGAP8	233067_at	LOC100287017	236702_at	C20orf43	240839_at
ILMN_1848259	HS.406256	ILMN_1763196	WDR72	ILMN_1794370	SEMA5B	ILMN_1700426	TAGLN2	ILMN_1690942	SBNO1	ILMN_1771560	SYT15	ILMN_1709075	GTPBP9			1426650_at	Myh8	1418467_at	Smarcd3	1443175_at	A830010M09Rik	1438193_at	Nrxn3												235933_at	FLJ32154	210763_x_at	NCR3	230345_at	SEMA7A	228640_at	PCDH7	207488_at		1564109_at	LOC284865	1563370_at		230746_s_at
ILMN_1692177	TSC22D1	ILMN_1700547	CHST9	ILMN_1709060	OR5H14	ILMN_1728742	C5ORF4	ILMN_1791270	CDH10	ILMN_1718815	SLTM	ILMN_1691731	PARP14			1433531_at	Acsl4	1456513_at		1439053_at	D10Bwg1070e	1427395_a_at	Aldh1a3												211597_s_at	HOPX	206287_s_at	ITIH4 /// MUSTN1	233805_at		212707_s_at	RASA4 /// RASA4B /// RASA4P	213247_at	SVEP1	239837_at	ADAM11	1560715_at	P4HA3	237624_at
ILMN_1743784	SHMT1	ILMN_1779934	CDH23	ILMN_1711910	DKFZP781N1041	ILMN_1701424	LAMC2	ILMN_1720513	SETBP1	ILMN_1884422	HS.572079	ILMN_1753490	C10ORF39			1420975_at	Baz1b	1439820_at		1434369_a_at	Cryab	1456731_x_at	Polr3k												231846_at	FOXRED2	235838_at	NLGN2	1555084_at		206456_at	GABRA5	207249_s_at	SLC28A2	219400_at	CNTNAP1	233785_at	ADAMTS9	211483_x_at
ILMN_1670306	SCGB3A2	ILMN_1670821	CYORF15A	ILMN_1697472	TM2D3	ILMN_1653283	APP	ILMN_1771560	SYT15	ILMN_1775183	CBX8	ILMN_1662409	LOC440525			1429433_at	Prrc2c	1423600_a_at	Tcof1	1425521_at	Paip1	1451158_at	Trip12												237230_at	GPHA2	206213_at	WNT10B	214175_x_at	PDLIM4	223719_s_at	RTBDN	203999_at	SYT1	230342_at	FOXK1	244827_at		238688_at
ILMN_1718558	PARP12	ILMN_1741970	JUP	ILMN_1780783	SOCS7	ILMN_1679858	CD9	ILMN_1718815	SLTM	ILMN_1744941	TCOF1	ILMN_1888504	HS.552324			1416529_at	Emp1	1426599_a_at	Slc2a1	1439254_at	Akap13	1417133_at	Pmp22												243456_at	ZNF214	209840_s_at	LRRN3	240045_at		210763_x_at	NCR3	225540_at	MAP2	203129_s_at	KIF5C	221521_s_at	GINS2	222934_s_at
ILMN_1664024	APOB	ILMN_1722718	BMP2	ILMN_1722698	RCHY1	ILMN_1686889	LOC619208	ILMN_1775183	CBX8	ILMN_1752294	PCDH9	ILMN_1666314	RET			1427604_a_at	Atp9a	1444494_at	Klhl41	1435585_at	Tceal7	1438231_at	Foxp2												203074_at	ANXA8 /// ANXA8L1 /// ANXA8L2	236356_at	NDUFS1	1560557_at		207344_at	AKAP3	236284_at	KIAA0146	203365_s_at	MMP15	210586_x_at	RHD	224822_at
ILMN_1762224	HPS3	ILMN_1860638	HS.374257	ILMN_1899317	HS.28705	ILMN_1800078	LMO2	ILMN_1744941	TCOF1	ILMN_1660000	SNRPN	ILMN_1658731	SPAG1			1456515_s_at	Tcfl5	1450078_at	Nrk	1442141_at	BC028454	1419946_s_at													205127_at	PTGS1	1555262_a_at	MAGI1	203029_s_at	PTPRN2	206287_s_at	ITIH4 /// MUSTN1	237256_at	FBXL12	1565832_at	KANK1	208318_s_at	XYLB	1562358_at
ILMN_1685327	SON	ILMN_1674173	MFAP2	ILMN_1660390	IGFBP7	ILMN_1686735	LOC654135	ILMN_1752294	PCDH9	ILMN_1692261	EPHB1	ILMN_1651486	COX11P			1439127_at	AI314180	1421515_at	Nr6a1	1416794_at	Atl2	1435385_at	Tshz2												1564931_at		1553706_at	HTRA4	233470_at	PTPN5	235838_at	NLGN2	222226_at	SAA3P	220689_at		234566_at		222928_s_at
ILMN_1704196	DSG2	ILMN_1680617	PLXNA2	ILMN_1745168	DHODH	ILMN_1763196	WDR72	ILMN_1782004	BAPX1	ILMN_1818116	HS.552999	ILMN_1750386	NPPA			1418755_at	Tbx15	1456878_at	Lrrc75b	1457020_at		1444811_at	Sec62												222719_s_at	PDGFC	209588_at	EPHB2	1563707_at		206213_at	WNT10B	239590_x_at	FAM95B1 /// LOC100132939 /// LOC644587 /// LOC90499	1555765_a_at	GNG4	234412_at		233771_at
ILMN_1779015	ZNF467	ILMN_1799671	SRGAP3	ILMN_1774884	C8ORF49	ILMN_1700547	CHST9	ILMN_1660000	SNRPN	ILMN_1691457	APOBEC3B	ILMN_1666775	CACNA1C			1417939_at	Rad51ap1	1453289_at	Ago4	1437250_at	Mreg	1427985_at	Spin4												219230_at	TMEM100	1559620_at	LOC441167	229228_at	CREB5	209840_s_at	LRRN3	1555867_at	GNG4	1554408_a_at	TK1	235460_at	SNX22	237931_at
ILMN_1736165	MLL3	ILMN_1763972	TJP2	ILMN_1791123	TMPRSS2	ILMN_1779934	CDH23	ILMN_1692261	EPHB1	ILMN_1736412	AMHR2	ILMN_1696128	FLJ39378			1433662_s_at	Timp2	1429527_a_at	Plscr1	1421951_at	Lhx1	1445710_x_at	Duxbl2///Duxbl1												214509_at	HIST1H3I	235183_at		225061_at	DNAJA4	1555262_a_at	MAGI1	1552288_at	CILP2	1560399_a_at	OTUD7A	1557218_s_at	FANCB	1556320_at
ILMN_1668056	LOC653275	ILMN_1768958	RASGRP1	ILMN_1807798	ATP5G2	ILMN_1670821	CYORF15A	ILMN_1818116	HS.552999	ILMN_1785444	LEMD1	ILMN_1742456	OSTF1			1419058_at	Polr1e	1422520_at	Nefm	1450387_s_at	Ak4	1438265_at													1556138_a_at		229760_at	VEPH1	210107_at	CLCA1	209588_at	EPHB2	214604_at	HOXD11	218435_at	DNAJC15	211101_x_at	LILRA2	215403_at
ILMN_1690466	SAMD4A	ILMN_1717923	KIAA1906	ILMN_1909025	HS.578534	ILMN_1741970	JUP	ILMN_1691457	APOBEC3B	ILMN_1719236	CDH5	ILMN_1884468	HS.552221			1418028_at	Dct	1422437_at	Col5a2	1424394_at	Selm	1455557_at	Gm17750												1554483_at	TMEM37	230276_at	FAM49A	1562624_at		235183_at		232534_at	LIN37	220447_at	HRH3	239111_at	PRDM8	232984_at
ILMN_1758461	ST8SIA2	ILMN_1725889	AFF2	ILMN_1904282	HS.484967	ILMN_1722718	BMP2	ILMN_1736412	AMHR2	ILMN_1687848	C7	ILMN_1695978	LINGO2			1422839_at	Neurog2	1457317_at		1431939_a_at	Mina	1457316_at	Map6												233860_s_at	OBP2A /// OBP2B	210248_at	WNT7A	201958_s_at	PPP1R12B	229760_at	VEPH1	215649_s_at	MVK	230080_at	LOC285943	231219_at	CMTM1	231788_at
ILMN_1748840	CALB2	ILMN_1663531	LOC652041	ILMN_1655884	ATP2A2	ILMN_1860638	HS.374257	ILMN_1785444	LEMD1	ILMN_1712719	MAP7	ILMN_1819608	HS.568928			1460351_at	S100a11	1440108_at	Foxp2	1447883_x_at	Map1lc3a	1442150_at													203716_s_at	DPP4	210746_s_at	EPB42	1554735_a_at	TRIM7	220490_at		237207_at		1564339_a_at	CHRM3	235705_at		233335_at
ILMN_1716601	LOC441032	ILMN_1772466	SH2D3A	ILMN_1759700	NLGN3	ILMN_1674173	MFAP2	ILMN_1719236	CDH5	ILMN_1678215	RHOJ	ILMN_1887539	HS.573450			1458802_at	Hivep3	1427141_at	2700099C18Rik	1422710_a_at	Cacna1h	1447700_x_at	Ss18l1												215715_at	SLC6A2	240764_at		231724_at	MED26	210248_at	WNT7A	228640_at	PCDH7	230794_at		217179_x_at		206975_at
ILMN_1700426	TAGLN2	ILMN_1763657	CXXC4	ILMN_1889126	HS.120204	ILMN_1680617	PLXNA2	ILMN_1687848	C7	ILMN_1700627	LOC653800	ILMN_1734702	MANEA			1423340_at	Tfap2b	1440764_at	Araf	1448925_at	Twist2	1431274_a_at	Hspa9												1559478_at		215299_x_at	SULT1A1	222008_at	COL9A1	210746_s_at	EPB42	212707_s_at	RASA4 /// RASA4B /// RASA4P	229695_at		220384_at	TXNDC3	217078_s_at
ILMN_1728742	C5ORF4	ILMN_1735220	CAV2	ILMN_1656501	DUSP5	ILMN_1799671	SRGAP3	ILMN_1712719	MAP7	ILMN_1747903	DNAJC11	ILMN_1682996	LOH11CR2A			1447771_at		1449504_at	Kpna1	1453683_a_at	Cep55	1420816_at	Ywhag												208032_s_at	GRIA3	205158_at	RNASE4	236318_x_at		240764_at		206456_at	GABRA5	238046_x_at	PWWP2B	232178_at	ZNF503	215265_at
ILMN_1701424	LAMC2	ILMN_1795285	PHF15	ILMN_1763433	TRIM9	ILMN_1763972	TJP2	ILMN_1678215	RHOJ	ILMN_1686530	HYMAI	ILMN_1750792	VAC14			1427580_a_at	Rian	1426849_at	Sec24b	1455298_at		1426179_a_at	Twsg1												220678_at	FLJ20712	208215_x_at	DRD4	232806_s_at	FAM131A	215299_x_at	SULT1A1	223719_s_at	RTBDN	230489_at	CD5	202580_x_at	FOXM1	230088_at
ILMN_1653283	APP	ILMN_1699750	ABHD9	ILMN_1651373	RHD	ILMN_1768958	RASGRP1	ILMN_1700627	LOC653800	ILMN_1680113	BZRAP1	ILMN_1754532	LOC442517			1419205_x_at	Gpatch4	1427465_at	Atp1a2	1459793_s_at	Lyrm5	1441977_at	9630023C09Rik												215362_at		222289_at	KCNC2	210764_s_at	CYR61	205158_at	RNASE4	239499_at	DNAH2	211923_s_at	ZNF471	203747_at	AQP3	214538_x_at
ILMN_1679858	CD9	ILMN_1741346	EPHB3	ILMN_1904661	HS.233165	ILMN_1717923	KIAA1906	ILMN_1747903	DNAJC11	ILMN_1811433	RPL8	ILMN_1872105	HS.538784			1419402_at	Mns1	1426260_a_at	Ugt1a1///Ugt1a6b///Ugt1a9///Ugt1a5///Ugt1a7c///Ugt1a10///Ugt1a6a///Ugt1a2	1437467_at	Alcam	1424201_a_at	Seh1l												208190_s_at	LSR	232292_at	LOC100288810	229674_at	SERTAD4	208215_x_at	DRD4	210763_x_at	NCR3	231748_at	ULBP3	216500_at		220680_at
ILMN_1686889	LOC619208	ILMN_1790574	ZMYND10	ILMN_1725881	LOC23117	ILMN_1725889	AFF2	ILMN_1686530	HYMAI	ILMN_1667630	TFPI2	ILMN_1700771	PRUNE2			1434303_at	Raph1	1439059_at	Fam199x	1456935_at	AI606473	1419141_at	Crygd												216270_at	ILVBL	208450_at	LGALS2	216674_at	HES2	239998_at	C10orf53	207344_at	AKAP3	214242_at	MAN1A2	228948_at	EPHA4	229278_at
ILMN_1800078	LMO2	ILMN_1735996	NOX4	ILMN_1720794	SNORD4B	ILMN_1663531	LOC652041	ILMN_1680113	BZRAP1	ILMN_1796018	NFATC4	ILMN_1789357	DLX3			1434540_a_at	Clta	1417381_at	C1qa	1448169_at	Krt18	1427674_a_at	Sez6												206522_at	MGAM	236967_at	LOC645249	217507_at	SLC11A1	222289_at	KCNC2	219918_s_at	ASPM	234782_at	KLHL31	234007_at	DEFB121	1555914_a_at
ILMN_1686735	LOC654135	ILMN_1652237	CBR3	ILMN_1700762	PBX4	ILMN_1772466	SH2D3A	ILMN_1811433	RPL8	ILMN_1790311	SEC23A	ILMN_1654812	UNC93B1			1441317_x_at	Jakmip1	1438038_at	4930402H24Rik	1452218_at	Ccdc117	1419127_at	Npy												211883_x_at	CEACAM1	244776_at		236338_at		208450_at	LGALS2	206287_s_at	ITIH4 /// MUSTN1	211659_at	GPR135	204298_s_at	LOX	218657_at
ILMN_1763196	WDR72	ILMN_1790197	FLJ20674	ILMN_1752476	C6ORF134	ILMN_1763657	CXXC4	ILMN_1667630	TFPI2	ILMN_1794612	UBE1L	ILMN_1805654	LOC388458			1416778_at	Sdpr	1434515_at	Ncoa1	1424567_at	Tspan2	1423524_at	Mastl												201422_at	IFI30	209125_at	KRT6A	230396_at	SAMM50	211910_at		235838_at	NLGN2	206798_x_at	DLEC1	1560240_at		230989_s_at
ILMN_1700547	CHST9	ILMN_1671586	LOC644826	ILMN_1739469	NANOS1	ILMN_1735220	CAV2	ILMN_1796018	NFATC4	ILMN_1712430	ATP5G1	ILMN_1759842	FLJ43806			1435895_at	Lsamp	1424173_at	Ndc1	1451389_at	Dnajc24	1452987_at	Taf1d												1570026_at	CPXM2	233531_at	SLC46A1	243419_at		236967_at	LOC645249	209840_s_at	LRRN3	227057_at	ARHGAP27	237235_at		223204_at
ILMN_1779934	CDH23	ILMN_1731073	CAPN9	ILMN_1704063	KCNH3	ILMN_1795285	PHF15	ILMN_1794612	UBE1L	ILMN_1810725	FAM129A	ILMN_1710746	TCF7			1420686_at	Cryba4	1426359_at	Zc3h11a	1440384_at	Tmcc1	1418440_at	Col8a1												1556149_at	ARVCF	1563255_at		205721_at	GFRA2	244776_at		236356_at	NDUFS1	206800_at	MTHFR	1565527_x_at	TCP11L2	203242_s_at
ILMN_1670821	CYORF15A	ILMN_1695991	COLQ	ILMN_1745785	NR2F2	ILMN_1704255	LOC133993	ILMN_1712430	ATP5G1	ILMN_1821398	HS.563578	ILMN_1804339	CAMK1G			1456590_x_at	Akr1b3	1422979_at	Suv39h2	1439058_at	Sfpq	1423983_at	Sez6l2												239132_at	NOS1	240827_at	FLJ45983	210684_s_at	DLG4	209125_at	KRT6A	1555262_a_at	MAGI1	203980_at	FABP4	224158_s_at	C8orf83	213611_at
ILMN_1741970	JUP	ILMN_1695992	PAGE5	ILMN_1840866	HS.440729	ILMN_1741346	EPHB3	ILMN_1810725	FAM129A	ILMN_1659536	FAM24B	ILMN_1685985	LOC649150			1430996_at	Etnk1	1452814_at	Cpne3	1448752_at	Car2	1441706_at	Dscaml1												239087_at	ANKS4B	206644_at	NR0B1	230244_at	C2orf82	233531_at	SLC46A1	1553706_at	HTRA4	238643_at		230915_at	DHRS7C	1557565_a_at
ILMN_1722718	BMP2	ILMN_1698304	LOC642969	ILMN_1868587	HS.518414	ILMN_1790574	ZMYND10	ILMN_1821398	HS.563578	ILMN_1864575	HS.287562	ILMN_1748105	DDB1			1441726_at		1455436_at	Diras2	1423526_at	Arid3b	1418868_at	En2												206103_at	RAC3	224263_x_at	ZAN	212962_at	SYDE1	1563255_at		209588_at	EPHB2	218574_s_at	LMCD1	1558630_at		212524_x_at
ILMN_1860638	HS.374257	ILMN_1809003	CBR1	ILMN_1688725	UTP14A	ILMN_1735996	NOX4	ILMN_1758978	KLHL4	ILMN_1703013	NOC4L	ILMN_1713266	FAM46C			1455048_at	Igsf3	1460326_at	Pik3ca	1416454_s_at	Acta2	1423813_at	Kif22												239605_x_at		223484_at	C15orf48	204941_s_at	ALDH3B2	240827_at	FLJ45983	1559620_at	LOC441167	204745_x_at	MT1G	213397_x_at	RNASE4	1562924_at
ILMN_1674173	MFAP2	ILMN_1738558	RGS20	ILMN_1897240	HS.147763	ILMN_1790197	FLJ20674	ILMN_1659536	FAM24B	ILMN_1905546	HS.525171	ILMN_1808552	CCDC65			1450430_at	Mrc1	1438936_s_at	Ang	1450960_at	Igfbpl1	1440086_at	Rnf182												221313_at	GPR52	234911_at		214387_x_at	SFTPC	215153_at	NOS1AP	235183_at		240155_x_at	ZNF493 /// ZNF738	244191_at		211835_at
ILMN_1680617	PLXNA2	ILMN_1723111	HIST1H4A	ILMN_1811427	RSHL3	ILMN_1671586	LOC644826	ILMN_1864575	HS.287562	ILMN_1854724	HS.407028	ILMN_1721874	RAB40A			1419014_at	Rhag	1430984_at	Azin1	1423142_a_at	Gtpbp4	1429293_at	Gpc2												214340_at	ALOX12P2	218747_s_at	TAPBPL	237280_at	TCTE1	206644_at	NR0B1	230276_at	FAM49A	1552354_at	C19orf26	220641_at	NOX5	212358_at
ILMN_1799671	SRGAP3	ILMN_1712357	HNRPK	ILMN_1696500	LOC648256	ILMN_1731073	CAPN9	ILMN_1703013	NOC4L	ILMN_1784967	EPB41L4B	ILMN_1766613	ZNF121			1439753_x_at	Six4	1451287_s_at	Aif1l	1456010_x_at	Hes5	1442709_at													224086_at		238998_x_at	OTUD1	210632_s_at	SGCA	224263_x_at	ZAN	210248_at	WNT7A	238645_at		237840_at	LOC388948	216425_at
ILMN_1763972	TJP2	ILMN_1658639	LOC283537	ILMN_1699365	SLC30A6	ILMN_1695991	COLQ	ILMN_1854724	HS.407028	ILMN_1685699	PRSS3	ILMN_1728349	TMEM63B			1459984_at	Mia3	1451978_at	Loxl1	1438214_at	Trps1	1427986_a_at	Col16a1												213693_s_at	MUC1	224973_at	FAM46A	217681_at	LOC100289775 /// WNT7B	223484_at	C15orf48	240764_at		215365_at	CACNB2	236912_at		242742_at
ILMN_1768958	RASGRP1	ILMN_1719876	KIAA1804	ILMN_1666560	IFT88	ILMN_1709851	TCEA1	ILMN_1685699	PRSS3	ILMN_1862910	HS.561307	ILMN_1804316	TCAP			1431235_at	Snhg4///Mir1949	1426755_at	Ckap4	1456464_x_at	Syt11	1447109_at													204483_at	ENO3	230316_at	SEC14L2	213629_x_at	MT1F	227938_s_at	DLL1	215299_x_at	SULT1A1	205363_at	BBOX1	207165_at	HMMR	210569_s_at
ILMN_1717923	KIAA1906	ILMN_1716555	MGC42630	ILMN_1801262	RAD51L1	ILMN_1695992	PAGE5	ILMN_1862910	HS.561307	ILMN_1699665	CLIC6	ILMN_1684770	USF2			1439696_at	Nr2c2	1447329_at		1427150_at	Kmt2c	1440167_s_at	Lpp												220441_at	DNAJC22	226021_at	RDH10	236008_at	LOC100128909	238998_x_at	OTUD1	205158_at	RNASE4	211796_s_at	TRBC1 /// TRBC2	244686_at	TCOF1	214227_at
ILMN_1725889	AFF2	ILMN_1771738	ARL5A	ILMN_1687865	TMOD3	ILMN_1698304	LOC642969	ILMN_1699665	CLIC6	ILMN_1892086	HS.534682	ILMN_1655718	TCBA1			1418095_at	Smpx	1439572_at		1436959_x_at	Nsmf	1417460_at	Ifitm2												230536_at	PBX4	234938_at	BACH1	204223_at	PRELP	224973_at	FAM46A	208215_x_at	DRD4	241339_at		237654_at	C14orf50	237079_at
ILMN_1663531	LOC652041	ILMN_1715879	CRYBB1	ILMN_1708340	DAPK1	ILMN_1809003	CBR1	ILMN_1892086	HS.534682	ILMN_1691535	CUL4B	ILMN_1780863	PTGFRN			1416473_a_at	Igdcc4	1426001_at	Eomes	1439245_at	Tnrc6a	1452779_at	Ube2ql1												205509_at	CPB1	230105_at	HOXB13	227043_at	CCDC159	230316_at	SEC14L2	239998_at	C10orf53	209901_x_at	AIF1	230692_at	LOC157503	233189_at
ILMN_1772466	SH2D3A	ILMN_1765670	LOC285216	ILMN_1797172	ERCC1	ILMN_1738558	RGS20	ILMN_1805251	CDC14C	ILMN_1656521	CGI-96	ILMN_1692107	SUV420H1			1428839_at	Wdr53	1415988_at	Hdlbp	1419913_at	Strap	1427498_a_at	Spag5												231474_at	C6orf221	203908_at	SLC4A4	206077_at	KEL	226021_at	RDH10	217339_x_at	CTAG1A /// CTAG1B	220318_at	EPN3	212389_at	SBF1	213961_s_at
ILMN_1763657	CXXC4	ILMN_1798808	FOXH1	ILMN_1893909	HS.159115	ILMN_1723111	HIST1H4A	ILMN_1888359	HS.573062	ILMN_1888359	HS.573062	ILMN_1835443	HS.543956			1428869_at	Nolc1	1429055_at	4930506M07Rik	1427151_at	Qser1	1429734_at	Ddias												215119_at	MYO16	1559244_at	FMN2	220485_s_at	SIRPG	224501_at	C1orf170	232292_at	LOC100288810	239286_at	CDH11	1560208_at		221105_at
ILMN_1735220	CAV2	ILMN_1653251	HIST1H1B	ILMN_1795567	FLJ90036	ILMN_1712357	HNRPK	ILMN_1778333	MMP24	ILMN_1778333	MMP24	ILMN_1692674	NKD1			1441444_at	Nbeal1	1438551_at	Neurog1	1422706_at	Pmepa1	1458268_s_at	Igfbp3												1552914_a_at	CD276	216496_s_at		241670_x_at	LOC729177	230105_at	HOXB13	208450_at	LGALS2	1568248_x_at	SNORA71B	233503_at	C13orf38	236405_at
ILMN_1795285	PHF15	ILMN_1708275	PTGS1	ILMN_1701747	PFN2	ILMN_1719876	KIAA1804	ILMN_1696999	LOC650037	ILMN_1696999	LOC650037	ILMN_1727526	KIAA1407			1456862_at	Six4	1434098_at	Glra2	1445226_at	BC023969	1424403_a_at	Rufy3												204596_s_at	STC1	216937_s_at	RS1	244410_at	PKHD1	203908_at	SLC4A4	236967_at	LOC645249	204818_at	HSD17B2	239062_at	LOC100131096	228836_at
ILMN_1704255	LOC133993	ILMN_1689976	EDIL3	ILMN_1669303	YAF2	ILMN_1716555	MGC42630	ILMN_1890918	HS.537292	ILMN_1890918	HS.537292	ILMN_1748123	KLHL14			1457083_at		1441779_at	9530006C21Rik	1426910_at	Pawr	1421840_at	Abca1												207162_s_at	CACNA1B	227481_at	CNKSR3	216706_x_at	IGHG1 /// LOC100293559 /// LOC642131 /// SKAP2	1559244_at	FMN2	244776_at		233749_at		236623_at	ATP1A1OS	242774_at
ILMN_1699750	ABHD9	ILMN_1768431	PRKCE	ILMN_1747540	LOC255620	ILMN_1771738	ARL5A	ILMN_1728256	SPAG9	ILMN_1665515	MGC4677	ILMN_1731977	LYL1			1451204_at	Scara5	1429732_at	Ppp1r1c	1435311_s_at	Syn3	1436729_at	Afap1												206286_s_at	TDGF1 /// TDGF3	207619_at	HCRTR1	240684_at		216937_s_at	RS1	209125_at	KRT6A	211456_x_at	MT1P2	238409_x_at	OXR1	207364_at
ILMN_1741346	EPHB3	ILMN_1803457	IFI16	ILMN_1692077	MXRA7	ILMN_1715879	CRYBB1	ILMN_1665515	MGC4677	ILMN_1808326	NPAS3	ILMN_1726723	LOC642953			1455102_at	Larp4	1438193_at	Nrxn3	1434240_at	Ddias	1436789_at	Ccnjl												1554675_a_at	SYCE1	206596_s_at	NRL	221366_at	NKX6-1	227481_at	CNKSR3	233531_at	SLC46A1	211135_x_at	LILRB3	211560_s_at	ALAS2	1553359_at
ILMN_1790574	ZMYND10	ILMN_1749540	RBM20	ILMN_1811285	IIP45	ILMN_1765670	LOC285216	ILMN_1808326	NPAS3	ILMN_1752559	FBS1	ILMN_1786684	MTRF1L			1423406_at	Sv2a	1427395_a_at	Aldh1a3	1419633_at	Uncx	1435411_at	Neurod2												203821_at	HBEGF	219386_s_at	SLAMF8	1566210_at		208176_at	DUX1	1563255_at		225424_at	GPAM	1560679_at	LOC151438	232573_at
ILMN_1735996	NOX4	ILMN_1662147	MANEAL	ILMN_1662413	TMEM76	ILMN_1798808	FOXH1	ILMN_1752559	FBS1	ILMN_1802831	MTMR12	ILMN_1801889	MYO16			1416405_at	Bgn	1451158_at	Trip12	1437996_s_at	Cnpy1	1442680_at													1560410_at		222331_at		204855_at	SERPINB5	219386_s_at	SLAMF8	215153_at	NOS1AP	228136_s_at	C17orf70	234677_at		1556854_at
ILMN_1652237	CBR3	ILMN_1707123	DDX19B	ILMN_1748471	RPLP0	ILMN_1653251	HIST1H1B	ILMN_1802831	MTMR12	ILMN_1694997	CAMK2B	ILMN_1815047	XRCC4			1455325_at	Miat	1417133_at	Pmp22	1446190_at	Dclk1	1440050_at	Hbs1l												1555979_at	FLJ39609	205848_at	GAS2	231685_at		211889_x_at	CEACAM1	206644_at	NR0B1	205730_s_at	ABLIM3	202608_s_at	NDST1	1561064_a_at
ILMN_1790197	FLJ20674	ILMN_1668526	GVIN1	ILMN_1658271	LSS	ILMN_1708275	PTGS1	ILMN_1714121	PRMT8	ILMN_1714121	PRMT8	ILMN_1853438	HS.545935			1416701_at	Rnd3	1438231_at	Foxp2	1418271_at	Bhlhe22	1436450_at	Rbfox3												233773_at		243900_at	WDR38	217062_at	DMPK	222331_at		223484_at	C15orf48	244877_at	GPR173	206387_at	CDX2	201310_s_at
ILMN_1671586	LOC644826	ILMN_1682273	LOC152573	ILMN_1671316	JAG1	ILMN_1689976	EDIL3	ILMN_1808301	MRPL45	ILMN_1659158	SAMD3	ILMN_1898528	HS.89113			1439048_at	Cadm2	1419946_s_at		1424792_at	Rpp40	1424341_s_at	Pcdhac2///Pcdhac1///Pcdha8///Pcdha2///Pcdha12///Pcdha3///Pcdha9///Pcdha1///Pcdha10///Pcdha11///Pcdha5///Pcdha7///Pcdha6///Pcdha4												236950_s_at	LOC157381	234774_at	R3HDML	205390_s_at	ANK1	205848_at	GAS2	234911_at		205922_at	VNN2	234037_s_at		1557862_at
ILMN_1731073	CAPN9	ILMN_1776850	ITGB1BP3	ILMN_1815032	SOX7	ILMN_1768431	PRKCE	ILMN_1741507	LOC440934	ILMN_1808301	MRPL45	ILMN_1781361	LOC400986			1418467_at	Smarcd3	1435385_at	Tshz2	1450854_at	Pa2g4	1423626_at	Dst												217055_x_at		232932_at		228635_at	PCDH10	203543_s_at	KLF9	238998_x_at	OTUD1	1556444_a_at		65517_at	AP1M2	215524_x_at
ILMN_1695991	COLQ	ILMN_1786215	ZNF3	ILMN_1750904	FMO4	ILMN_1803457	IFI16	ILMN_1657039	FILIP1	ILMN_1741507	LOC440934	ILMN_1740777	ZBTB12			1456513_at		1444811_at	Sec62	1443870_at	Abcc4	1451111_at	Nup133												229777_at	CLRN3	234858_at		210391_at	NR6A1	243900_at	WDR38	224973_at	FAM46A	211111_at	HGC6.3	206421_s_at	SERPINB7	241196_at
ILMN_1709851	TCEA1	ILMN_1673941	RBM24	ILMN_1911337	HS.194912	ILMN_1749540	RBM20	ILMN_1806502	ZNF165	ILMN_1657039	FILIP1	ILMN_1722450	NSUN5B			1439820_at		1427985_at	Spin4	1455936_a_at	Rbpms	1450459_at	Sppl2a												1558806_at		203477_at	COL15A1	225345_s_at		204555_s_at	PPP1R3D	230316_at	SEC14L2	237435_at		1561459_at		230916_at
ILMN_1695992	PAGE5	ILMN_1768812	FXYD6	ILMN_1823714	HS.373705	ILMN_1662147	MANEAL	ILMN_1703894	GIYD2	ILMN_1806502	ZNF165	ILMN_1763658	GDF15			1423600_a_at	Tcof1	1445710_x_at	Duxbl2///Duxbl1	1419519_at	Igf1	1459805_x_at	Dus3l												209283_at	CRYAB	229929_at	SPSB4	244566_at		234774_at	R3HDML	226021_at	RDH10	219659_at	ATP8A2	1554069_at	EPHA8	238514_at
ILMN_1698304	LOC642969	ILMN_1712894	FUT1	ILMN_1837559	HS.563887	ILMN_1707123	DDX19B	ILMN_1728677	CREB5	ILMN_1703894	GIYD2	ILMN_1658867	EPO			1426599_a_at	Slc2a1	1453098_at	Gria2	1429359_s_at	Rbpms	1437679_a_at	Glrx2												207087_x_at	ANK1	1568868_at	CYP27C1	212874_at	APOE	232932_at		234938_at	BACH1	1558421_a_at	C14orf180	211898_s_at	EPHB1	204070_at
ILMN_1809003	CBR1	ILMN_1783231	PLEKHB1	ILMN_1703374	NAV1	ILMN_1668526	GVIN1	ILMN_1660462	MCOLN2	ILMN_1728677	CREB5	ILMN_1739241	CHAC1			1444494_at	Klhl41	1438265_at		1448289_at	Crmp1	1447926_at	Arl5a												1565677_at		208507_at	OR7C2	231144_at	SMARCD3	234858_at		224501_at	C1orf170	217162_at	TSPY1	231184_at	DHX8	215979_s_at
ILMN_1738558	RGS20	ILMN_1752042	LAD1	ILMN_1861429	HS.430335	ILMN_1682273	LOC152573	ILMN_1710434	TBC1D10C	ILMN_1660462	MCOLN2	ILMN_1657634	FANCD2			1450078_at	Nrk	1416868_at	Cdkn2c	1457670_s_at	Lmna	1429559_at	Gnaq												211024_s_at	NKX2-1	224925_at	PREX1	216892_at	IGHG1	243869_at		203908_at	SLC4A4	238400_at	FLJ35220	229201_at		205715_at
ILMN_1723111	HIST1H4A	ILMN_1676088	MSRB3	ILMN_1775444	FLJ12078	ILMN_1776850	ITGB1BP3	ILMN_1748281	MAPK10	ILMN_1663997	WNT8A	ILMN_1699987	MANEA			1421515_at	Nr6a1	1455557_at	Gm17750	1420512_at	Dkk2	1452315_at	Kif11												1556325_at	FILIP1	244711_at		239875_at	NAB1	203477_at	COL15A1	1559244_at	FMN2	227646_at	EBF1	232482_at	OR51E2	234912_at
ILMN_1712357	HNRPK	ILMN_1713411	C1ORF97	ILMN_1754555	SVOPL	ILMN_1743208	NEDD1	ILMN_1703016	CACNA1G	ILMN_1748281	MAPK10	ILMN_1796146	EIF4E3			1456878_at	Lrrc75b	1431768_a_at	Prmt3	1424101_at	Hnrnpl	1427104_at	Zfp612												204105_s_at	NRCAM	244584_at	C11orf41	209986_at	ASCL1	1568868_at	CYP27C1	216496_s_at		233222_at		229993_at		208202_s_at
ILMN_1658639	LOC283537	ILMN_1670308	GPM6B	ILMN_1739325	LOC284023	ILMN_1786215	ZNF3	ILMN_1720833	C2ORF48	ILMN_1703016	CACNA1G	ILMN_1801184	LOC653337			1453289_at	Ago4	1452403_a_at	Oc90	1429490_at	Rif1	1417192_at	Tomm70a												224823_at	MYLK	1560488_at	LCNL1	1556267_at	C12orf28	229636_at	LOC100506802	215925_s_at	CD72	230035_at	BOC	223561_at	NEK6	1560960_at
ILMN_1719876	KIAA1804	ILMN_1798224	JARID1C	ILMN_1729095	PDZD2	ILMN_1768812	FXYD6	ILMN_1665235	CRTAP	ILMN_1720833	C2ORF48	ILMN_1794965	ABCA4			1429527_a_at	Plscr1	1417411_at	Nap1l5	1435888_at	Egfr	1456393_at													1553572_a_at	CYGB	237657_at		241204_at		201325_s_at	EMP1	228678_at	FAM116B	213425_at	WNT5A	217022_s_at	IGHA1 /// IGHA2 /// LOC100126583	237285_at
ILMN_1716555	MGC42630	ILMN_1783303	HSP90AB4P	ILMN_1759732	RFNG	ILMN_1712894	FUT1	ILMN_1794534	CCDC81	ILMN_1903148	HS.518794	ILMN_1710458	LOC646990			1422520_at	Nefm	1457316_at	Map6	1443273_at		1447691_x_at													206643_at	HAL	216565_x_at		1569345_at		208507_at	OR7C2	227481_at	CNKSR3	220403_s_at	TP53AIP1	206882_at	SLC1A6	201566_x_at
ILMN_1771738	ARL5A	ILMN_1780334	KCNJ2	ILMN_1687567	CUTL1	ILMN_1783231	PLEKHB1	ILMN_1678782	C9ORF127	ILMN_1665235	CRTAP	ILMN_1861774	HS.568038			1422437_at	Col5a2	1442150_at		1440859_at	Akap6	1439702_at													216761_at		240278_at	RASSF1	205920_at	SLC6A6	224925_at	PREX1	207619_at	HCRTR1	240839_at		220537_at	MTMR8	215927_at
ILMN_1715879	CRYBB1	ILMN_1685641	BCHE	ILMN_1687978	PHLDA1	ILMN_1752042	LAD1	ILMN_1655849	GSC	ILMN_1794534	CCDC81	ILMN_1752380	ZNF565			1458560_at	Aspm	1431274_a_at	Hspa9	1420548_a_at	Knop1	1418084_at	Nrp1												230796_at	LOC440900	221298_s_at	SLC22A8	207075_at	NLRP3	244711_at		206596_s_at	NRL	230746_s_at	LOC100288985	1554897_s_at	RHBDL2	239565_at
ILMN_1765670	LOC285216	ILMN_1709538	RTEL1	ILMN_1714455	LOC731091	ILMN_1676088	MSRB3	ILMN_1731540	ARNTL	ILMN_1678782	C9ORF127	ILMN_1881660	HS.520691			1457317_at		1420816_at	Ywhag	1424724_a_at	D16Ertd472e	1452436_at	Loxl2												227571_at		242070_at	LOC728485	1553512_at	HOXC12	237657_at		208176_at	DUX1	211483_x_at	CAMK2B	242982_x_at	ITGB8	210143_at
ILMN_1798808	FOXH1	ILMN_1732074	LOC644037	ILMN_1690035	FLYWCH1	ILMN_1713411	C1ORF97	ILMN_1660663	DYRK1A	ILMN_1655849	GSC	ILMN_1701957	MXD1			1440108_at	Foxp2	1426179_a_at	Twsg1	1420965_a_at	Enc1	1449059_a_at	Oxct1												204989_s_at	ITGB4	207861_at	CCL22	208320_at	CABP1	216565_x_at		219386_s_at	SLAMF8	238688_at	TPM1	229166_s_at	GATAD2A	209775_x_at
ILMN_1653251	HIST1H1B	ILMN_1779428	LOC387856	ILMN_1730995	AFAP1L2	ILMN_1670308	GPM6B	ILMN_1660602	C1ORF43	ILMN_1731540	ARNTL	ILMN_1672174	ECE1			1442168_at	A230071A22Rik	1441977_at	9630023C09Rik	1428304_at	Esco2	1427980_at	Cmip												216707_at		240024_at	SEC14L2	203571_s_at	C10orf116	240278_at	RASSF1	231574_at		1554711_at	CALHM3	205766_at	TCAP	218523_at
ILMN_1708275	PTGS1	ILMN_1716546	FLJ23754	ILMN_1912640	HS.444131	ILMN_1798224	JARID1C	ILMN_1655868	ANP32C	ILMN_1655868	ANP32C	ILMN_1730080	HTATIP2			1427141_at	2700099C18Rik	1424201_a_at	Seh1l	1447171_at		1460661_at	S1pr3												214065_s_at	CIB2	230086_at	FNBP1	234864_s_at	TRPM6	221298_s_at	SLC22A8	205848_at	GAS2	1562358_at		1553427_at	ADAMTS15	236101_at
ILMN_1689976	EDIL3	ILMN_1911345	HS.291323	ILMN_1729596	C14ORF151	ILMN_1783303	HSP90AB4P	ILMN_1732509	LRRC40	ILMN_1717490	RPL6	ILMN_1742260	SSFA2			1440764_at	Araf	1419141_at	Crygd	1448183_a_at	Hif1a	1452807_s_at	Fam57b												216182_at	SYNJ2	227006_at	PPP1R14A	231799_at	TANC2	207861_at	CCL22	203543_s_at	KLF9	222928_s_at	FAM160B2	244544_at		1561507_at
ILMN_1768431	PRKCE	ILMN_1777296	ACTB	ILMN_1855615	HS.574768	ILMN_1780334	KCNJ2	ILMN_1717490	RPL6	ILMN_1713686	C16ORF77	ILMN_1774602	FBLN2			1449504_at	Kpna1	1427674_a_at	Sez6	1418340_at	Fcer1g	1450804_at	Kif5c												220927_s_at	HPSE2	1559166_at		1564004_at		212094_at	PEG10	243900_at	WDR38	232984_at	HYDIN	1561668_at		203331_s_at
ILMN_1803457	IFI16	ILMN_1721292	C2ORF32	ILMN_1869179	HS.560316	ILMN_1685641	BCHE	ILMN_1713686	C16ORF77	ILMN_1705049	TMEM67	ILMN_1795582	CHRD			1426849_at	Sec24b	1419127_at	Npy	1442026_at		1449390_at	Gpatch4												216928_at	TAL1	207354_at	CCL16	1561197_at	LOC442028	240024_at	SEC14L2	204555_s_at	PPP1R3D	231788_at	LPAR5	221609_s_at	WNT6	214504_at
ILMN_1749540	RBM20	ILMN_1779347	GARNL3	ILMN_1703688	RASA2	ILMN_1727855	PEMT	ILMN_1705049	TMEM67	ILMN_1653504	EDG1	ILMN_1717803	CDK5R2			1427465_at	Atp1a2	1423524_at	Mastl	1449429_at	Fkbp1b	1447939_a_at	Gm3893///Gm7819///Gm5859												205274_at	GTPBP1	226333_at	IL6R	206964_at	NAT8B	230086_at	FNBP1	218755_at	KIF20A	215265_at	EMX1	230540_at		214186_s_at
ILMN_1662147	MANEAL	ILMN_1690942	SBNO1	ILMN_1796755	ITGB5	ILMN_1709538	RTEL1	ILMN_1653504	EDG1	ILMN_1789524	CRB2	ILMN_1790984	LOC642373			1426260_a_at	Ugt1a1///Ugt1a6b///Ugt1a9///Ugt1a5///Ugt1a7c///Ugt1a10///Ugt1a6a///Ugt1a2	1452987_at	Taf1d	1456610_at	Kdm6b	1440123_at													229484_at	PPM1J	230845_at	NCRNA00253	224243_at	APOA5	227006_at	PPP1R14A	234774_at	R3HDML	230088_at		234607_at	ARRDC1	237103_at
ILMN_1707123	DDX19B	ILMN_1791270	CDH10	ILMN_1803984	MAK	ILMN_1732074	LOC644037	ILMN_1789524	CRB2	ILMN_1675937	ANKRD9	ILMN_1797596	SPRY4			1439059_at	Fam199x	1418440_at	Col8a1	1449120_a_at	Pcm1	1427264_at	Crygb												226944_at	HTRA3	1563312_at		208782_at	FSTL1	241346_at	ARHGAP30	234858_at		38037_at	HBEGF	208303_s_at	CRLF2	206277_at
ILMN_1668526	GVIN1	ILMN_1720513	SETBP1	ILMN_1778668	TAGLN	ILMN_1779428	LOC387856	ILMN_1675937	ANKRD9	ILMN_1652287	NOG	ILMN_1677326	HYDIN			1417381_at	C1qa	1423983_at	Sez6l2	1440139_at		1450708_at	Scg2												214347_s_at	DDC	211879_x_at	PCDHGA3	221029_s_at	WNT5B	231457_at		203477_at	COL15A1	207028_at	MYCNOS	240033_at	PLG	220445_s_at
ILMN_1682273	LOC152573	ILMN_1771560	SYT15	ILMN_1757807	AGXT2L1	ILMN_1716546	FLJ23754	ILMN_1652287	NOG	ILMN_1696591	RB1	ILMN_1663257	ATP6V1C1			1438038_at	4930402H24Rik	1441706_at	Dscaml1	1449520_at	Ttc28	1445124_at	A930009L07Rik												208239_at	FOXE1	204450_x_at	APOA1	232915_at	DDX49	1557024_at		229929_at	SPSB4	1555914_a_at	EXD3	223901_at	SYT3	228901_at
ILMN_1776850	ITGB1BP3	ILMN_1718815	SLTM	ILMN_1743753	IFT81	ILMN_1911345	HS.291323	ILMN_1696591	RB1	ILMN_1731237	CLSTN2	ILMN_1766814	TK2			1434515_at	Ncoa1	1418868_at	En2	1416049_at	Gldc	1450439_at	Hcfc1												234894_at	ITIH5L	1553965_x_at	RHOB	1569910_at		207354_at	CCL16	1568868_at	CYP27C1	230989_s_at	TSSK6	223940_x_at	MALAT1	1565859_at
ILMN_1743208	NEDD1	ILMN_1884422	HS.572079	ILMN_1727462	ARSE	ILMN_1777296	ACTB	ILMN_1731237	CLSTN2	ILMN_1665736	LOC648024	ILMN_1814790	SHANK2			1424173_at	Ndc1	1423813_at	Kif22	1422966_a_at	Tfrc	1439175_at													236690_at	RHBDD1	224997_x_at	H19	224075_s_at	VSX1	226333_at	IL6R	229636_at	LOC100506802	225721_at	SYNPO2	230677_at	C14orf73	234872_at
ILMN_1786215	ZNF3	ILMN_1775183	CBX8	ILMN_1651817	GRIK1	ILMN_1721292	C2ORF32	ILMN_1665736	LOC648024	ILMN_1758743	LOC650020	ILMN_1854717	HS.386402			1426359_at	Zc3h11a	1440086_at	Rnf182	1439789_at	Ebf1	1442441_at	Rnasek												214033_at	ABCC6	208582_s_at	DUX1 /// DUX3 /// DUX5	204984_at	GPC4	230845_at	NCRNA00253	201325_s_at	EMP1	223204_at	FAM198B	1557893_a_at	LOC100144597	204293_at
ILMN_1673941	RBM24	ILMN_1744941	TCOF1	ILMN_1724162	ARX	ILMN_1779347	GARNL3	ILMN_1758743	LOC650020	ILMN_1692394	KIAA1024	ILMN_1671151	RARB			1422979_at	Suv39h2	1429293_at	Gpc2	1440739_at	Vegfc	1437466_at	Alcam												226865_at	LOC100509635	228782_at	SCGB3A2	211794_at	FYB	1563312_at		224925_at	PREX1	203242_s_at	PDLIM5	211650_x_at	IGHA1 /// IGHD /// IGHG1 /// IGHG3 /// IGHM /// IGHV1-69 /// IGHV3-23 /// IGHV4-31 /// LOC100126583	236726_at
ILMN_1768812	FXYD6	ILMN_1764098	TRNT1	ILMN_1705107	SDCBP2	ILMN_1690942	SBNO1	ILMN_1692705	RECQL	ILMN_1771841	FOSL1	ILMN_1757008	HMX2			1452814_at	Cpne3	1423091_a_at	Gpm6b	AFFX-r2-Bs-dap-3_at		1421328_at	A730034C02///Map2												1563946_at		230045_at	CNTN2	218975_at	COL5A3	211879_x_at	PCDHGA3	244584_at	C11orf41	213611_at	AQP5	244889_at	LOC388210	219498_s_at
ILMN_1712894	FUT1	ILMN_1752294	PCDH9	ILMN_1807554	EYA1	ILMN_1791270	CDH10	ILMN_1692394	KIAA1024	ILMN_1789436	FLJ20054	ILMN_1756542	TBC1D17			1455436_at	Diras2	1450928_at	Id4	1455038_at	5730471H19Rik	1454782_at	Bai3												216061_x_at	PDGFB	217038_at		205270_s_at	LCP2	204450_x_at	APOA1	1560488_at	LCNL1	1557565_a_at		1567055_at	OR1C1	211191_at
ILMN_1783231	PLEKHB1	ILMN_1660000	SNRPN	ILMN_1661585	RASGEF1A	ILMN_1720513	SETBP1	ILMN_1771841	FOSL1	ILMN_1766675	CDH6	ILMN_1665442	NOL6			1460326_at	Pik3ca	1456577_x_at	Pitrm1	1431424_at	2810055G20Rik	1450665_at	Gabpa												209357_at	CITED2	1557709_at		1564620_at		1553965_x_at	RHOB	237657_at		203879_at	PIK3CD	238936_at	LOC100131199	1562510_at
ILMN_1752042	LAD1	ILMN_1692261	EPHB1	ILMN_1795298	GPR30	ILMN_1771560	SYT15	ILMN_1789436	FLJ20054	ILMN_1769556	C5ORF23	ILMN_1708811	HIST1H4B			1438936_s_at	Ang	1442709_at		1453487_at	Dhdh	1437760_at	Galnt12												215880_at	NAGLU	214040_s_at	GSN	219879_s_at	C17orf53	208582_s_at	DUX1 /// DUX3 /// DUX5	209714_s_at	CDKN3	212524_x_at	H2AFX	214067_at	C16orf42	236358_at
ILMN_1676088	MSRB3	ILMN_1818116	HS.552999	ILMN_1702757	FLJ20464	ILMN_1718815	SLTM	ILMN_1766675	CDH6	ILMN_1666648	PRPF40A	ILMN_1659267	KIAA0514			1430984_at	Azin1	1427986_a_at	Col16a1	1437840_s_at	D2hgdh	1452894_at	Elavl4												228748_at	CD59	212472_at	MICAL2	217088_s_at	NCR1	228782_at	SCGB3A2	216565_x_at		1562924_at	LOC340357	1570279_at	ABCA1	208581_x_at
ILMN_1713411	C1ORF97	ILMN_1691457	APOBEC3B	ILMN_1779997	MEIS3	ILMN_1884422	HS.572079	ILMN_1796669	PSEN1	ILMN_1727098	PPP1R16B	ILMN_1748827	LOC388564			1451287_s_at	Aif1l	1447109_at		1451281_at	Zscan12	1455099_at	Mogat2												206629_at	ADAMTSL2	231798_at	NOG	1555809_at	CRISPLD2	230045_at	CNTN2	240278_at	RASSF1	236788_at		226814_at	ADAMTS9	1569670_at
ILMN_1670308	GPM6B	ILMN_1736412	AMHR2	ILMN_1681780	MKX	ILMN_1775183	CBX8	ILMN_1709396	PDCD10	ILMN_1716803	LOC138046	ILMN_1659820	GTPBP9			1422320_x_at		1440167_s_at	Lpp	1417642_at	Aldh1a3	1436785_a_at													223169_s_at	RHOU	224510_s_at	CLPB	235946_at	RIBC1	1557709_at		221298_s_at	SLC22A8	242896_at		1560896_a_at		216567_at
ILMN_1798224	JARID1C	ILMN_1785444	LEMD1	ILMN_1761281	LOC441019	ILMN_1744941	TCOF1	ILMN_1666648	PRPF40A	ILMN_1727805	SYNGR1	ILMN_1767113	AOX1			1451978_at	Loxl1	1420982_at	Rbm39	1451873_a_at	Smad5	1454106_a_at	Cxxc1												214551_s_at	CD7	234769_at	DKFZp547J222	1557514_a_at		1552768_at	CAMKK1	242070_at	LOC728485	212358_at	CLIP3	240466_at		214677_x_at
ILMN_1783303	HSP90AB4P	ILMN_1719236	CDH5	ILMN_1859044	HS.406863	ILMN_1764098	TRNT1	ILMN_1727098	PPP1R16B	ILMN_1737435	FOXD3	ILMN_1851708	HS.578356			1426755_at	Ckap4	1452779_at	Ube2ql1	1439380_x_at	Meg3	1448259_at	Fstl1												230189_x_at	NELF	240347_at		1556327_a_at		214040_s_at	GSN	207861_at	CCL22	216425_at		221387_at	NPFFR1	1552990_at
ILMN_1780334	KCNJ2	ILMN_1687848	C7	ILMN_1839702	HS.196073	ILMN_1752294	PCDH9	ILMN_1757900	ZNF611	ILMN_1791297	LOC729732	ILMN_1704656	PPP2R1B			1447329_at		1427498_a_at	Spag5	1416753_at	Prkar1b	1451927_a_at	Mapk14												1552641_s_at	ATAD3A /// ATAD3B	234189_at		1556127_at	DIP2A	223499_at	C1QTNF5 /// MFRP	212094_at	PEG10	242742_at		235375_x_at	TTC9B	242341_x_at
ILMN_1685641	BCHE	ILMN_1712719	MAP7	ILMN_1765606	YAF2	ILMN_1782004	BAPX1	ILMN_1688094	ORC5L	ILMN_1666617	C6ORF155	ILMN_1700935	HAS2			1439572_at		AFFX-ThrX-3_at		1427656_at	Tcrb-J	1438403_s_at	Malat1												224142_s_at	TTTY8 /// TTTY8B	206696_at	GPR143	215061_at	METTL10	212472_at	MICAL2	240024_at	SEC14L2	236854_at	LOC284749	208146_s_at	CPVL	207448_at
ILMN_1727855	PEMT	ILMN_1678215	RHOJ	ILMN_1803073	DNAJC12	ILMN_1660000	SNRPN	ILMN_1716803	LOC138046	ILMN_1682818	TTLL3	ILMN_1789828	VPS13A			1426001_at	Eomes	1429734_at	Ddias	1437828_s_at	Wdr46	1438057_at													206296_x_at	MAP4K1	226864_at	PKIA	206970_at	CNTN2	231798_at	NOG	230086_at	FNBP1	237079_at		213259_s_at	SARM1 /// TMEM199	207514_s_at
ILMN_1709538	RTEL1	ILMN_1700627	LOC653800	ILMN_1761084	FNDC5	ILMN_1692261	EPHB1	ILMN_1727805	SYNGR1	ILMN_1767015	BCORL1	ILMN_1726805	STX2			1415988_at	Hdlbp	1458268_s_at	Igfbp3	1419392_at	Pclo	1446148_x_at	Rbm39												213276_at	CAMK2B	204932_at	TNFRSF11B	219719_at	HIGD1B	1566967_at		227006_at	PPP1R14A	233189_at		229971_at	GPR114	219729_at
ILMN_1732074	LOC644037	ILMN_1747903	DNAJC11	ILMN_1744046	DIAPH2	ILMN_1818116	HS.552999	ILMN_1737435	FOXD3	ILMN_1748907	UBQLNL	ILMN_1716563	PRKCB1			1429055_at	4930506M07Rik	1424403_a_at	Rufy3	1423368_at	Laptm4a	1447821_at	Cux2												204597_x_at	STC1	227468_at	CPT1C	216059_at	PAX3	215161_at	CAMK1G	1559166_at		203161_s_at	RNF8	232541_at		239570_at
ILMN_1779428	LOC387856	ILMN_1686530	HYMAI	ILMN_1752150	LOC648453	ILMN_1691457	APOBEC3B	ILMN_1666617	C6ORF155	ILMN_1852343	HS.319477	ILMN_1745420	PHF19			1438551_at	Neurog1	1421840_at	Abca1	1437565_a_at	LOC100505087///Gnl2	AFFX-TransRecMur/X57349_3_at	Tfrc												231900_at	ZDHHC18	218832_x_at	ARRB1	238374_at	H1FNT	234769_at	DKFZp547J222	241346_at	ARHGAP30	213961_s_at		235229_at		219505_at
ILMN_1716546	FLJ23754	ILMN_1680113	BZRAP1	ILMN_1757074	GNG10	ILMN_1736412	AMHR2	ILMN_1682818	TTLL3	ILMN_1677402	LOC387763	ILMN_1691807	RPS15			1434098_at	Glra2	1436729_at	Afap1	1423261_at	1500015O10Rik	1436515_at	Bach2												1555645_at	GAFA2	243301_at	COL22A1 /// LOC100509248	239713_at	CASC2	206696_at	GPR143	231457_at		221105_at		235718_at	SRL	243486_at
ILMN_1911345	HS.291323	ILMN_1811433	RPL8	ILMN_1719881	RBM4	ILMN_1785444	LEMD1	ILMN_1767015	BCORL1	ILMN_1654322	ATP1B3	ILMN_1651717	ADAMTS20			1441779_at	9530006C21Rik	1436789_at	Ccnjl	1444222_x_at		1424308_at	Slc24a3												240176_at		206526_at	RIBC2	229651_at	SEZ6	226864_at	PKIA	1557024_at		236405_at	FBXO41	243787_at		1553241_at
ILMN_1696284	CLDN18	ILMN_1667630	TFPI2	ILMN_1663437	EFCBP2	ILMN_1719236	CDH5	ILMN_1748907	UBQLNL	ILMN_1679041	SLC3A2	ILMN_1663233	LOC647485			1429732_at	Ppp1r1c	1435411_at	Neurod2	1453107_s_at	4933413G19Rik///Pebp1///Foxm1	1451658_a_at	Polr3c												1556312_at	C2orf71	236501_at	SALL4	239464_at		204932_at	TNFRSF11B	226333_at	IL6R	228836_at	SLC25A35	238051_x_at	PWWP2B	1570351_at
ILMN_1777296	ACTB	ILMN_1796018	NFATC4	ILMN_1713813	LOC400578	ILMN_1687848	C7	ILMN_1852343	HS.319477	ILMN_1730706	FOSB	ILMN_1703988	FAM53B			1438193_at	Nrxn3	1455300_at	Tet2	1456467_s_at	Nlk	1441491_at	A330068G13Rik												244810_at		219452_at	DPEP2	220679_s_at	CDH7	227468_at	CPT1C	1563312_at		207364_at	TEX28	219699_at	LGI2	232310_at
ILMN_1721292	C2ORF32	ILMN_1794612	UBE1L	ILMN_1765417	RBBP9	ILMN_1712719	MAP7	ILMN_1677402	LOC387763	ILMN_1901419	HS.562219	ILMN_1802708	BTN3A1			1427395_a_at	Aldh1a3	1442680_at		1422592_at	Ctnnd2	1423601_s_at	Tcof1												234713_x_at		201438_at	COL6A3	1554773_at	WFIKKN2	218832_x_at	ARRB1	211879_x_at	PCDHGA3	232573_at		208563_x_at	POU3F3	216485_s_at
ILMN_1779347	GARNL3	ILMN_1712430	ATP5G1	ILMN_1696767	C13ORF21	ILMN_1678215	RHOJ	ILMN_1654322	ATP1B3	ILMN_1899865	HS.257786	ILMN_1774369	LOC200420			1456731_x_at	Polr3k	1440050_at	Hbs1l	1440071_at	Magi1	1436014_a_at	Rusc1												218858_at	DEPDC6	213990_s_at	PAK7	234536_at	SARDH	243301_at	COL22A1 /// LOC100509248	204450_x_at	APOA1	1556854_at	LOC283501	1555084_at		1564300_at
ILMN_1690942	SBNO1	ILMN_1810725	FAM129A	ILMN_1737517	RPL29	ILMN_1700627	LOC653800	ILMN_1679041	SLC3A2	ILMN_1731538	ZEB2	ILMN_1676728	EGFL9			1451158_at	Trip12	1436450_at	Rbfox3	1433996_at	Suv39h2	1458263_at													1552422_at	C10orf25	233067_at	LOC100287017	235932_x_at	HMCN2	206526_at	RIBC2	1553965_x_at	RHOB	1561064_a_at		218726_at	HJURP	1554586_a_at
ILMN_1791270	CDH10	ILMN_1769245	GLIPR1	ILMN_1798429	LOC653524	ILMN_1747903	DNAJC11	ILMN_1730706	FOSB	ILMN_1703826	UNC5D	ILMN_1878007	HS.49117			1417133_at	Pmp22	1424341_s_at	Pcdhac2///Pcdhac1///Pcdha8///Pcdha2///Pcdha12///Pcdha3///Pcdha9///Pcdha1///Pcdha10///Pcdha11///Pcdha5///Pcdha7///Pcdha6///Pcdha4	1416965_at	Pcsk1n	1422903_at	Ly86												219655_at	C7orf10	1564109_at	LOC284865	238415_at		236501_at	SALL4	208582_s_at	DUX1 /// DUX3 /// DUX5	229592_at		240045_at		233395_at
ILMN_1720513	SETBP1	ILMN_1821398	HS.563578	ILMN_1689378	CCRN4L	ILMN_1686530	HYMAI	ILMN_1901419	HS.562219	ILMN_1663068	MGC33556	ILMN_1768850	LOC153561			1438231_at	Foxp2	1423626_at	Dst	1440383_at	Dclre1b	1456734_at	Txn1												236277_at		239837_at	ADAM11	1562321_at	PDK4	219452_at	DPEP2	237140_x_at		201310_s_at	C5orf13	233470_at	PTPN5	205287_s_at
ILMN_1771560	SYT15	ILMN_1758978	KLHL4	ILMN_1704464	GPR20	ILMN_1680113	BZRAP1	ILMN_1899865	HS.257786	ILMN_1661491	SH3GL2	ILMN_1706969	C6ORF65			1419946_s_at		1451111_at	Nup133	1435026_at	Spock2	1437479_x_at	Tbx3												226456_at	C16orf75	230342_at	FOXK1	1554903_at	FRMD8	201438_at	COL6A3	228782_at	SCGB3A2	215827_x_at	CROCCP3	1563707_at		205918_at
ILMN_1718815	SLTM	ILMN_1659536	FAM24B	ILMN_1715703	DALRD3	ILMN_1811433	RPL8	ILMN_1731538	ZEB2	ILMN_1683939	VIPR2	ILMN_1786989	NKX6-2			1435385_at	Tshz2	1450459_at	Sppl2a	1415919_at	Npdc1	1420406_at	Peg12												221901_at	KIAA1644	203129_s_at	KIF5C	1556037_s_at	HHIP	1570253_a_at	RHEBL1	230045_at	CNTN2	1557862_at	LOC654841	229228_at	CREB5	1561287_at
ILMN_1884422	HS.572079	ILMN_1864575	HS.287562	ILMN_1830238	HS.105618	ILMN_1667630	TFPI2	ILMN_1703826	UNC5D	ILMN_1727624	PIM2	ILMN_1880168	HS.547385			1444811_at	Sec62	1459805_x_at	Dus3l	1425581_s_at	Galnt7	1448323_a_at	Bgn												1563872_at	LOC284395	203365_s_at	MMP15	206617_s_at	RENBP	210165_at	DNASE1	1557709_at		243035_at		225061_at	DNAJA4	215843_s_at
ILMN_1775183	CBX8	ILMN_1703013	NOC4L	ILMN_1673181	SNORD100	ILMN_1796018	NFATC4	ILMN_1659515	ARPC2	ILMN_1692698	VASH2	ILMN_1763609	SLC22A16			1427985_at	Spin4	1437679_a_at	Glrx2	1428864_at	Dusp8	1455087_at	D7Ertd715e												1553457_at	NCRNA00269	244630_at		205902_at	KCNN3	233067_at	LOC100287017	1552768_at	CAMKK1	215524_x_at	TRAC /// TRAJ17 /// TRAV20	207677_s_at	NCF4	237558_at
ILMN_1744941	TCOF1	ILMN_1840482	HS.545542	ILMN_1775962	MCOLN3	ILMN_1790311	SEC23A	ILMN_1663068	MGC33556	ILMN_1661351	C17ORF81	ILMN_1889993	HS.339809			1445710_x_at	Duxbl2///Duxbl1	1447926_at	Arl5a	1424700_at	Tmem38b	1447849_s_at	Maf												237248_at	PDE11A	1565832_at	KANK1	1567703_at		1564109_at	LOC284865	214040_s_at	GSN	225482_at	KIF1A	1562624_at		231168_at
ILMN_1764098	TRNT1	ILMN_1814600	DEPDC1B	ILMN_1825243	HS.563443	ILMN_1794612	UBE1L	ILMN_1661491	SH3GL2	ILMN_1736184	GSTM3	ILMN_1658586	GPR161			1453098_at	Gria2	1429559_at	Gnaq	1430991_at	1810014B01Rik	1422929_s_at	Atoh7												228113_at	RAB37	220689_at		1552801_at	CAPN13	239837_at	ADAM11	223499_at	C1QTNF5 /// MFRP	241196_at		201958_s_at	PPP1R12B	216911_s_at
ILMN_1752294	PCDH9	ILMN_1905546	HS.525171	ILMN_1793598	APIP	ILMN_1712430	ATP5G1	ILMN_1683939	VIPR2	ILMN_1715401	MT1G	ILMN_1775170	MT1X			1438265_at		1452315_at	Kif11	1423430_at	Mybbp1a	1425050_at	Isoc1												211401_s_at	FGFR2	1555765_a_at	GNG4	203393_at	HES1	219400_at	CNTNAP1	212472_at	MICAL2	230916_at	NODAL	1554735_a_at	TRIM7	220347_at
ILMN_1782004	BAPX1	ILMN_1854724	HS.407028	ILMN_1690031	LOC648287	ILMN_1810725	FAM129A	ILMN_1727624	PIM2	ILMN_1906815	HS.537387	ILMN_1913701	HS.349207			1416868_at	Cdkn2c	1427104_at	Zfp612	1417063_at	C1qb	1443787_x_at	Casp14												239920_at	UBTF	218435_at	DNAJC15	1553644_at	C14orf49	203365_s_at	MMP15	231798_at	NOG	1556872_s_at	IQSEC3	231724_at	MED26	1554748_at
ILMN_1660000	SNRPN	ILMN_1784967	EPB41L4B	ILMN_1688071	NAT1	ILMN_1769245	GLIPR1	ILMN_1692698	VASH2	ILMN_1880784	HS.550111	ILMN_1767006	PSMB8			1455557_at	Gm17750	1417192_at	Tomm70a	1420617_at	Cpeb4	1455980_a_at	Gas2l3												244002_at		220447_at	HRH3	217545_at	MYH14	244630_at		220455_at	SLC16A8	204070_at	RARRES3	222008_at	COL9A1	213155_at
ILMN_1692261	EPHB1	ILMN_1699665	CLIC6	ILMN_1707124	TFPI	ILMN_1821398	HS.563578	ILMN_1742923	ZNF584	ILMN_1726928	TCEA3	ILMN_1906785	HS.537782			1431768_a_at	Prmt3	1456393_at		1437745_at	Chd7	1444769_at	Tex9												211867_s_at	PCDHA10	230080_at	LOC285943	206442_at	SEMG1	1565832_at	KANK1	215161_at	CAMK1G	215979_s_at		236318_x_at		232478_at
ILMN_1818116	HS.552999	ILMN_1892086	HS.534682	ILMN_1708627	SRP9	ILMN_1758978	KLHL4	ILMN_1736184	GSTM3	ILMN_1705589	PDE7A	ILMN_1656979	ABO			1452403_a_at	Oc90	1447691_x_at		1423735_a_at	Wdr36	1437717_x_at	2610005L07Rik												205046_at	CENPE	1564339_a_at	CHRM3	206149_at	CHP2	220689_at		234189_at		214247_s_at	DKK3	232806_s_at	FAM131A	230221_at
ILMN_1691457	APOBEC3B	ILMN_1805251	CDC14C	ILMN_1766904	MAPK10	ILMN_1864575	HS.287562	ILMN_1715401	MT1G	ILMN_1901692	HS.147006	ILMN_1654606	ZDHHC22			1417411_at	Nap1l5	1439702_at		1429948_x_at	Crygf	1417644_at	Sspn												239594_at	LOC145837	230794_at		235668_at	PRDM1	1555765_a_at	GNG4	206696_at	GPR143	205715_at	BST1	229674_at	SERTAD4	232925_at
ILMN_1736412	AMHR2	ILMN_1691535	CUL4B	ILMN_1825186	HS.577681	ILMN_1703013	NOC4L	ILMN_1906815	HS.537387	ILMN_1692719	PTX3	ILMN_1722589	C9ORF23			1457316_at	Map6	1418084_at	Nrp1	1444119_at	Fam168a	1455865_at	Insm1												208343_s_at	NR5A2	1563043_at	LOC285375	235149_at	PGM2L1	1554408_a_at	TK1	204932_at	TNFRSF11B	220440_at	LGALS13	217507_at	SLC11A1	236180_at
ILMN_1785444	LEMD1	ILMN_1656521	CGI-96	ILMN_1752932	EVA1	ILMN_1840482	HS.545542	ILMN_1880784	HS.550111	ILMN_1860003	HS.347034	ILMN_1728714	SSSCA1			1442150_at		1452436_at	Loxl2	1443636_at		1434914_at	Rab6b												214608_s_at	EYA1	229695_at		228163_at	ST6GALNAC4	1560399_a_at	OTUD7A	1564760_at		234912_at		230396_at	SAMM50	223899_at
ILMN_1719236	CDH5	ILMN_1888359	HS.573062	ILMN_1767481	XRCC6BP1	ILMN_1814600	DEPDC1B	ILMN_1726928	TCEA3	ILMN_1795679	STMN2	ILMN_1800787	RFTN1			1447700_x_at	Ss18l1	1449059_a_at	Oxct1	1458358_at	Pank2	1443175_at	A830010M09Rik												240419_at	SLC6A15	238046_x_at	PWWP2B	211470_s_at	SULT1C2	220447_at	HRH3	227468_at	CPT1C	229093_at		243419_at		203936_s_at
ILMN_1687848	C7	ILMN_1720249	LOC648057	ILMN_1803862	UNQ2541	ILMN_1905546	HS.525171	ILMN_1705589	PDE7A	ILMN_1694548	ANXA3	ILMN_1812759	GCH1			1431274_a_at	Hspa9	1427980_at	Cmip	1418452_at	Gng2	1434369_a_at	Cryab												237977_at		230489_at	CD5	207562_at	DGKQ	230080_at	LOC285943	218832_x_at	ARRB1	208202_s_at	PHF15	241822_at		219474_at
ILMN_1712719	MAP7	ILMN_1778333	MMP24	ILMN_1691485	GTF2H2	ILMN_1854724	HS.407028	ILMN_1901692	HS.147006	ILMN_1661770	JMJD2C	ILMN_1800179	KCNJ4			1420816_at	Ywhag	1452807_s_at	Fam57b	1435021_at	Gabrb3	1425521_at	Paip1												1565320_at	RBMY3AP	211923_s_at	ZNF471	239933_x_at	C14orf45	230794_at		243301_at	COL22A1 /// LOC100509248	244840_x_at	DOCK4	210684_s_at	DLG4	215122_at
ILMN_1678215	RHOJ	ILMN_1696999	LOC650037	ILMN_1767256	MBTPS1	ILMN_1784967	EPB41L4B	ILMN_1692719	PTX3	ILMN_1682894	LOC645426	ILMN_1653666	KLHL7			1426179_a_at	Twsg1	1449390_at	Gpatch4	1429557_at	Mcm8	1439254_at	Akap13												234555_at	EPPK1	1553041_at	HTR3C	230269_at		244694_at	IGLON5	205504_at	BTK	237285_at	SORBS2	1555758_a_at	CDKN3	236702_at
ILMN_1700627	LOC653800	ILMN_1757288	KLHDC8A	ILMN_1667476	LTBR	ILMN_1685699	PRSS3	ILMN_1860003	HS.347034	ILMN_1822745	HS.116865	ILMN_1714577	OGDHL			1441977_at	9630023C09Rik	1447939_a_at	Gm3893///Gm7819///Gm5859	1456262_at	Rbm5	1441177_at													239060_at		231748_at	ULBP3	1564193_at	FLJ39061	229695_at		236501_at	SALL4	201566_x_at	ID2	237450_at	LOC389332	1563370_at
ILMN_1747903	DNAJC11	ILMN_1890918	HS.537292	ILMN_1673649	HYOU1	ILMN_1699665	CLIC6	ILMN_1795679	STMN2	ILMN_1760509	EOMES	ILMN_1790491	KIF12			1424201_a_at	Seh1l	1427264_at	Crygb	1433600_at	Adra2a	AFFX-BioC-5_at													219686_at	STK32B	216357_at	SNX1	205916_at	S100A7	238046_x_at	PWWP2B	228179_at	CIRH1A /// HAS3	210143_at	ANXA10	214387_x_at	SFTPC	201005_at
ILMN_1686530	HYMAI	ILMN_1740035	POU4F2	ILMN_1825640	HS.374221	ILMN_1892086	HS.534682	ILMN_1694548	ANXA3	ILMN_1782327	CTBP1	ILMN_1795181	FLJ20035			1419141_at	Crygd	1450708_at	Scg2	1449859_at	Golt1b	1435585_at	Tceal7												240057_at		211659_at	GPR135	1554618_at	AGFG2	230489_at	CD5	201438_at	COL6A3	1556167_at	HEATR7B1	237109_at	TOM1L2	1560715_at
ILMN_1680113	BZRAP1	ILMN_1755664	RPS26	ILMN_1712128	LRRC8B	ILMN_1805251	CDC14C	ILMN_1661770	JMJD2C	ILMN_1791980	CUTA	ILMN_1689037	LIPG			1427674_a_at	Sez6	1445124_at	A930009L07Rik	1439960_at	Rpusd2	1427640_a_at	Runx1t1												244472_at	LOC388630	201860_s_at	PLAT	237318_at		206185_at	CRYBB1	213990_s_at	PAK7	236101_at		224485_s_at	SLC30A2	233785_at
ILMN_1811433	RPL8	ILMN_1665515	MGC4677	ILMN_1758545	DNAJB12	ILMN_1691535	CUL4B	ILMN_1682894	LOC645426	ILMN_1704418	FOXD1	ILMN_1699808	LRIG3			1419127_at	Npy	1439175_at		1435222_at	Foxp1	1442141_at	BC028454												1559679_a_at		206798_x_at	DLEC1	202901_x_at	CTSS	1553041_at	HTR3C	1570253_a_at	RHEBL1	1554635_a_at	NPAS3	210632_s_at	SGCA	244827_at
ILMN_1667630	TFPI2	ILMN_1808326	NPAS3	ILMN_1692864	PDLIM5	ILMN_1656521	CGI-96	ILMN_1822745	HS.116865	ILMN_1709269	CDH12	ILMN_1802109	KBTBD9			1423524_at	Mastl	1442441_at	Rnasek	1424323_at	Noc2l	1440107_at													225079_at	EMP2	227057_at	ARHGAP27	1552507_at	KCNE4	231748_at	ULBP3	233067_at	LOC100287017	212951_at	GPR116	228729_at	CCNB1	220383_at
ILMN_1796018	NFATC4	ILMN_1752559	FBS1	ILMN_1687526	LOC652773	ILMN_1888359	HS.573062	ILMN_1760509	EOMES	ILMN_1667711	HRASLS3	ILMN_1676864	DDX31			1452987_at	Taf1d	1422530_at	Prph	1460353_at	Ndc1	1416794_at	Atl2												238150_at		227467_at	RDH10	214405_at		216357_at	SNX1	239837_at	ADAM11	233743_x_at	S1PR5	236008_at	LOC100128909	221521_s_at
ILMN_1790311	SEC23A	ILMN_1802831	MTMR12	ILMN_1821155	HS.562127	ILMN_1720249	LOC648057	ILMN_1791980	CUTA	ILMN_1772998	LOC647436	ILMN_1810420	DYSF			1418440_at	Col8a1	1417646_a_at	Snx5	1417951_at	Eno3	1457020_at													240273_at		224568_x_at	MALAT1	223906_s_at	TEX101	214242_at	MAN1A2	219400_at	CNTNAP1	1561507_at	FFAR1	240014_at	POLR2J4	210586_x_at
ILMN_1794612	UBE1L	ILMN_1694997	CAMK2B	ILMN_1760533	SUSD4	ILMN_1778333	MMP24	ILMN_1704418	FOXD1	ILMN_1659985	C6ORF206	ILMN_1725346	SNAPC1			1423983_at	Sez6l2	1437466_at	Alcam	1417511_at	Lyar	1437250_at	Mreg												220819_at	FRMD1	203980_at	FABP4	207316_at	HAS1	237718_at	EIF4E	230342_at	FOXK1	214186_s_at	HCG26	227043_at	CCDC159	204737_s_at
ILMN_1712430	ATP5G1	ILMN_1714121	PRMT8	ILMN_1905713	HS.581417	ILMN_1696999	LOC650037	ILMN_1709269	CDH12	ILMN_1804007	NANOS3	ILMN_1781126	HPD			1441706_at	Dscaml1	1421328_at	A730034C02///Map2	1453192_at	Fam101a	1421951_at	Lhx1												206054_at	KNG1	238643_at		226522_at	PODN	217875_s_at	PMEPA1	203129_s_at	KIF5C	237103_at		206077_at	KEL	236058_at
ILMN_1810725	FAM129A	ILMN_1659158	SAMD3	ILMN_1713668	TSNAX	ILMN_1757288	KLHDC8A	ILMN_1763260	HIF1A	ILMN_1727652	GATA3	ILMN_1808354	SLC4A7			1418868_at	En2	1454782_at	Bai3	1449693_at	Map3k7	1450387_s_at	Ak4												220848_x_at	OBP2A	210964_s_at	GYG2	243617_at	ZNF827	211659_at	GPR135	1565832_at	KANK1	220445_s_at	CSAG2 /// CSAG3	212659_s_at	IL1RN	234566_at
ILMN_1769245	GLIPR1	ILMN_1808301	MRPL45	ILMN_1678692	M-RIP	ILMN_1890918	HS.537292	ILMN_1667711	HRASLS3	ILMN_1670124	LOC150223	ILMN_1688637	MGC99813			1423813_at	Kif22	1450665_at	Gabpa	1450157_a_at	Hmmr	1424394_at	Selm												1559474_at	SPEG	218574_s_at	LMCD1	204288_s_at	SORBS2	201860_s_at	PLAT	220689_at		1565859_at	SNORA71A	241670_x_at	LOC729177	209245_s_at
ILMN_1821398	HS.563578	ILMN_1741507	LOC440934	ILMN_1661589	CD151	ILMN_1740035	POU4F2	ILMN_1660718	GABBR2	ILMN_1666502	FLJ10159	ILMN_1782847	PPP1R1B			1440086_at	Rnf182	1437760_at	Galnt12	1448162_at	Vcam1	1431939_a_at	Mina												1556445_at		204745_x_at	MT1G	211836_s_at	MOG	206798_x_at	DLEC1	1555765_a_at	GNG4	234872_at		221366_at	NKX6-1	234412_at
ILMN_1758978	KLHL4	ILMN_1657039	FILIP1	ILMN_1810116	INPP5B	ILMN_1728256	SPAG9	ILMN_1772998	LOC647436	ILMN_1705032	SEH1L	ILMN_1792860	SURF5			1429293_at	Gpc2	1417656_at	Mybl2	1449401_at	C1qc	1447883_x_at	Map1lc3a												232756_at	KALRN	227707_at	MYLIP	1564198_a_at	C10orf90	227057_at	ARHGAP27	1554408_a_at	TK1	236726_at	RGS6	204855_at	SERPINB5	235460_at
ILMN_1659536	FAM24B	ILMN_1806502	ZNF165	ILMN_1698685	MATN2	ILMN_1755664	RPS26	ILMN_1715255	MAGI2	ILMN_1770697	LOC644063	ILMN_1659464	NYD-SP18			1423091_a_at	Gpm6b	1452894_at	Elavl4	1449470_at	Dlx1	1422710_a_at	Cacna1h												205578_at	ROR2	1552354_at	C19orf26	243805_at	CCBE1	227467_at	RDH10	218435_at	DNAJC15	219498_s_at	BCL11A	231685_at		1557218_s_at
ILMN_1864575	HS.287562	ILMN_1703894	GIYD2	ILMN_1722206	MAF	ILMN_1665515	MGC4677	ILMN_1659985	C6ORF206	ILMN_1712051	ZSCAN2	ILMN_1746138	RLTPR			1450928_at	Id4	1455099_at	Mogat2	1417979_at	Tnmd	1448925_at	Twist2												242222_at	LOC440894	241213_x_at		1561633_at	HMGA2	206800_at	MTHFR	220447_at	HRH3	1553188_s_at	PARD3B	217062_at	DMPK	211101_x_at
ILMN_1703013	NOC4L	ILMN_1660462	MCOLN2	ILMN_1805696	DFFA	ILMN_1808326	NPAS3	ILMN_1804007	NANOS3	ILMN_1760779	ENSA	ILMN_1785061	EPHB2			1456577_x_at	Pitrm1	1436785_a_at		1435772_at	Kif21b	1445662_x_at	AA414992												244656_at	RASL10B	238645_at		215970_at	LOC100130331	203980_at	FABP4	230080_at	LOC285943	203305_at	F13A1	222592_s_at	ACSL5	217179_x_at
ILMN_1840482	HS.545542	ILMN_1748281	MAPK10	ILMN_1898473	HS.540373	ILMN_1752559	FBS1	ILMN_1727652	GATA3	ILMN_1777060	CTH	ILMN_1742536	FSHR			1442709_at		1454106_a_at	Cxxc1	1442454_at	Top2a	1416761_at	Hsd11b2												218843_at	FNDC4	215365_at	CACNB2	1553424_at	C12orf40	238643_at		230794_at		1564075_a_at	C17orf104	228635_at	PCDH10	216447_at
ILMN_1814600	DEPDC1B	ILMN_1703016	CACNA1G	ILMN_1781135	STAM2	ILMN_1802831	MTMR12	ILMN_1763603	C14ORF24	ILMN_1716246	FRZB	ILMN_1811221	SLC5A8			1427986_a_at	Col16a1	1448259_at	Fstl1	1426805_at	Smarca4	1459793_s_at	Lyrm5												230985_at	C9orf131	205363_at	BBOX1	206270_at	PRKCG	210964_s_at	GYG2	1563043_at	LOC285375	211191_at	CD84	225345_s_at		205489_at
ILMN_1905546	HS.525171	ILMN_1720833	C2ORF48	ILMN_1725981	LOC654189	ILMN_1694997	CAMK2B	ILMN_1670124	LOC150223	ILMN_1880062	HS.124250	ILMN_1792679	ITGA5			1447109_at		1451927_a_at	Mapk14	1419073_at	Tmeff2	1449042_at	Ctcf												239048_at		211796_s_at	TRBC1 /// TRBC2	215675_at	LOC100129648	218574_s_at	LMCD1	229695_at		236358_at		233854_x_at	KLK4	216500_at
ILMN_1854724	HS.407028	ILMN_1903148	HS.518794	ILMN_1697041	ZNF597	ILMN_1714121	PRMT8	ILMN_1666502	FLJ10159	ILMN_1661875	ANK3	ILMN_1701173	KCNK6			1440167_s_at	Lpp	1438403_s_at	Malat1	1432059_x_at	5031425E22Rik	1437467_at	Alcam												230780_at	LOC730091	241339_at		235383_at	MYO7B	204745_x_at	MT1G	238046_x_at	PWWP2B	208581_x_at	MT1X	244566_at		234007_at
ILMN_1784967	EPB41L4B	ILMN_1665235	CRTAP	ILMN_1679383	C1ORF108	ILMN_1659158	SAMD3	ILMN_1705032	SEH1L	ILMN_1794106	FEZ1	ILMN_1892403	HS.583806			1420982_at	Rbm39	1438057_at		1452844_at	Pou6f1	1456935_at	AI606473												217238_s_at	ALDOB	209901_x_at	AIF1	202107_s_at	MCM2	237659_at	LOC100506920	206185_at	CRYBB1	1569670_at	LOC100192379	204712_at	WIF1	204298_s_at
ILMN_1685699	PRSS3	ILMN_1794534	CCDC81	ILMN_1754199	BCL7B	ILMN_1808301	MRPL45	ILMN_1712051	ZSCAN2	ILMN_1776428	STK17A	ILMN_1723051	TEKT2			1417460_at	Ifitm2	1449214_a_at	Opa1	1426243_at	Cth	1448169_at	Krt18												203407_at	PPL	220318_at	EPN3	239059_at	DNAH1	240155_x_at	ZNF493 /// ZNF738	211923_s_at	ZNF471	216567_at		216804_s_at	PDLIM5	237235_at
ILMN_1862910	HS.561307	ILMN_1678782	C9ORF127	ILMN_1679256	AP3B2	ILMN_1741507	LOC440934	ILMN_1760779	ENSA	ILMN_1734950	LOXL1	ILMN_1670718	C18ORF51			1452779_at	Ube2ql1	1446148_x_at	Rbm39	1426562_a_at	Olfm1	1436223_at	Itgb8												204765_at	ARHGEF5	239286_at	CDH11	221565_s_at	CALHM2	231228_at	BCL2L1	1553041_at	HTR3C	244085_at	ZNF653	235572_at	SPC24	1565527_x_at
ILMN_1699665	CLIC6	ILMN_1655849	GSC	ILMN_1813955	SERTAD3	ILMN_1657039	FILIP1	ILMN_1694569	LOC650224	ILMN_1809817	FLJ23834	ILMN_1790715	LOC653105			1427498_a_at	Spag5	1447821_at	Cux2	1437285_at	Nadk2	1424567_at	Tspan2												231735_s_at	MALAT1	1568248_x_at	SNORA71B	232318_s_at	NCRNA00284	227707_at	MYLIP	231748_at	ULBP3	212023_s_at	MKI67	218741_at	CENPM	224158_s_at
ILMN_1892086	HS.534682	ILMN_1731540	ARNTL	ILMN_1660757	LOC644422	ILMN_1806502	ZNF165	ILMN_1777060	CTH	ILMN_1776283	LGALS12	ILMN_1735401	C18ORF51			AFFX-ThrX-3_at		AFFX-TransRecMur/X57349_3_at	Tfrc	1435033_at	Arhgef4	1440384_at	Tmcc1												223627_at	MEX3B	204818_at	HSD17B2	213759_at	ARL4C	1552354_at	C19orf26	216357_at	SNX1	207448_at	POFUT2	216892_at	IGHG1	202902_s_at
ILMN_1805251	CDC14C	ILMN_1660663	DYRK1A	ILMN_1702496	LOC441461	ILMN_1703894	GIYD2	ILMN_1716246	FRZB	ILMN_1667112	FBXO7	ILMN_1723916	SPTLC1			1429734_at	Ddias	1436515_at	Bach2	1458389_at		1430876_at	2610312I10Rik												227984_at	LMF1	233749_at		219695_at	SMPD3	241213_x_at		214242_at	MAN1A2	207514_s_at	GNAT1	1562240_at	PLXNA4	230915_at
ILMN_1691535	CUL4B	ILMN_1660602	C1ORF43	ILMN_1799759	GPC3	ILMN_1660462	MCOLN2	ILMN_1880062	HS.124250	ILMN_1780898	PRKCH	ILMN_1761322	FHOD3			1458268_s_at	Igfbp3	1424308_at	Slc24a3	1443824_s_at	Car7	1439058_at	Sfpq												205199_at	CA9	232105_at	LOC100506918	219389_at	SUSD4	238645_at		237718_at	EIF4E	219505_at	CECR1	239875_at	NAB1	213397_x_at
ILMN_1656521	CGI-96	ILMN_1655868	ANP32C	ILMN_1809311	APOF	ILMN_1663997	WNT8A	ILMN_1661875	ANK3	ILMN_1841918	HS.576814	ILMN_1752889	PLSCR1			1424403_a_at	Rufy3	1451658_a_at	Polr3c	1424713_at	Calml4	1448752_at	Car2												1564060_at	LOC144742	211456_x_at	MT1P2	223878_at	INPP4B	215365_at	CACNB2	217875_s_at	PMEPA1	1553241_at	NKAIN3	209986_at	ASCL1	241389_at
ILMN_1888359	HS.573062	ILMN_1732509	LRRC40	ILMN_1685886	MAPK4	ILMN_1710434	TBC1D10C	ILMN_1764704	KIAA0888	ILMN_1741566	BMP7	ILMN_1815071	LOC652416			1421840_at	Abca1	1441491_at	A330068G13Rik	1416711_at	Tbr1	1448482_at	Slc39a8												205066_s_at	ENPP1	221852_at		229142_s_at	BBS1	211796_s_at	TRBC1 /// TRBC2	234782_at	KLHL31	1570351_at	ADAMTS6	1556267_at	C12orf28	229972_at
ILMN_1720249	LOC648057	ILMN_1707314	PAX3	ILMN_1667519	RRAS2	ILMN_1748281	MAPK10	ILMN_1805606	PLEKHG1	ILMN_1730433	CD2AP	ILMN_1741869	WDR47			1436729_at	Afap1	1423601_s_at	Tcof1	1447870_x_at	1110002E22Rik	1423526_at	Arid3b												209977_at	PLG	225424_at	GPAM	215676_at	BRF1	241339_at		211659_at	GPR135	211532_x_at	KIR2DS2	241204_at		244421_at
ILMN_1778333	MMP24	ILMN_1717490	RPL6	ILMN_1793572	C21ORF81	ILMN_1703016	CACNA1G	ILMN_1794106	FEZ1	ILMN_1767129	ABCC8	ILMN_1866994	HS.583072			1436789_at	Ccnjl	1436014_a_at	Rusc1	1415986_at	Clcn4-2	1458701_at	Gpcpd1												1554864_a_at	SDC3	205730_s_at	ABLIM3	1569579_at		209901_x_at	AIF1	201860_s_at	PLAT	1554586_a_at	RHOBTB2	211916_s_at	MYO1A	222083_at
ILMN_1696999	LOC650037	ILMN_1713686	C16ORF77	ILMN_1826188	HS.529542	ILMN_1720833	C2ORF48	ILMN_1776428	STK17A	ILMN_1704758	CXORF15	ILMN_1688180	ASPSCR1			1435411_at	Neurod2	1458263_at		1424830_at	Ccnk	1424570_at	Ddx46												232976_at	SNORD116@	228618_at	PEAR1	206024_at	HPD	220318_at	EPN3	206798_x_at	DLEC1	233395_at		1569345_at		219093_at
ILMN_1757288	KLHDC8A	ILMN_1653504	EDG1	ILMN_1794552	GAP43	ILMN_1665235	CRTAP	ILMN_1734950	LOXL1	ILMN_1703036	WRNIP1	ILMN_1670899	FBN2			1455300_at	Tet2	1422903_at	Ly86	1436029_at	Bicc1	1450960_at	Igfbpl1												240763_at	LOC100506853	230840_at	LOC388588	240183_at	TMEM213	239286_at	CDH11	227467_at	RDH10	205918_at	SLC4A3	207075_at	NLRP3	1566433_at
ILMN_1890918	HS.537292	ILMN_1789524	CRB2	ILMN_1767578	DEF6	ILMN_1794534	CCDC81	ILMN_1776283	LGALS12	ILMN_1731107	CCDC92	ILMN_1741281	RNF175			1442680_at		1456734_at	Txn1	1424942_a_at	Myc	1456010_x_at	Hes5												204879_at	PDPN	233104_at	PABPC1L	241677_x_at		1568248_x_at	SNORA71B	224568_x_at	MALAT1	215843_s_at	TLL2	1553512_at	HOXC12	244686_at
ILMN_1740035	POU4F2	ILMN_1750062	PPARGC1A	ILMN_1896447	HS.282556	ILMN_1678782	C9ORF127	ILMN_1667112	FBXO7	ILMN_1725199	HNRPM	ILMN_1762410	SLC22A2			1440050_at	Hbs1l	1437479_x_at	Tbx3	1450700_at	Cdc42ep3	1438214_at	Trps1												219554_at	RHCG	244877_at	GPR173	236785_at	LOC100507390	204818_at	HSD17B2	238643_at		237558_at		208320_at	CABP1	1562989_at
ILMN_1728256	SPAG9	ILMN_1675937	ANKRD9	ILMN_1758705	IRX6	ILMN_1655849	GSC	ILMN_1780898	PRKCH	ILMN_1678173	KHK	ILMN_1757723	C6ORF106			1436450_at	Rbfox3	1420406_at	Peg12	1449423_at	Mast1	1456464_x_at	Syt11												236636_at		205922_at	VNN2	204337_at	RGS4	233749_at		210964_s_at	GYG2	233727_at		209619_at	CD74	237654_at
ILMN_1755664	RPS26	ILMN_1652287	NOG	ILMN_1679194	UGT2B7	ILMN_1731540	ARNTL	ILMN_1713603	PRKCB1	ILMN_1676609	ACSBG1	ILMN_1704675	IGSF1			1424341_s_at	Pcdhac2///Pcdhac1///Pcdha8///Pcdha2///Pcdha12///Pcdha3///Pcdha9///Pcdha1///Pcdha10///Pcdha11///Pcdha5///Pcdha7///Pcdha6///Pcdha4	1448323_a_at	Bgn	1428126_a_at	Atxn7l3b	1427150_at	Kmt2c												204560_at	FKBP5	215446_s_at	LOX	206361_at	GPR44	232105_at	LOC100506918	218574_s_at	LMCD1	231168_at		244460_at	TMEM225	238876_at
ILMN_1665515	MGC4677	ILMN_1731237	CLSTN2	ILMN_1709075	GTPBP9	ILMN_1660663	DYRK1A	ILMN_1741566	BMP7	ILMN_1654966	SCARA3	ILMN_1897973	HS.245791			1423626_at	Dst	1455087_at	D7Ertd715e	AFFX-DapX-M_at		1436959_x_at	Nsmf												209847_at	CDH17	1556444_a_at		230049_at	TAF6L	211456_x_at	MT1P2	204745_x_at	MT1G	209651_at	TGFB1I1	231799_at	TANC2	212389_at
ILMN_1808326	NPAS3	ILMN_1665736	LOC648024	ILMN_1691731	PARP14	ILMN_1660602	C1ORF43	ILMN_1730433	CD2AP	ILMN_1678143	ARHGDIB	ILMN_1675117	HSD17B11			1451111_at	Nup133	1456239_at	Fgf17	1451419_at	Spsb4	1439245_at	Tnrc6a												211133_x_at	LILRA6 /// LILRB3	217414_x_at	HBA1 /// HBA2	1553330_at	C7orf45	211135_x_at	LILRB3	237659_at	LOC100506920	216911_s_at	HIC2	1553007_a_at	ODZ1	1560208_at
ILMN_1752559	FBS1	ILMN_1758743	LOC650020	ILMN_1785158	HERPUD2	ILMN_1655868	ANP32C	ILMN_1883317	HS.568945	ILMN_1697857	LOC644715	ILMN_1802907	CBWD3			1450459_at	Sppl2a	1447849_s_at	Maf	1451369_at	Commd5	1419913_at	Strap												215261_at		211111_at	HGC6.3	216405_at		221852_at		227707_at	MYLIP	220347_at	SMG6	1564004_at		212646_at
ILMN_1802831	MTMR12	ILMN_1692705	RECQL	ILMN_1680887	LOC643550	ILMN_1732509	LRRC40	ILMN_1767129	ABCC8	ILMN_1654493	LOC649169	ILMN_1681760	LOC728518			1459805_x_at	Dus3l	1422929_s_at	Atoh7	1449494_at	Rab3c	1422706_at	Pmepa1												208084_at	ITGB6	237435_at		1553911_at	ZNF663	225424_at	GPAM	1552354_at	C19orf26	242504_at		224389_s_at	COL25A1	233503_at
ILMN_1694997	CAMK2B	ILMN_1692394	KIAA1024	ILMN_1662409	LOC440525	ILMN_1707314	PAX3	ILMN_1703036	WRNIP1	ILMN_1768558	LOC727848	ILMN_1826376	HS.487531			1437679_a_at	Glrx2	1446293_at		1452298_a_at	Myo5b	1445226_at	BC023969												236152_at	PAGE5	206505_at	UGT2B4	207134_x_at	TPSB2	228136_s_at	C17orf70	241213_x_at		213155_at	WSCD1	237935_at		239062_at
ILMN_1714121	PRMT8	ILMN_1743397	PIGW	ILMN_1888504	HS.552324	ILMN_1717490	RPL6	ILMN_1731107	CCDC92	ILMN_1701613	RARRES3	ILMN_1747192	RNF125			1447926_at	Arl5a	1425050_at	Isoc1	1416464_at	Slc4a1	1426910_at	Pawr												1553385_at	LOC84931	1558421_a_at	C14orf180	228703_at	P4HA3	205730_s_at	ABLIM3	211796_s_at	TRBC1 /// TRBC2	230221_at	BAT5	206964_at	NAT8B	236623_at
ILMN_1659158	SAMD3	ILMN_1771841	FOSL1	ILMN_1847032	HS.147320	ILMN_1713686	C16ORF77	ILMN_1725199	HNRPM	ILMN_1766182	GNAZ	ILMN_1765287	MGC35440			1429559_at	Gnaq	1443787_x_at	Casp14	1428838_a_at	Dck	1435311_s_at	Syn3												231014_at	TRIM50	226553_at	TMPRSS2	239321_at	LOC441454	228618_at	PEAR1	209901_x_at	AIF1	232925_at		224243_at	APOA5	1560679_at
ILMN_1808301	MRPL45	ILMN_1789436	FLJ20054	ILMN_1776602	RNASE4	ILMN_1705049	TMEM67	ILMN_1678173	KHK	ILMN_1774982	CDC42EP5	ILMN_1875342	HS.356079			1452315_at	Kif11	1455980_a_at	Gas2l3	1441788_s_at	Dkc1	1434240_at	Ddias												207149_at	CDH12	217162_at	TSPY1	1564403_at	LOC100129250	230840_at	LOC388588	220318_at	EPN3	236180_at		221029_s_at	WNT5B	206387_at
ILMN_1741507	LOC440934	ILMN_1766675	CDH6	ILMN_1666314	RET	ILMN_1653504	EDG1	ILMN_1676609	ACSBG1	ILMN_1806456	C14ORF45	ILMN_1881831	HS.543075			1427104_at	Zfp612	1444769_at	Tex9	1437401_at	Igf1	1419633_at	Uncx												208025_s_at	HMGA2	238400_at	FLJ35220	202888_s_at	ANPEP	205922_at	VNN2	1568248_x_at	SNORA71B	223899_at	C3orf78	224075_s_at	VSX1	65517_at
ILMN_1657039	FILIP1	ILMN_1769556	C5ORF23	ILMN_1689998	CCDC52	ILMN_1789524	CRB2	ILMN_1654966	SCARA3	ILMN_1747162	DDX47	ILMN_1766366	ICA1L			1417192_at	Tomm70a	1437717_x_at	2610005L07Rik	1443353_at		1437996_s_at	Cnpy1												235629_at		234511_at	ANKRD60	204501_at	NOV	215446_s_at	LOX	222958_s_at	DEPDC1	238542_at	ULBP2	204984_at	GPC4	219550_at
ILMN_1806502	ZNF165	ILMN_1796669	PSEN1	ILMN_1711124	MARVELD2	ILMN_1750062	PPARGC1A	ILMN_1794082	ZFP64	ILMN_1673960	MAT2B	ILMN_1709719	EDG7			1456393_at		1417644_at	Sspn	1452318_a_at	Hspa1b	1446190_at	Dclk1												204734_at	KRT15	227646_at	EBF1	204990_s_at	ITGB4	217414_x_at	HBA1 /// HBA2	232105_at	LOC100506918	203936_s_at	MMP9	216318_at	IGHA1	206421_s_at
ILMN_1703894	GIYD2	ILMN_1709396	PDCD10	ILMN_1658731	SPAG1	ILMN_1675937	ANKRD9	ILMN_1654493	LOC649169	ILMN_1808011	FAM46B	ILMN_1768617	LOC645330			1447691_x_at		1434914_at	Rab6b	1426787_at	Sfi1	1424792_at	Rpp40												207212_at	SLC9A3	233222_at		237645_at	LOC100506577	211111_at	HGC6.3	211456_x_at	MT1P2	219474_at	C3orf52	211794_at	FYB	1561459_at
ILMN_1728677	CREB5	ILMN_1666648	PRPF40A	ILMN_1802023	OR7E156P	ILMN_1652287	NOG	ILMN_1768558	LOC727848	ILMN_1725166	POLN	ILMN_1800055	LOC647295			1439702_at		1443175_at	A830010M09Rik	1424988_at	Mylip	1450854_at	Pa2g4												208524_at	GPR15	230035_at	BOC	232545_at	LRRC29	237435_at		225424_at	GPAM	1553447_at	AGBL1	237887_at		204983_s_at
ILMN_1660462	MCOLN2	ILMN_1727098	PPP1R16B	ILMN_1792347	LOC133185	ILMN_1696591	RB1	ILMN_1766182	GNAZ	ILMN_1841253	HS.61307	ILMN_1695339	RNASE1			1418084_at	Nrp1	1439053_at	D10Bwg1070e	1434940_x_at	Rgs19	1443870_at	Abcc4												215724_at	PLD1	213425_at	WNT5A	242078_at		219659_at	ATP8A2	228136_s_at	C17orf70	215122_at	TBX6	218975_at	COL5A3	241187_at
ILMN_1663997	WNT8A	ILMN_1757900	ZNF611	ILMN_1651486	COX11P	ILMN_1731237	CLSTN2	ILMN_1774982	CDC42EP5	ILMN_1820767	HS.293676	ILMN_1778755	KIAA0644			1452436_at	Loxl2	1434369_a_at	Cryab	1435603_at	Sned1	1455936_a_at	Rbpms												1552449_a_at	SCGB1C1	220403_s_at	TP53AIP1	204997_at	GPD1	1558421_a_at	C14orf180	205730_s_at	ABLIM3	236702_at	C20orf43	205270_s_at	LCP2	211898_s_at
ILMN_1710434	TBC1D10C	ILMN_1688094	ORC5L	ILMN_1750386	NPPA	ILMN_1665736	LOC648024	ILMN_1806456	C14ORF45	ILMN_1809131	ATAD3B	ILMN_1869148	HS.292788			1449059_a_at	Oxct1	1441177_at		1426676_s_at	Tomm70a	1426652_at	Mcm3												216345_at	KIAA0913	240839_at		232401_at	KCNS2	226553_at	TMPRSS2	221436_s_at	CDCA3	1563370_at		1564620_at		1565929_s_at
ILMN_1748281	MAPK10	ILMN_1716803	LOC138046	ILMN_1666775	CACNA1C	ILMN_1758743	LOC650020	ILMN_1747162	DDX47	ILMN_1775637	CBFA2T3	ILMN_1857130	HS.492187			1427980_at	Cmip	AFFX-BioC-5_at		1435486_at	Pak3	1419519_at	Igf1												207778_at	REG1P	230746_s_at	LOC100288985	244683_at		217162_at	TSPY1	228618_at	PEAR1	201005_at	CD9	1564996_at		229201_at
ILMN_1703016	CACNA1G	ILMN_1727805	SYNGR1	ILMN_1742456	OSTF1	ILMN_1692705	RECQL	ILMN_1673960	MAT2B	ILMN_1765132	LACTB	ILMN_1733282	EPS8			1460661_at	S1pr3	1435585_at	Tceal7	1435248_a_at	Btaf1	1455510_at													241540_at		237624_at		207383_s_at	RHBDL1	238400_at	FLJ35220	230840_at	LOC388588	1560715_at	P4HA3	217088_s_at	NCR1	205997_at
ILMN_1720833	C2ORF48	ILMN_1737435	FOXD3	ILMN_1884468	HS.552221	ILMN_1692394	KIAA1024	ILMN_1808011	FAM46B	ILMN_1710495	PAPLN	ILMN_1651445	LIPT1			1452807_s_at	Fam57b	1427640_a_at	Runx1t1	1452831_s_at	Ppat	1429359_s_at	Rbpms												237959_at		238688_at	TPM1	209686_at	S100B	234511_at	ANKRD60	233104_at	PABPC1L	233785_at	ADAMTS9	235946_at	RIBC1	232482_at
ILMN_1903148	HS.518794	ILMN_1791297	LOC729732	ILMN_1819608	HS.568928	ILMN_1743397	PIGW	ILMN_1725166	POLN	ILMN_1873586	HS.98452	ILMN_1766219	C6ORF54			1450804_at	Kif5c	1442141_at	BC028454	1435436_at	Epas1	1448289_at	Crmp1												241470_x_at		224822_at	DLC1	207965_at	NEUROG3	227646_at	EBF1	244877_at	GPR173	244827_at		204444_at	KIF11	223561_at
ILMN_1665235	CRTAP	ILMN_1666617	C6ORF155	ILMN_1734702	MANEA	ILMN_1771841	FOSL1	ILMN_1841253	HS.61307	ILMN_1687571	LOC728734	ILMN_1766606	KIAA1211			1449390_at	Gpatch4	1440107_at		1416605_at	Nhp2	1457670_s_at	Lmna												218380_at	LOC728392 /// NLRP1	1554711_at	CALHM3	1555042_at	TRPV5	233222_at		205922_at	VNN2	221521_s_at	GINS2	1557514_a_at		206461_x_at
ILMN_1794534	CCDC81	ILMN_1682818	TTLL3	ILMN_1652456	TMEM98	ILMN_1789436	FLJ20054	ILMN_1820767	HS.293676	ILMN_1658743	CCNDBP1	ILMN_1731957	LOC442474			1447939_a_at	Gm3893///Gm7819///Gm5859	1416794_at	Atl2	1431873_a_at	Tube1	1424101_at	Hnrnpl												205980_s_at	ARHGAP8 /// PRR5-ARHGAP8	1562358_at		206655_s_at	GP1BB /// SEPT5	230035_at	BOC	215446_s_at	LOX	210586_x_at	RHD	1556327_a_at		203585_at
ILMN_1678782	C9ORF127	ILMN_1660622	SEC11L2	ILMN_1671442	WDR43	ILMN_1766675	CDH6	ILMN_1809131	ATAD3B	ILMN_1758735	NLRP12	ILMN_1911059	HS.131041			1440123_at		1457020_at		1438817_at	Dna2	1429490_at	Rif1												207488_at		233771_at		211307_s_at	FCAR	213425_at	WNT5A	211111_at	HGC6.3	204737_s_at	MYH6 /// MYH7	220548_at	PKDREJ	220537_at
ILMN_1655849	GSC	ILMN_1658830	C10ORF26	ILMN_1779252	TRIM22	ILMN_1769556	C5ORF23	ILMN_1765132	LACTB	ILMN_1714952	ZNF703	ILMN_1652736	RPS6KA3			1427264_at	Crygb	1437250_at	Mreg	1431060_at	Peli1	1435888_at	Egfr												213247_at	SVEP1	237931_at		215916_at	CHRNE	220403_s_at	TP53AIP1	237435_at		208318_s_at	XYLB	1556127_at	DIP2A	1554897_s_at
ILMN_1731540	ARNTL	ILMN_1767015	BCORL1	ILMN_1787266	SPINK1	ILMN_1796669	PSEN1	ILMN_1710495	PAPLN	ILMN_1701979	DUSP10	ILMN_1684435	P2RX5			1450708_at	Scg2	1421951_at	Lhx1	1434239_at	Rrp12	1443273_at													203665_at	HMOX1	1556320_at	STOML1	243701_at		230746_s_at	LOC100288985	219659_at	ATP8A2	236058_at	C1orf172	236979_at	BCL2L15	1556496_a_at
ILMN_1660663	DYRK1A	ILMN_1748907	UBQLNL	ILMN_1682996	LOH11CR2A	ILMN_1709396	PDCD10	ILMN_1687571	LOC728734	ILMN_1796508	TOP1MT	ILMN_1911873	HS.544751			1445124_at	A930009L07Rik	1450387_s_at	Ak4	1416515_at	Fscn1	1440859_at	Akap6												1566002_at		232984_at	HYDIN	205213_at	ACAP1	211483_x_at	CAMK2B	206505_at	UGT2B4	234566_at		206970_at	CNTN2	242982_x_at
ILMN_1660602	C1ORF43	ILMN_1852343	HS.319477	ILMN_1652413	UCN2	ILMN_1666648	PRPF40A	ILMN_1658743	CCNDBP1	ILMN_1698323	PLEKHB2	ILMN_1732166	SDHAP3			1450439_at	Hcfc1	1424394_at	Selm	1422463_a_at	Mrpl3	1460419_a_at	Prkcb												207249_s_at	SLC28A2	231788_at	LPAR5	205495_s_at	GNLY	238688_at	TPM1	1558421_a_at	C14orf180	209245_s_at	KIF1C	219719_at	HIGD1B	1553427_at
ILMN_1655868	ANP32C	ILMN_1677402	LOC387763	ILMN_1685124	FLJ21127	ILMN_1727098	PPP1R16B	ILMN_1758735	NLRP12	ILMN_1792521	SMARCD3	ILMN_1724933	KIAA1751			1439175_at		1431939_a_at	Mina	1437835_a_at	Aar2	1420548_a_at	Knop1												203999_at	SYT1	233335_at		207225_at	AANAT	222934_s_at	CLEC4E	226553_at	TMPRSS2	234412_at		216059_at	PAX3	233668_at
ILMN_1732509	LRRC40	ILMN_1731858	TUBG1	ILMN_1872105	HS.538784	ILMN_1757900	ZNF611	ILMN_1714952	ZNF703	ILMN_1802190	FOXJ1	ILMN_1753823	IL17D			1442441_at	Rnasek	1447883_x_at	Map1lc3a	1455231_s_at	Apc2	1424724_a_at	D16Ertd472e												207673_at	NPHS1	219772_s_at	SMPX	233410_at		224822_at	DLC1	217162_at	TSPY1	235460_at	SNX22	229651_at	SEZ6	224480_s_at
ILMN_1707314	PAX3	ILMN_1736585	TMED10	ILMN_1838320	HS.287436	ILMN_1688094	ORC5L	ILMN_1796508	TOP1MT	ILMN_1720822	ETV4	ILMN_1674334	ARMCX6			1422530_at	Prph	1422710_a_at	Cacna1h	1453125_at	Sox11	1420965_a_at	Enc1												225540_at	MAP2	206975_at	LTA	231739_at	PRRT1	1554711_at	CALHM3	238400_at	FLJ35220	239111_at	PRDM8	205344_at	CSPG5	1561668_at
ILMN_1717490	RPL6	ILMN_1654322	ATP1B3	ILMN_1835686	HS.543067	ILMN_1716803	LOC138046	ILMN_1698323	PLEKHB2	ILMN_1806603	MESP1	ILMN_1753340	LOC728226			1417646_a_at	Snx5	1448925_at	Twist2	1439722_at		1428304_at	Esco2												236284_at	KIAA0146	217078_s_at	CD300A	213620_s_at	ICAM2	222928_s_at	FAM160B2	234511_at	ANKRD60	231219_at	CMTM1	232357_at	TTLL9	221609_s_at
ILMN_1713686	C16ORF77	ILMN_1679041	SLC3A2	ILMN_1688606	LOC51136	ILMN_1727805	SYNGR1	ILMN_1792521	SMARCD3	ILMN_1691636	DAZL	ILMN_1662550	LOC648766			1437466_at	Alcam	1445662_x_at	AA414992	1452606_at	Mnd1	1447171_at													237256_at	FBXL12	215265_at	EMX1	237397_at		237931_at		227646_at	EBF1	224066_s_at	HIPK2	1554773_at	WFIKKN2	230540_at
ILMN_1705049	TMEM67	ILMN_1730706	FOSB	ILMN_1695316	SLC39A8	ILMN_1737435	FOXD3	ILMN_1802190	FOXJ1	ILMN_1668979	DNAJB14	ILMN_1876703	HS.158672			1421328_at	A730034C02///Map2	1416761_at	Hsd11b2	1443864_at	Dtl	1448183_a_at	Hif1a												222226_at	SAA3P	230088_at		213660_s_at	TOP3B	215403_at		233222_at		235705_at		235932_x_at	HMCN2	240033_at
ILMN_1653504	EDG1	ILMN_1901419	HS.562219	ILMN_1813197	SLITRK6	ILMN_1791297	LOC729732	ILMN_1853167	HS.564874	ILMN_1849268	HS.573263	ILMN_1800341	WDR66			1454782_at	Bai3	1453683_a_at	Cep55	1448136_at	Enpp2	1418340_at	Fcer1g												239590_x_at	FAM95B1 /// LOC100132939 /// LOC644587 /// LOC90499	38037_at	HBEGF	214781_at		232984_at	HYDIN	213425_at	WNT5A	217179_x_at		238415_at		223901_at
ILMN_1789524	CRB2	ILMN_1899865	HS.257786	ILMN_1779184	LOC348180	ILMN_1666617	C6ORF155	ILMN_1806603	MESP1	ILMN_1693822	LOC402562	ILMN_1671527	CHAC2			1450665_at	Gabpa	1455298_at		1459910_at	Tnks	1442026_at													1555867_at	GNG4	220680_at	RAVER2	1564984_at		231788_at	LPAR5	220403_s_at	TP53AIP1	220384_at	TXNDC3	1554903_at	FRMD8	223940_x_at
ILMN_1750062	PPARGC1A	ILMN_1731538	ZEB2	ILMN_1722446	CCDC60	ILMN_1682818	TTLL3	ILMN_1691636	DAZL	ILMN_1793384	JAK1	ILMN_1805645	TMTC2			1437760_at	Galnt12	1449042_at	Ctcf	1452448_at	Aqr	1449429_at	Fkbp1b												1556560_a_at	LOC100128071	207028_at	MYCNOS	210190_at	STX11	219772_s_at	SMPX	230746_s_at	LOC100288985	232178_at	ZNF503	206617_s_at	RENBP	230677_at
ILMN_1675937	ANKRD9	ILMN_1703826	UNC5D	ILMN_1737314	BCL6	ILMN_1660622	SEC11L2	ILMN_1668979	DNAJB14	ILMN_1794803	NDP	ILMN_1658206	C1ORF102			1417656_at	Mybl2	1437467_at	Alcam	1450673_at	Col9a2	1456610_at	Kdm6b												1552288_at	CILP2	218657_at	RAPGEFL1	221340_at	CDX4	230088_at		237624_at		205489_at	CRYM	1567703_at		1557893_a_at
ILMN_1652287	NOG	ILMN_1659515	ARPC2	ILMN_1737430	LOC347364	ILMN_1658830	C10ORF26	ILMN_1730765	DUSP22	ILMN_1769694	ACCN2	ILMN_1710844	PARP10			1452894_at	Elavl4	1456935_at	AI606473	1429065_at	Ikbip	1440139_at													214604_at	HOXD11	230989_s_at	TSSK6	1554970_at	PDILT	38037_at	HBEGF	211483_x_at	CAMK2B	203747_at	AQP3	211901_s_at	PDE4A	211650_x_at
ILMN_1696591	RB1	ILMN_1663068	MGC33556	ILMN_1700771	PRUNE2	ILMN_1767015	BCORL1	ILMN_1849268	HS.573263	ILMN_1712236	PPP1R3B	ILMN_1652918	RHOF			1455099_at	Mogat2	1448169_at	Krt18	1441995_at		1449520_at	Ttc28												232534_at	LIN37	225721_at	SYNPO2	210333_at	NR5A1	214538_x_at	RGS6	238688_at	TPM1	216500_at		1552801_at	CAPN13	207961_x_at
ILMN_1731237	CLSTN2	ILMN_1762674	NUP43	ILMN_1789357	DLX3	ILMN_1748907	UBQLNL	ILMN_1693822	LOC402562	ILMN_1704654	PCAF	ILMN_1823533	HS.162932			1436785_a_at		1436223_at	Itgb8	1423302_a_at	Paxip1	AFFX-r2-Ec-bioC-5_at													215649_s_at	MVK	223204_at	FAM198B	243168_at		229278_at	USP51	224822_at	DLC1	237317_at		217545_at	MYH14	1567055_at
ILMN_1665736	LOC648024	ILMN_1661491	SH3GL2	ILMN_1891097	HS.561064	ILMN_1852343	HS.319477	ILMN_1793384	JAK1	ILMN_1708983	CASC1	ILMN_1658398	C3ORF41			1454106_a_at	Cxxc1	1452218_at	Ccdc117	1455355_at	G2e3	1416049_at	Gldc												242567_at	ABTB1	203242_s_at	PDLIM5	216033_s_at	FYN	207028_at	MYCNOS	1562358_at		1560240_at		206442_at	SEMG1	215632_at
ILMN_1758743	LOC650020	ILMN_1683939	VIPR2	ILMN_1767809	LOC552891	ILMN_1677402	LOC387763	ILMN_1794803	NDP	ILMN_1749789	HIST1H1D	ILMN_1684554	COL16A1			1448259_at	Fstl1	1424567_at	Tspan2	1434950_a_at	Armc8	1422966_a_at	Tfrc												237207_at		213611_at	AQP5	228994_at	CCDC24	1555914_a_at	EXD3	222928_s_at	FAM160B2	237235_at		235201_at	FOXP2	214067_at
ILMN_1692705	RECQL	ILMN_1727624	PIM2	ILMN_1794597	ZNF167	ILMN_1731858	TUBG1	ILMN_1769694	ACCN2	ILMN_1780444	ARL3	ILMN_1888965	HS.554994			1451927_a_at	Mapk14	1451389_at	Dnajc24	1424482_at	Arhgef7	1440739_at	Vegfc												228640_at	PCDH7	1557565_a_at		228338_at	C11orf93	218657_at	RAPGEFL1	233771_at		1565527_x_at	TCP11L2	220524_at	EPB41L4B	223718_at
ILMN_1692394	KIAA1024	ILMN_1692698	VASH2	ILMN_1719543	MAF	ILMN_1736585	TMED10	ILMN_1712236	PPP1R3B	ILMN_1655821	CAPG	ILMN_1686852	LOC401002			1438403_s_at	Malat1	1440384_at	Tmcc1	1423295_at	Tm9sf2	AFFX-r2-Bs-dap-3_at													212707_s_at	RASA4 /// RASA4B /// RASA4P	203879_at	PIK3CD	208589_at	TRPC7	225721_at	SYNPO2	1556320_at	STOML1	224158_s_at	C8orf83	228163_at	ST6GALNAC4	208998_at
ILMN_1743397	PIGW	ILMN_1742923	ZNF584	ILMN_1780599	LIF	ILMN_1654322	ATP1B3	ILMN_1704654	PCAF	ILMN_1701441	EDG2	ILMN_1673586	SLC6A6			1438057_at		1430876_at	2610312I10Rik	1427584_at	Amot	1457806_at	Fam196a												206456_at	GABRA5	1562924_at	LOC340357	234241_at	SCAMP5	223204_at	FAM198B	215403_at		202902_s_at	CTSS	207562_at	DGKQ	226814_at
ILMN_1771841	FOSL1	ILMN_1661351	C17ORF81	ILMN_1762666	DHRS4	ILMN_1679041	SLC3A2	ILMN_1708983	CASC1	ILMN_1703108	UBE2L6	ILMN_1658702	HIST1H2BJ			1449214_a_at	Opa1	1439058_at	Sfpq	1419509_a_at	Nagk	1455038_at	5730471H19Rik												223719_s_at	RTBDN	236788_at		214370_at	S100A8	203242_s_at	PDLIM5	232984_at	HYDIN	218717_s_at	LEPREL1	239933_x_at	C14orf45	1560896_a_at
ILMN_1789436	FLJ20054	ILMN_1736184	GSTM3	ILMN_1657423	SPG21	ILMN_1730706	FOSB	ILMN_1749789	HIST1H1D	ILMN_1756928	RTN1	ILMN_1698229	OPRL1			1446148_x_at	Rbm39	1448752_at	Car2	1454373_x_at	LOC100504128///Gm19631	1429965_at	Lonrf2												239499_at	DNAH2	242896_at		226372_at	CHST11	213611_at	AQP5	231788_at	LPAR5	230915_at	DHRS7C	1564193_at	FLJ39061	240466_at
ILMN_1766675	CDH6	ILMN_1711102	B3GNT2	ILMN_1710746	TCF7	ILMN_1901419	HS.562219	ILMN_1780444	ARL3	ILMN_1659142	MDK	ILMN_1655446	XKR6			1447821_at	Cux2	1448482_at	Slc39a8	1458703_at		1431424_at	2810055G20Rik												1559748_at	ADAMTSL3	212358_at	CLIP3	211877_s_at	PCDHGA11	1557565_a_at		233335_at		1558630_at		1554618_at	AGFG2	221387_at
ILMN_1769556	C5ORF23	ILMN_1715401	MT1G	ILMN_1804339	CAMK1G	ILMN_1899865	HS.257786	ILMN_1701441	EDG2	ILMN_1693853	HHAT	ILMN_1884750	HS.561735			AFFX-TransRecMur/X57349_3_at	Tfrc	1423526_at	Arid3b	1450839_at	Nrep	1453487_at	Dhdh												210763_x_at	NCR3	214227_at		217260_x_at	IGHG1 /// LOC100293559	203879_at	PIK3CD	203764_at	DLGAP5	1553396_a_at	CCDC13	228865_at	C1orf116	208146_s_at
ILMN_1796669	PSEN1	ILMN_1711702	CLEC2D	ILMN_1685985	LOC649150	ILMN_1731538	ZEB2	ILMN_1756928	RTN1	ILMN_1685496	RGS7	ILMN_1701913	RAB17			1436515_at	Bach2	1458701_at	Gpcpd1	1449699_s_at	C330027C09Rik	1425140_at	Lactb2												207344_at	AKAP3	236854_at	LOC284749	233475_at		212524_x_at	H2AFX	206975_at	LTA	213397_x_at	RNASE4	237318_at		207768_at
ILMN_1709396	PDCD10	ILMN_1906815	HS.537387	ILMN_1748105	DDB1	ILMN_1703826	UNC5D	ILMN_1659142	MDK	ILMN_1711120	ARC	ILMN_1757660	CAPS			1424308_at	Slc24a3	1416454_s_at	Acta2	1445275_at	Ccser1	1426259_at	Pank3												219918_s_at	ASPM	231537_at		208100_x_at	SEMA6C	1562924_at	LOC340357	217078_s_at	CD300A	222086_s_at	WNT6	225835_at	SLC12A2	1561951_at
ILMN_1666648	PRPF40A	ILMN_1880784	HS.550111	ILMN_1665327	ZNF92	ILMN_1659515	ARPC2	ILMN_1693853	HHAT	ILMN_1718093	ALG1	ILMN_1682717	IER3			1451658_a_at	Polr3c	1424570_at	Ddx46	1436892_at	Spred2	1437840_s_at	D2hgdh												206287_s_at	ITIH4 /// MUSTN1	237079_at		237858_s_at	MTUS2	211835_at	IGKV1-5	230088_at		244191_at		214405_at		213259_s_at
ILMN_1727098	PPP1R16B	ILMN_1748366	SLC5A9	ILMN_1713266	FAM46C	ILMN_1663068	MGC33556	ILMN_1685496	RGS7	ILMN_1737650	DIO2	ILMN_1710192	LOC440345			1441491_at	A330068G13Rik	1450960_at	Igfbpl1	1419982_s_at		1417642_at	Aldh1a3												235838_at	NLGN2	233189_at		227453_at	UNC13A	236788_at		38037_at	HBEGF	241389_at	CHRNB2	223906_s_at	TEX101	218782_s_at
ILMN_1757900	ZNF611	ILMN_1726928	TCEA3	ILMN_1716445	DTYMK	ILMN_1762674	NUP43	ILMN_1711120	ARC	ILMN_1656537	SNRPN	ILMN_1806757	MYBBP1A			1423601_s_at	Tcof1	1423142_a_at	Gtpbp4	1433893_s_at	Spag5	1451873_a_at	Smad5												206213_at	WNT10B	213961_s_at		224287_at		242896_at		220680_at	RAVER2	237840_at	LOC388948	225978_at	RIMKLB	235229_at
ILMN_1688094	ORC5L	ILMN_1705589	PDE7A	ILMN_1808552	CCDC65	ILMN_1661491	SH3GL2	ILMN_1718093	ALG1	ILMN_1651261	RSU1	ILMN_1729879	OPCML			1436014_a_at	Rusc1	1456010_x_at	Hes5	1442071_at	Abce1	1439380_x_at	Meg3												209840_s_at	LRRN3	221105_at		1562078_at		216425_at		207028_at	MYCNOS	219093_at	PID1	243617_at	ZNF827	235718_at
ILMN_1716803	LOC138046	ILMN_1901692	HS.147006	ILMN_1672868	MGC14327	ILMN_1683939	VIPR2	ILMN_1737650	DIO2	ILMN_1662356	SSR2	ILMN_1760778	ENG			1458263_at		1438214_at	Trps1	1449052_a_at	Dnmt3b	1416753_at	Prkar1b												236356_at	NDUFS1	236405_at	FBXO41	207683_at	FOXN1	242742_at		1555914_a_at	EXD3	236912_at		225373_at	C10orf54	238051_x_at
ILMN_1727805	SYNGR1	ILMN_1661637	TRPM8	ILMN_1721874	RAB40A	ILMN_1727624	PIM2	ILMN_1656537	SNRPN	ILMN_1738684	NRXN2	ILMN_1671392	KCNF1			1422903_at	Ly86	1456464_x_at	Syt11	1428738_a_at	Tmem254a	1427656_at	Tcrb-J												1555262_a_at	MAGI1	228836_at	SLC25A35	235480_at	TAB1	210569_s_at	SIGLEC9	225721_at	SYNPO2	1562989_at		211836_s_at	MOG	219699_at
ILMN_1737435	FOXD3	ILMN_1801205	GPNMB	ILMN_1669210	SNORD16	ILMN_1692698	VASH2	ILMN_1651261	RSU1	ILMN_1739576	CYB5R2	ILMN_1827277	HS.62645			1456734_at	Txn1	1427150_at	Kmt2c	1453446_at	6430411K18Rik	1419392_at	Pclo												1553706_at	HTRA4	242774_at	SYNE2	239239_at		236854_at	LOC284749	223204_at	FAM198B	237654_at	C14orf50	1564198_a_at	C10orf90	230345_at
ILMN_1791297	LOC729732	ILMN_1692719	PTX3	ILMN_1657515	RPS6KA5	ILMN_1742923	ZNF584	ILMN_1738684	NRXN2	ILMN_1745491	UNC5CL	ILMN_1719792	PHLDB2			1437479_x_at	Tbx3	1436959_x_at	Nsmf	1442408_at	Sulf2	1423368_at	Laptm4a												209588_at	EPHB2	1552340_at	SP7	231160_at		231537_at		203242_s_at	PDLIM5	202341_s_at	TRIM2	243805_at	CCBE1	208563_x_at
ILMN_1666617	C6ORF155	ILMN_1860003	HS.347034	ILMN_1728349	TMEM63B	ILMN_1661351	C17ORF81	ILMN_1656961	CD82	ILMN_1655077	PRDM1	ILMN_1675507	AKAP2			1420406_at	Peg12	1419913_at	Strap	1431197_at	Atl2	1420947_at	Atrx												1559620_at	LOC441167	207364_at	TEX28	239708_at		237079_at		213611_at	AQP5	230692_at	LOC157503	230521_at	C9orf100	1569380_a_at
ILMN_1682818	TTLL3	ILMN_1795679	STMN2	ILMN_1810000	RDH16	ILMN_1736184	GSTM3	ILMN_1739576	CYB5R2	ILMN_1809947	TMEM155	ILMN_1802524	ICAM5			1448323_a_at	Bgn	1427151_at	Qser1	1448152_at	Igf2	1423261_at	1500015O10Rik												235183_at		1553359_at	FBXL18	210747_at	HLA-DQB1	233189_at		203879_at	PIK3CD	212389_at	SBF1	205870_at	BDKRB2	214175_x_at
ILMN_1660622	SEC11L2	ILMN_1694548	ANXA3	ILMN_1682647	IPO7	ILMN_1711102	B3GNT2	ILMN_1655077	PRDM1	ILMN_1849117	HS.241559	ILMN_1819989	HS.574405			1455087_at	D7Ertd715e	1422706_at	Pmepa1	AFFX-r2-Bs-thr-3_s_at		1444222_x_at													229760_at	VEPH1	232573_at		217058_at	GNAS	221105_at		212524_x_at	H2AFX	233503_at	C13orf38	215501_s_at	DUSP10	218726_at
ILMN_1658830	C10ORF26	ILMN_1661770	JMJD2C	ILMN_1677113	RNF8	ILMN_1715401	MT1G	ILMN_1809947	TMEM155	ILMN_1849693	HS.561940	ILMN_1676254	MTMR3			1456239_at	Fgf17	1445226_at	BC023969	1439517_at	Mysm1	1453107_s_at	4933413G19Rik///Pebp1///Foxm1												220490_at		210459_at	PSMD4	207190_at	ZZEF1	236405_at	FBXO41	1562924_at	LOC340357	236623_at	ATP1A1OS	1561633_at	HMGA2	1560557_at
ILMN_1767015	BCORL1	ILMN_1682894	LOC645426	ILMN_1882649	HS.208717	ILMN_1711702	CLEC2D	ILMN_1849693	HS.561940	ILMN_1769264	MCCC2	ILMN_1693338	CYP1B1			1447849_s_at	Maf	1426910_at	Pawr	1434140_at	Mcf2l	AFFX-BioB-5_at													230276_at	FAM49A	1561064_a_at		230531_at	KCNC3	228836_at	SLC25A35	236788_at		211560_s_at	ALAS2	1570307_s_at	ST18	231742_at
ILMN_1748907	UBQLNL	ILMN_1822745	HS.116865	ILMN_1684770	USF2	ILMN_1906815	HS.537387	ILMN_1769264	MCCC2	ILMN_1788439	LOC441193	ILMN_1728570	TCF21			1422929_s_at	Atoh7	1435311_s_at	Syn3	1440699_at	Map2	1456467_s_at	Nlk												210248_at	WNT7A	240115_at	LOC100286925	220510_at	RHBG	1552340_at	SP7	242896_at		1560679_at	LOC151438	215970_at	LOC100130331	233470_at
ILMN_1852343	HS.319477	ILMN_1811820	KIAA1853	ILMN_1655718	TCBA1	ILMN_1880784	HS.550111	ILMN_1788439	LOC441193	ILMN_1787186	NOV	ILMN_1749078	TIMP2			1446293_at		1434240_at	Ddias	1428430_at	Rgmb	1422592_at	Ctnnd2												210746_s_at	EPB42	229592_at		1563324_at	LOC100129603	207364_at	TEX28	242742_at		234677_at		214772_at	C11orf41	229228_at
ILMN_1677402	LOC387763	ILMN_1795503	MCC	ILMN_1760503	FLJ23049	ILMN_1748366	SLC5A9	ILMN_1787186	NOV	ILMN_1774717	TMEPAI	ILMN_1685078	SERPINF1			1425050_at	Isoc1	1419633_at	Uncx	1453252_at	Dus4l	1440071_at	Magi1												240764_at		201310_s_at	C5orf13	233345_at	EFCAB6	1553359_at	FBXL18	210569_s_at	SIGLEC9	202608_s_at	NDST1	1558320_at		207677_s_at
ILMN_1731858	TUBG1	ILMN_1760509	EOMES	ILMN_1780863	PTGFRN	ILMN_1726928	TCEA3	ILMN_1774717	TMEPAI	ILMN_1744897	KCNN3	ILMN_1791702	SMARCA2			1443787_x_at	Casp14	1437996_s_at	Cnpy1	1454677_at	Timp2	1433996_at	Suv39h2												215299_x_at	SULT1A1	215827_x_at	CROCCP3	237232_at		232573_at		214227_at		65517_at	AP1M2	217283_at		1562624_at
ILMN_1736585	TMED10	ILMN_1659255	RP2	ILMN_1692107	SUV420H1	ILMN_1705589	PDE7A	ILMN_1744897	KCNN3	ILMN_1816056	HS.534913	ILMN_1761321	KREMEN2			1455980_a_at	Gas2l3	1446190_at	Dclk1	1439012_a_at	Dck	1416965_at	Pcsk1n												205158_at	RNASE4	1557862_at	LOC654841	229784_at	MGC16121	1556854_at	LOC283501	236854_at	LOC284749	219550_at	ROBO3	1553424_at	C12orf40	1554735_a_at
ILMN_1654322	ATP1B3	ILMN_1782327	CTBP1	ILMN_1778575	WNT7A	ILMN_1901692	HS.147006	ILMN_1816056	HS.534913	ILMN_1707021	LOC643293	ILMN_1881490	HS.133924			1444769_at	Tex9	1418271_at	Bhlhe22	1427306_at	Ryr1	1440383_at	Dclre1b												208215_x_at	DRD4	241196_at		228692_at	PREX2	210459_at	PSMD4	231537_at		206421_s_at	SERPINB7	206270_at	PRKCG	231724_at
ILMN_1679041	SLC3A2	ILMN_1791980	CUTA	ILMN_1744487	C1QTNF5	ILMN_1661637	TRPM8	ILMN_1707021	LOC643293	ILMN_1873852	HS.193011	ILMN_1699978	FAM70A			1437717_x_at	2610005L07Rik	1424792_at	Rpp40	1451026_at	Ftsj3	1415919_at	Npdc1												239998_at	C10orf53	230916_at	NODAL	229726_at	GRAP	1561064_a_at		233189_at		1554069_at	EPHA8	1556220_at		237186_at
ILMN_1730706	FOSB	ILMN_1709269	CDH12	ILMN_1757338	PLSCR4	ILMN_1801205	GPNMB	ILMN_1836041	HS.348221	ILMN_1836041	HS.348221	ILMN_1727080	MYO6			1417644_at	Sspn	1450854_at	Pa2g4	1416516_at	Fscn1	1425581_s_at	Galnt7												222289_at	KCNC2	204070_at	RARRES3	244727_at	KCNQ1OT1	240115_at	LOC100286925	213961_s_at		241187_at		235383_at	MYO7B	232806_s_at
ILMN_1901419	HS.562219	ILMN_1763260	HIF1A	ILMN_1879031	HS.552910	ILMN_1692719	PTX3	ILMN_1764120	IGF2AS	ILMN_1764120	IGF2AS	ILMN_1854132	HS.148844			1455865_at	Insm1	1443870_at	Abcc4	1455883_a_at	Lrrtm1	1434470_at	Syt13												217339_x_at	CTAG1A /// CTAG1B	1564778_at		1569615_at	LOC100287249	229592_at		236405_at	FBXO41	230722_at	BNC2	202107_s_at	MCM2	210764_s_at
ILMN_1899865	HS.257786	ILMN_1740474	SBDS	ILMN_1821599	HS.537692	ILMN_1860003	HS.347034	ILMN_1788817	LOC728239	ILMN_1658809	SEZ6	ILMN_1716336	CKAP5			1434914_at	Rab6b	1455936_a_at	Rbpms	1455711_at	Dtx4	1428864_at	Dusp8												232292_at	LOC100288810	215979_s_at		223788_at		201310_s_at	C5orf13	228836_at	SLC25A35	231184_at	DHX8	1553890_s_at	NTN5	229674_at
ILMN_1731538	ZEB2	ILMN_1667711	HRASLS3	ILMN_1809868	LOC727882	ILMN_1795679	STMN2	ILMN_1658809	SEZ6	ILMN_1694432	CRIP2	ILMN_1769259	TMEM16J			1443175_at	A830010M09Rik	1426652_at	Mcm3	1429138_at	Npas3	1424700_at	Tmem38b												208450_at	LGALS2	214247_s_at	DKK3	237585_at	C4orf47	215827_x_at	CROCCP3	242774_at	SYNE2	239855_at	PPM1L	221565_s_at	CALHM2	216674_at
ILMN_1703826	UNC5D	ILMN_1660718	GABBR2	ILMN_1835443	HS.543956	ILMN_1694548	ANXA3	ILMN_1694432	CRIP2	ILMN_1756573	NDUFA4L2	ILMN_1727490	MYO3B			1439053_at	D10Bwg1070e	1455510_at		1445296_at	D7Ertd715e	1430991_at	1810014B01Rik												211910_at		1565738_at	SCTR	1561019_at		1557862_at	LOC654841	1552340_at	SP7	1565929_s_at		232318_s_at	NCRNA00284	217507_at
ILMN_1659515	ARPC2	ILMN_1772998	LOC647436	ILMN_1741056	CXXC6	ILMN_1661770	JMJD2C	ILMN_1772370	ARHGEF1	ILMN_1772370	ARHGEF1	ILMN_1726252	RPS26L1			1434369_a_at	Cryab	1429359_s_at	Rbpms	1419172_at	Dhfr	1423430_at	Mybbp1a												236967_at	LOC645249	205715_at	BST1	232960_at	NUP62CL	215524_x_at	TRAC /// TRAJ17 /// TRAV20	232573_at		205997_at	ADAM28	244350_at	MYO10	236338_at
ILMN_1663068	MGC33556	ILMN_1715255	MAGI2	ILMN_1727526	KIAA1407	ILMN_1682894	LOC645426	ILMN_1796374	DIO3	ILMN_1796374	DIO3	ILMN_1908709	HS.123214			1425521_at	Paip1	1448289_at	Crmp1	1438786_a_at	2610021A01Rik	1420617_at	Cpeb4												244776_at		220440_at	LGALS13	217660_at	MYH14	230916_at	NODAL	1561064_a_at		217022_s_at	IGHA1 /// IGHA2 /// LOC100126583	206851_at	RNASE3	230396_at
ILMN_1762674	NUP43	ILMN_1659985	C6ORF206	ILMN_1756541	MXD4	ILMN_1822745	HS.116865	ILMN_1724611	TOP1MT	ILMN_1724611	TOP1MT	ILMN_1859707	HS.515779			1439254_at	Akap13	1457670_s_at	Lmna	1449465_at	Reln	1437745_at	Chd7												209125_at	KRT6A	229093_at		232956_at		238514_at	TMEM25	240115_at	LOC100286925	206882_at	SLC1A6	1554079_at	GALNTL4	205721_at
ILMN_1661491	SH3GL2	ILMN_1804007	NANOS3	ILMN_1726723	LOC642953	ILMN_1811820	KIAA1853	ILMN_1733396	CDC25A	ILMN_1733396	CDC25A	ILMN_1897405	HS.471011			1441177_at		1420512_at	Dkk2	1449306_at	Hsf2	1423735_a_at	Wdr36												233531_at	SLC46A1	208202_s_at	PHF15	234715_at	GOLGA2P2Y /// GOLGA2P3Y	204070_at	RARRES3	219978_s_at	NUSAP1	243391_x_at		213759_at	ARL4C	210684_s_at
ILMN_1683939	VIPR2	ILMN_1727652	GATA3	ILMN_1718990	NFRKB	ILMN_1795503	MCC	ILMN_1723287	SLC6A16	ILMN_1723287	SLC6A16	ILMN_1686811	LOC402644			AFFX-BioC-5_at		1424101_at	Hnrnpl	1417155_at	Mycn	1429948_x_at	Crygf												1563255_at		244840_x_at	DOCK4	237769_at		1564778_at		229592_at		206461_x_at	MT1H	219389_at	SUSD4	230244_at
[truncated: 2,648 more rows]
[truncated: 7 more columns]
