# Supplementary material for: Not just a colourful metaphor: modelling the landscape of cellular development using Hopfield networks
Source: NPJ Syst Biol Appl. 2016 Feb 18;2:16001–. doi: 10.1038/npjsba.2016.1 (PMC5516853; doi:10.1038/npjsba.2016.1)
Supplement: Supplementary Table S4 [file npjsba20161-s5.xls]

## Sheet: Sheet1
Table S4: Set of feature-selected genes that have switched activity in the first and the last time-points in the additional eight datasets.
GSE25417					GSE3749					GSE18290-human					GSE18290-mouse					GSE18887					GSE20954					GSE32334					GSE21299
Selected probes		Genes switched			Selected probe		Genes Switched			Selected probe		Genes Switched			Selected probe		Genes Switched			Selected probe		Genes Switched			Selected probe		Genes Switched			Selected probe		Genes Switched			Selected probe		Genes Switched
ID	Gene Symbol	ID	Gene Symbol		ID	Gene symbol	ID	Gene symbol		ID	Gene Symbol	ID	Gene Symbol		ID	Gene symbol	ID	Gene symbol		ID	Gene symbol	ID	Gene symbol		ID	Gene symbol	ID	Gene symbol		ID	Gene symbol	ID	Gene symbol		ID	Gene Symbol	ID	Gene Symbol
208083_s_at	ITGB6	208083_s_at	ITGB6		1454015_a_at	Cdh13	1454015_a_at	Cdh13		1554668_a_at	FAM151A	1554668_a_at	FAM151A		1437952_at	AU040096	1427976_at	Oog1		211298_s_at	ALB	211298_s_at	ALB		1436823_x_at	Hbb-y	1436823_x_at	Hbb-y		1427264_at	Crygb	1427264_at	Crygb		1448595_a_at	Bex1	1448595_a_at	Bex1
210258_at	RGS13	210258_at	RGS13		1420201_at		1421507_at	Olfr78		202497_x_at	SLC2A3	202497_x_at	SLC2A3		1427976_at	Oog1	1427977_x_at	Oog1		205892_s_at	FABP1	205892_s_at	FABP1		1436717_x_at	Hbb-y	1436717_x_at	Hbb-y		1422652_at	Cryga	1422652_at	Cryga		1437060_at	Olfm4	1437060_at	Olfm4
226535_at	ITGB6	226535_at	ITGB6		1421507_at	Olfr78	1455802_x_at	Agr2		203068_at	KLHL21	203068_at	KLHL21		1427977_x_at	Oog1	1435989_x_at	Krt8		203001_s_at	STMN2	203001_s_at	STMN2		1452543_a_at	Scgb1a1	1422411_s_at	Ear12///Ear3///Ear2///Ear1		1420686_at	Cryba4	1420686_at	Cryba4		1436823_x_at	Hbb-y /// LOC100503273	1436823_x_at	Hbb-y /// LOC100503273
205374_at	SLN	205374_at	SLN		1455802_x_at	Agr2	1419468_at	Clec14a		205286_at	TFAP2C	205286_at	TFAP2C		1435989_x_at	Krt8	1451510_s_at	Olah		221805_at	NEFL	221805_at	NEFL		1422411_s_at	Ear12///Ear3///Ear2///Ear1	1448792_a_at	Cyp2f2		1429948_x_at	Crygf	1429948_x_at	Crygf		1436717_x_at	Hbb-y /// LOC100503273	1436717_x_at	Hbb-y /// LOC100503273
204637_at	CGA	204637_at	CGA		1419468_at	Clec14a	1419600_at	Defb4		210431_at	ALPPL2	210431_at	ALPPL2		1451510_s_at	Olah	1422075_at	Cdx2		204851_s_at	DCX	204851_s_at	DCX		1448792_a_at	Cyp2f2	1419764_at	Chil3		AFFX-18SRNAMur/X00686_5_at		1419141_at	Crygd		1426225_at	Rbp4	1426225_at	Rbp4
244567_at		204818_at	HSD17B2		1437054_x_at	Prm1	1419875_at			220513_at	KHDC1L	220513_at	KHDC1L		1422075_at	Cdx2	1416434_at	Bcl2l10		213506_at	F2RL1	213506_at	F2RL1		1427262_at	Xist	1450621_a_at	Hbb-y		1419141_at	Crygd	1430110_at	Gje1		1452114_s_at	Igfbp5	1452114_s_at	Igfbp5
204818_at	HSD17B2	214961_at	MTUS2		1419600_at	Defb4	1436261_at			208235_x_at	GAGE12F /// GAGE12G /// GAGE12I /// GAGE5 /// GAGE7	208235_x_at	GAGE12F /// GAGE12G /// GAGE12I /// GAGE5 /// GAGE7		1416434_at	Bcl2l10	1421883_at	Elavl2		206373_at	ZIC1	206373_at	ZIC1		1419764_at	Chil3	1418697_at	Inmt		1430110_at	Gje1	1440815_x_at	Gm8267		1451263_a_at	Fabp4	1451263_a_at	Fabp4
205675_at	MTTP	219454_at	EGFL6		1419875_at		1456582_x_at	Mff		201422_at	IFI30	201422_at	IFI30		1421883_at	Elavl2	1418729_at	Star		203000_at	STMN2	203000_at	STMN2		1450621_a_at	Hbb-y	1429626_at	Sftpa1		1440815_x_at	Gm8267	1430700_a_at	Pla2g7		1418422_at	Serpinb9g	1418422_at	Serpinb9g
214961_at	MTUS2	207037_at	TNFRSF11A		1418849_x_at	Aqp7	1438389_x_at	Acly		207663_x_at	GAGE3	207663_x_at	GAGE3		1418729_at	Star	1437830_x_at	Zbed3		206239_s_at	SPINK1	206239_s_at	SPINK1		1418697_at	Inmt	1422412_x_at	Ear3		1430700_a_at	Pla2g7	1425952_a_at	Gcg		1416529_at	Emp1	1416529_at	Emp1
202833_s_at	SERPINA1	229802_at	WISP1		1436261_at		1420757_at	Myf5		226229_s_at	SSU72	226229_s_at	SSU72		1450653_at	Spz1	1425196_a_at	Hint2		204850_s_at	DCX	204850_s_at	DCX		1429626_at	Sftpa1	1418509_at	Cbr2		1455930_at		1454333_at	Cryga		1448261_at	Cdh1	1448261_at	Cdh1
219454_at	EGFL6	203477_at	COL15A1		1419704_at	Cyp3a41bCyp3a41a	1416158_at	Nr2f2		208155_x_at	GAGE1 /// GAGE12F /// GAGE12G /// GAGE12I /// GAGE12J /// GAGE4 /// GAGE5 /// GAGE6 /// GAGE7	208155_x_at	GAGE1 /// GAGE12F /// GAGE12G /// GAGE12I /// GAGE12J /// GAGE4 /// GAGE5 /// GAGE6 /// GAGE7		1437830_x_at	Zbed3	1423328_at	Gdap1		210929_s_at	AHSG	219106_s_at	KLHL41		1422412_x_at	Ear3	1448949_at	Car4		AFFX-18SRNAMur/X00686_M_at		1419735_at	Csn3		1419282_at	Ccl12	1419282_at	Ccl12
207037_at	TNFRSF11A	205694_at	TYRP1		1456582_x_at	Mff	1451991_at	Epha7		204379_s_at	FGFR3	204379_s_at	FGFR3		1425196_a_at	Hint2	1423691_x_at	Krt8		219106_s_at	KLHL41	205381_at	LRRC17		1418509_at	Cbr2	1416456_a_at	Chia1		1425952_a_at	Gcg	1419663_at	Ogn		1448883_at	Lgmn	1448883_at	Lgmn
229802_at		227450_at	ERP27		1438389_x_at	Acly	1437671_x_at	Prss23		219143_s_at	RPP25	219143_s_at	RPP25		1423328_at	Gdap1	1454618_at	C86187		205381_at	LRRC17	204987_at	ITIH2		1448949_at	Car4	1420378_at	Sftpd		1454333_at	Cryga	1418457_at	Cxcl14		1436555_at	Slc7a2	1436555_at	Slc7a2
203477_at	COL15A1	203699_s_at	DIO2		1420757_at	Myf5	1430290_at	Rps15a-ps6		203225_s_at	RFK	203225_s_at	RFK		1423691_x_at	Krt8	1434499_a_at	Ldhb		219465_at	APOA2	205113_at	NEFM		1416456_a_at	Chia1	1419407_at	Hc		AFFX-18SRNAMur/X00686_3_at		1435494_s_at	Dsp		1448025_at	LOC100038947 /// Sirpb1a /// Sirpb1b	1448025_at	LOC100038947 /// Sirpb1a /// Sirpb1b
205694_at	TYRP1	206176_at	BMP6		1416158_at	Nr2f2	1425010_at	Zfp119a		209602_s_at	GATA3	209602_s_at	GATA3		1454618_at	C86187	1434163_at	Khdc1b		219466_s_at	APOA2	205477_s_at	AMBP		1420378_at	Sftpd	1416854_at	Slc34a2		1419735_at	Csn3	1418199_at	Hemgn		1438148_at	Cxcl3	1438148_at	Cxcl3
228377_at	KLHL14	235708_at	KLB		1437863_at	Bche	1441618_at	Arhgap29		200798_x_at	MCL1	200798_x_at	MCL1		1434499_a_at	Ldhb	1416236_a_at	Mpzl2		204551_s_at	AHSG	205940_at	MYH3		1419407_at	Hc	1417185_at	Ly6a		1419663_at	Ogn	1435447_at	Mip		1426008_a_at	Slc7a2	1426008_a_at	Slc7a2
207102_at	AKR1D1	205943_at	TDO2		1451991_at	Epha7	1451889_at	Notch2		1568623_a_at	SLC35E4	1568623_a_at	SLC35E4		1434163_at	Khdc1b	1455813_at	Gm13023		219140_s_at	RBP4	221884_at	MECOM		1416854_at	Slc34a2	1436787_x_at			1418457_at	Cxcl14	1416342_at	Tnc		1448573_a_at	Ceacam10	1448573_a_at	Ceacam10
227450_at	ERP27	209047_at	AQP1		1436998_at	Sowaha	1419773_at	Aplf		1552448_a_at	C8orf12	1552448_a_at	C8orf12		1416236_a_at	Mpzl2	1418531_at	Oosp1		204987_at	ITIH2	206742_at	FIGF		1417185_at	Ly6a	1435459_at	Fmo2		1435494_s_at	Dsp	1419011_at	Cryba2		1422411_s_at	BC151093 /// Ear1 /// Ear12 /// Ear2 /// Ear3	1422411_s_at	BC151093 /// Ear1 /// Ear12 /// Ear2 /// Ear3
206457_s_at	DIO1	205044_at	GABRP		1437671_x_at	Prss23	1451867_x_at	Arhgap6		201548_s_at	KDM5B	201548_s_at	KDM5B		1455813_at	Gm13023	1450940_at	Gdap1		205113_at	NEFM	209459_s_at	ABAT		1436787_x_at		1422334_a_at	Sftpa1		1418199_at	Hemgn	1419662_at	Ogn		1450883_a_at	Cd36	1450883_a_at	Cd36
205108_s_at	APOB	238846_at	TNFRSF11A		1430290_at	Rps15a-ps6	1427585_at			242896_at		208698_s_at	NONO		1418531_at	Oosp1	1448265_x_at	Mpzl2		205477_s_at	AMBP	205388_at	TNNC2		1435459_at	Fmo2	1448881_at	Hp		1435447_at	Mip	1425286_at	Crygn		1419709_at	Stfa3	1419709_at	Stfa3
203699_s_at	DIO2	231776_at	EOMES		1449838_at	Crisp3	1420147_at	AA407331		208698_s_at	NONO	231307_at			1450940_at	Gdap1	1433483_s_at	C86187		205940_at	MYH3	205108_s_at	APOB		1422334_a_at	Sftpa1	1439505_at	Clic5		1416342_at	Tnc	1452520_a_at	Chrng		1424509_at	Cd177	1424509_at	Cd177
206176_at	BMP6	230356_at			1425168_at	Gngt1	1449785_at	AA414993		231307_at		214199_at	SFTPD		1448265_x_at	Mpzl2	1416635_at	Smpdl3a		221884_at	MECOM	215228_at	NHLH2		1448881_at	Hp	1436786_at			1419011_at	Cryba2	1450571_a_at	Bfsp1		1419684_at	Ccl8	1419684_at	Ccl8
241986_at	BMPER	203400_s_at	TF		1428008_at	Dnm1l	1438642_at	Fam227b		214199_at	SFTPD	210470_x_at	NONO		1433483_s_at	C86187	1424824_at	Slain1		206742_at	FIGF	203485_at	RTN1		1439505_at	Clic5	1418511_at	Dpt		1419662_at	Ogn	1435493_at	Dsp		1422648_at	Slc7a2	1422648_at	Slc7a2
235708_at	KLB	211597_s_at	HOPX		1425010_at	Zfp119a	1422606_at	C1qtnf3		210470_x_at	NONO	206847_s_at	HOXA7		1416635_at	Smpdl3a	1449056_at	E330009J07Rik		209459_s_at	ABAT	206163_at	MAB21L1		1436786_at		1439426_x_at	Lyz1		1425286_at	Crygn	1416579_a_at	Epcam		1448576_at	Il7r	1448576_at	Il7r
207052_at	HAVCR1	224048_at	USP44		1441618_at	Arhgap29	1451644_a_at	H2-Q6LOC68395		206847_s_at	HOXA7	219713_at	SHPK		1424824_at	Slain1	1428669_at	Bmyc		205388_at	TNNC2	205523_at	HAPLN1		1418511_at	Dpt	1425451_s_at	Chil4///Chil3		1452520_a_at	Chrng	1456312_x_at	Gsn		1442339_at	Stfa2l1	1442339_at	Stfa2l1
205943_at	TDO2	205278_at	GAD1		1451889_at	Notch2	1450979_at	Ceacam14		219713_at	SHPK	222760_at	ZNF703		1449056_at	E330009J07Rik	1450070_s_at	Pak1		205108_s_at	APOB	202833_s_at	SERPINA1		1439426_x_at	Lyz1	1449846_at	Ear2		1450571_a_at	Bfsp1	1427256_at	Vcan		1417074_at	Ceacam10	1417074_at	Ceacam10
209047_at	AQP1	1555412_at	FBXL21		1416055_at	Amy2a4Amy2a5	1450078_at	Nrk		222760_at	ZNF703	228035_at	STK33		1428669_at	Bmyc	1454704_at	Scarb2		215228_at	NHLH2	204471_at	GAP43		1425451_s_at	Chil4///Chil3	1452417_x_at	Igkv6-23///Igkv4-53///Igkv8-30///Igkj1///Igk-V28///Igkc		1435493_at	Dsp	1421694_a_at	Vcan		1444176_at	Atp6v0d2	1444176_at	Atp6v0d2
206268_at	LEFTY1	203887_s_at	THBD		1427122_at	Copg2os2	1435316_at	Psma6		228035_at	STK33	200853_at	H2AFZ		1450070_s_at	Pak1	1418091_at	Tfcp2l1		203485_at	RTN1	205216_s_at	APOH		1449846_at	Ear2	1417266_at	Ccl6		1416579_a_at	Epcam	1434709_at	Nrcam		1447849_s_at	Maf	1447849_s_at	Maf
204988_at	FGB	210755_at	HGF		1419773_at	Aplf	1434333_a_at	Prkd2		200853_at	H2AFZ	205747_at	CBLN1		1454704_at	Scarb2	1428062_at	Cpa1		206163_at	MAB21L1	209505_at	NR2F1		1452417_x_at	Igkv6-23///Igkv4-53///Igkv8-30///Igkj1///Igk-V28///Igkc	1453435_a_at	Fmo2		1456312_x_at	Gsn	1438323_at	Lim2		1450009_at	Ltf	1450009_at	Ltf
205649_s_at	FGA	201893_x_at	DCN		1451867_x_at	Arhgap6	1452474_a_at	Art3		205747_at	CBLN1	228875_at	FAM162B		1418091_at	Tfcp2l1	1419248_at	Rgs2		205523_at	HAPLN1	206070_s_at	EPHA3		1417266_at	Ccl6	1456873_at	Clic5		1427256_at	Vcan	1442051_at	Hist2h3c1		1419691_at	Camp	1419691_at	Camp
219612_s_at	FGG	1569023_a_at			1427585_at		1420344_x_at	Gzmd		228875_at	FAM162B	238066_at	RBP7		1428062_at	Cpa1	1448169_at	Krt18		202833_s_at	SERPINA1	209369_at	ANXA3		1453435_a_at	Fmo2	1448756_at	S100a9		1421694_a_at	Vcan	1418306_at	Crybb1		1429954_at	Clec4a3	1429954_at	Clec4a3
205044_at	GABRP	210881_s_at	IGF2 /// INS-IGF2		1420147_at	AA407331	1449033_at	Tnfrsf11b		238066_at	RBP7	215075_s_at	GRB2		1419248_at	Rgs2	1422021_at	Spry4		204471_at	GAP43	202856_s_at	SLC16A3		1456873_at	Clic5	1423954_at	C3		1434709_at	Nrcam	1420647_a_at	Krt8		1427682_a_at	Egr2	1427682_a_at	Egr2
238846_at	TNFRSF11A	1554012_at	RSPO2		1449785_at	AA414993	1453237_at	Qars		215075_s_at	GRB2	227278_at			1448169_at	Krt18	1437732_at	Omt2a		205216_s_at	APOH	209988_s_at	ASCL1		1448756_at	S100a9	1449015_at	Retnla		1438323_at	Lim2	1423691_x_at	Krt8		1449454_at	Bst1	1449454_at	Bst1
230914_at	HNF4A	242496_at			1455957_x_at	Ceacam11	1421639_at	1700082M22Rik		227278_at		206640_x_at	GAGE12C /// GAGE12D /// GAGE12E /// GAGE12F /// GAGE12G /// GAGE12H /// GAGE12I /// GAGE2A /// GAGE2C /// GAGE4 /// GAGE5 /// GAGE6 /// GAGE7		1422021_at	Spry4	1420647_a_at	Krt8		209505_at	NR2F1	201650_at	KRT19		1423954_at	C3	1418190_at	Pon1		1442051_at	Hist2h3c1	1433583_at	Zfp365		1439204_at	Scn3a	1439204_at	Scn3a
216238_s_at	FGB	211813_x_at	DCN		1438642_at	Fam227b	1421084_at	Rs1		206640_x_at	GAGE12C /// GAGE12D /// GAGE12E /// GAGE12F /// GAGE12G /// GAGE12H /// GAGE12I /// GAGE2A /// GAGE2C /// GAGE4 /// GAGE5 /// GAGE6 /// GAGE7	207086_x_at	GAGE1 /// GAGE12C /// GAGE12D /// GAGE12E /// GAGE12F /// GAGE12G /// GAGE12H /// GAGE12I /// GAGE12J /// GAGE2A /// GAGE2C /// GAGE2D /// GAGE2E /// GAGE4 /// GAGE5 /// GAGE6 /// GAGE7 /// GAGE8		1437732_at	Omt2a	1456305_x_at	Obox2		206070_s_at	EPHA3	210135_s_at	SHOX2		1449015_at	Retnla	1418979_at	Akr1c14		1418306_at	Crybb1	1424966_at	Tmem40		1438467_at	Mgl2	1438467_at	Mgl2
231776_at	EOMES	202291_s_at	MGP		1422606_at	C1qtnf3	1423036_at	Txndc17		207086_x_at	GAGE1 /// GAGE12C /// GAGE12D /// GAGE12E /// GAGE12F /// GAGE12G /// GAGE12H /// GAGE12I /// GAGE12J /// GAGE2A /// GAGE2C /// GAGE2D /// GAGE2E /// GAGE4 /// GAGE5 /// GAGE6 /// GAGE7 /// GAGE8	203224_at	RFK		1417600_at	Slc15a2	1455041_at	Omt2b		209369_at	ANXA3	206157_at	PTX3		1418190_at	Pon1	1423590_at	Napsa		1447329_at		1418678_at	Has2		1449015_at	Retnla	1449015_at	Retnla
230356_at		219768_at	VTCN1		1452577_at		1455899_x_at	Socs3		203224_at	RFK	223391_at	SGPP1		1420647_a_at	Krt8	1455439_a_at	Lgals1		202856_s_at	SLC16A3	221916_at	NEFL		1418979_at	Akr1c14	1452431_s_at	H2-Aa		1420647_a_at	Krt8	1434779_at	Cbln2		1451375_at	Ehf	1451375_at	Ehf
203400_s_at	TF	219106_s_at	KBTBD10		1424903_at	Kdm5d	1426919_at	Itgb1		223391_at	SGPP1	219047_s_at	ZNF668		1456305_x_at	Obox2	1456017_x_at	Obox2		209988_s_at	ASCL1	209290_s_at	NFIB		1423590_at	Napsa	1419699_at	Scgb3a1		1423691_x_at	Krt8	1449532_at	Chrng		1448575_at	Il7r	1448575_at	Il7r
211597_s_at	HOPX	225911_at	NPNT		1451644_a_at	H2-Q6LOC68395	1420449_at	Heatr5b		219047_s_at	ZNF668	204458_at	PLA2G15		1455041_at	Omt2b	1448171_at	Siah2		201650_at	KRT19	204637_at	CGA		1452431_s_at	H2-Aa	1421571_a_at	Ly6c2///Ly6c1		1433583_at	Zfp365	1427900_at	Pip5kl1		1417394_at	Klf4	1417394_at	Klf4
205311_at	DDC	227662_at	SYNPO2		1450979_at	Ceacam14	1426621_a_at	Ppp2r2b		204458_at	PLA2G15	222088_s_at	SLC2A14 /// SLC2A3		1455439_a_at	Lgals1	1452249_at	Prickle1		210135_s_at	SHOX2	209469_at	GPM6A		1419699_at	Scgb3a1	1423547_at	Lyz2		1424966_at	Tmem40	1448326_a_at	Crabp1		1434423_at	Gulp1	1434423_at	Gulp1
206209_s_at	CA4	208084_at	ITGB6		1421246_at	Pax9	1419861_at			222088_s_at	SLC2A14 /// SLC2A3	223689_at	IGF2BP1		1456017_x_at	Obox2	1450460_at	Aqp3		206157_at	PTX3	204338_s_at	RGS4		1421571_a_at	Ly6c2///Ly6c1	1460238_at	Msln		1418678_at	Has2	1449169_at	Has2		1456060_at	Maf	1456060_at	Maf
224048_at	USP44	210096_at	CYP4B1		1425425_a_at	Wif1	1426925_at	Rc3h2		223689_at	IGF2BP1	1552456_a_at	MBD3L2		1448171_at	Siah2	1452320_at	Lrp2		221916_at	NEFL	205328_at	CLDN10		1423547_at	Lyz2	1425645_s_at	Cyp2b10		1434779_at	Cbln2	1433428_x_at	Tgm2		1434798_at	Atp6v0d2	1434798_at	Atp6v0d2
205278_at	GAD1	204551_s_at	AHSG		1450078_at	Nrk	1425959_x_at	Klra16		1552456_a_at	MBD3L2	220184_at	NANOG		1452249_at	Prickle1	1426575_at	Sgms1		209290_s_at	NFIB	201839_s_at	EPCAM		1460238_at	Msln	1416194_at	Cyp4b1		1449532_at	Chrng	1421039_at	Mip		1424754_at	Ms4a7	1424754_at	Ms4a7
205892_s_at	FABP1	222940_at	SULT1E1		1435316_at	Psma6	1450653_at	Spz1		220184_at	NANOG	201431_s_at	DPYSL3		1434544_at	Bola2	1427300_at	Lhx8		205719_s_at	PAH	214639_s_at	HOXA1		1425645_s_at	Cyp2b10	1419394_s_at	S100a8		1427900_at	Pip5kl1	1422754_at	Tmod1		1417023_a_at	Fabp4	1417023_a_at	Fabp4
1555412_at	FBXL21	203548_s_at	LPL		1434333_a_at	Prkd2	1455053_a_at	Dcun1d1		201431_s_at	DPYSL3	200085_s_at	TCEB2		1450460_at	Aqp3	1437583_x_at	Acss1		204637_at	CGA	219823_at	LIN28A		1416194_at	Cyp4b1	1422905_s_at	Fmo2		1448326_a_at	Crabp1	1435989_x_at	Krt8		1430700_a_at	Pla2g7	1430700_a_at	Pla2g7
203887_s_at	THBD	227235_at	GUCY1A3		1422066_x_at	Klrb1b	1436769_at	Psma1		200085_s_at	TCEB2	228038_at	SOX2		1452320_at	Lrp2	1416271_at	Perp		209469_at	GPM6A	209189_at	FOS		1419394_s_at	S100a8	1427660_x_at	Igkv6-23///Igkv4-53///Igkv8-30///Igkj1///Igk-V28///Igkc		1449169_at	Has2	1424722_at	1300017J02Rik		1436736_x_at	D0H4S114	1436736_x_at	D0H4S114
221378_at	CER1	214063_s_at	TF		1452474_a_at	Art3	1450763_x_at	Wnt3		228038_at	SOX2	204554_at	PPP1R3D		1426575_at	Sgms1	1449204_at	Gjb5		204338_s_at	RGS4	209460_at	ABAT		1422905_s_at	Fmo2	1422257_s_at	Cyp2b10		1433428_x_at	Tgm2	1428471_at	Sorbs1		1427683_at	Egr2	1427683_at	Egr2
210755_at	HGF	232458_at	COL3A1		1420344_x_at	Gzmd	1450474_at	Serpinb9c		204554_at	PPP1R3D	201163_s_at	IGFBP7		1427300_at	Lhx8	1450917_at	Myom2		205328_at	CLDN10	202855_s_at	SLC16A3		1427660_x_at	Igkv6-23///Igkv4-53///Igkv8-30///Igkj1///Igk-V28///Igkc	1457984_at	Crh		1421039_at	Mip	1430583_at	Nrcam		1419549_at	Arg1	1419549_at	Arg1
201893_x_at	DCN	229782_at	RMST		1449033_at	Tnfrsf11b	1458215_at	Setdb1		207227_x_at	RFPL2	225387_at	TSPAN5		1437583_x_at	Acss1	1428353_at	Foxk2		201839_s_at	EPCAM	209289_at	NFIB		1422257_s_at	Cyp2b10	1420347_at	Bpifa1		1422754_at	Tmod1	1454681_at	Esrp1		1437990_x_at	Hbb-bh1	1437990_x_at	Hbb-bh1
1569023_a_at		202410_x_at	IGF2 /// INS-IGF2		1453237_at	Qars	1426543_x_at	Endod1		201163_s_at	IGFBP7	214254_at	MAGEA4		1416271_at	Perp	1447604_at	BC053393		214639_s_at	HOXA1	206325_at	SERPINA6		1457984_at	Crh	1456428_at	Cxcl15		1435989_x_at	Krt8	1418373_at	Pgam2		1437726_x_at	C1qb	1437726_x_at	C1qb
210881_s_at	IGF2 /// INS-IGF2	226777_at	ADAM12		1420203_at		1422812_at	Cxcr6		225387_at	TSPAN5	231407_s_at	FOXH1		1449204_at	Gjb5	1449168_a_at	Palm2///Akap2		219823_at	LIN28A	210074_at	CTSV		1420347_at	Bpifa1	1418094_s_at	Car4		1424722_at	1300017J02Rik	1424422_s_at	Flad1///Lenep		1417063_at	C1qb	1417063_at	C1qb
1554012_at	RSPO2	220389_at	CCDC81		1421639_at	1700082M22Rik	1426937_at	Medag		214254_at	MAGEA4	229105_at	GPR39		1425375_at	Tdpoz1	1421882_a_at	Elavl2		206291_at	NTS	206502_s_at	INSM1		1456428_at	Cxcl15	1425218_a_at	Scgb3a2		1428471_at	Sorbs1	1448169_at	Krt18		1447227_at		1447227_at
242496_at		217546_at	MT1M		1421084_at	Rs1	1420725_at	Tmlhe		231407_s_at	FOXH1	225866_at	RPF2		1450917_at	Myom2	1426774_at	Parp12		209189_at	FOS	202498_s_at	SLC2A3		1418094_s_at	Car4	1450883_a_at	Cd36		1430583_at	Nrcam	1429379_at	Lyve1		1438169_a_at	Frmd4b	1438169_a_at	Frmd4b
211813_x_at	DCN	211919_s_at	CXCR4		1423036_at	Txndc17	1416507_at	Cnpy2		229105_at	GPR39	204766_s_at	NUDT1		1418496_at	Foxa1	1418283_at	Cldn4		220231_at	PPP1R17	209888_s_at	MYL1		1425218_a_at	Scgb3a2	1427747_a_at	Lcn2		1454681_at	Esrp1	1433453_a_at	Abtb2		1454430_at	Pde11a	1454430_at	Pde11a
211478_s_at	DPP4	242680_at			1421489_a_at	2010106E10Rik	1450551_x_at	Klra15		225866_at	RPF2	230914_at	HNF4A		1428353_at	Foxk2	1418882_at	Nlrp5		209460_at	ABAT	217744_s_at	PERP		1450883_a_at	Cd36	1423166_at	Cd36		1418373_at	Pgam2	1436092_at			1434360_s_at	Ptprg	1434360_s_at	Ptprg
205650_s_at	FGA	228728_at	C7orf58		1455899_x_at	Socs3	1434425_at	Tchh		204766_s_at	NUDT1	204557_s_at	DZIP1		1447604_at	BC053393	1438118_x_at	Vim		202855_s_at	SLC16A3	221340_at	CDX4		1427747_a_at	Lcn2	1449939_s_at	Dlk1		1424422_s_at	Flad1///Lenep	1437752_at	Lin28a		1435792_at	Csprs /// Gm7592	1435792_at	Csprs /// Gm7592
202291_s_at	MGP	230319_at			1419144_at	Cd163	1423153_x_at	Cfh		230914_at	HNF4A	1554036_at	ZBTB24		1449168_a_at	Palm2///Akap2	1422458_at	Tcl1		209289_at	NFIB	206893_at	SALL1		1423166_at	Cd36	1421628_at	Il18r1		1448169_at	Krt18	1427346_at	Gm15085///Gm15080///Luzp4///Gm15107///Gm15128///Gm10439///Ott		1451716_at	Mafb	1451716_at	Mafb
219768_at	VTCN1	231930_at	ELMOD1		1437805_at	Mtch2	1421685_at	Clec4b1		204557_s_at	DZIP1	217047_s_at	FAM13A		1421882_a_at	Elavl2	1448894_at	Akr1b8		206325_at	SERPINA6	212764_at	ZEB1		1449939_s_at	Dlk1	1420428_at	Ager		1429379_at	Lyve1	1429273_at	Bmper		1437870_at	Slco4c1	1437870_at	Slco4c1
219106_s_at	KBTBD10	221030_s_at	ARHGAP24		1426919_at	Itgb1	1447985_s_at	Ankib1		1554036_at	ZBTB24	202973_x_at	FAM13A		1426774_at	Parp12	1417878_at	E2f1		210074_at	CTSV	36711_at	MAFF		1421628_at	Il18r1	1416652_at	Aspn		1433453_a_at	Abtb2	1451546_s_at	Tmem40		1418722_at	Ngp	1418722_at	Ngp
225911_at	NPNT	220496_at	CLEC1B		1420449_at	Heatr5b	1428920_at	Hmg20a		217047_s_at	FAM13A	1569969_a_at	UNC13C		1418283_at	Cldn4	1453090_x_at	Obox2///Obox1		206502_s_at	INSM1	207717_s_at	PKP2		1436996_x_at	Lyz1	1426808_at	Lgals3		1436092_at		1422155_at	Hist2h3c2		1418612_at	Slfn1	1418612_at	Slfn1
227662_at	SYNPO2	244867_at			1426621_a_at	Ppp2r2b	1456379_x_at	Dner		1552851_at	ZSCAN4	213911_s_at	H2AFZ		1418882_at	Nlrp5	1420782_at	Tnfrsf17		202498_s_at	SLC2A3	202499_s_at	SLC2A3		1420428_at	Ager	1419905_s_at	Hpgd		1425881_at	Psg28	1457275_at	Synm		1448789_at	Aldh1a3	1448789_at	Aldh1a3
208084_at	ITGB6	205666_at	FMO1		1419861_at		1425453_x_at	Klra12		202973_x_at	FAM13A	227654_at	FAM65C		1438118_x_at	Vim	1427177_at	Fyco1		209888_s_at	MYL1	215073_s_at	NR2F2		1416652_at	Aspn	1418818_at	Aqp5		1437752_at	Lin28a	1439476_at	Dsg2		1421228_at	Ccl7	1421228_at	Ccl7
210677_at	SOAT2	205576_at	SERPIND1		1426925_at	Rc3h2	1436686_at	Zfp706		1569969_a_at	UNC13C	210002_at	GATA6		1422458_at	Tcl1	1448931_at	F2rl1		217744_s_at	PERP	219497_s_at	BCL11A		1426808_at	Lgals3	1449038_at	Hsd11b1		1427346_at	Gm15085///Gm15080///Luzp4///Gm15107///Gm15128///Gm10439///Ott	1451342_at	Spon1		1433453_a_at	Abtb2	1433453_a_at	Abtb2
244276_at	KLB	206670_s_at	GAD1		1427635_at	Kif5a	1421811_at	Thbs1		213911_s_at	H2AFZ	209023_s_at	STAG2		1448894_at	Akr1b8	1431805_a_at	Rhpn2		219612_s_at	FGG	204337_at	RGS4		1419905_s_at	Hpgd	1450648_s_at	H2-Ab1		1429273_at	Bmper	1421425_a_at	Rcan2		1423166_at	Cd36	1423166_at	Cd36
210096_at	CYP4B1	203074_at	ANXA8 /// ANXA8L1 /// ANXA8L2		1425959_x_at	Klra16	1418913_at	Bhmt2		227654_at	FAM65C	243161_x_at	ZFP42		1417878_at	E2f1	1437113_s_at	Pld1		221340_at	CDX4	221796_at	NTRK2		1436936_s_at	Xist	1435767_at	Scn3b		1451546_s_at	Tmem40	1434463_at	Bfsp2		1455795_at	Dse	1455795_at	Dse
204551_s_at	AHSG	214357_at	C1orf105		1450653_at	Spz1	1422809_at	Rims2		210002_at	GATA6	214612_x_at	MAGEA6		1453090_x_at	Obox2///Obox1	1425427_at	Gm20767		204737_s_at	MYH7///MYH6	214146_s_at	PPBP		1418818_at	Aqp5	1435943_at	Dpep1		1422155_at	Hist2h3c2	1437277_x_at	Tgm2		1456250_x_at	Tgfbi	1456250_x_at	Tgfbi
222940_at	SULT1E1	206104_at	ISL1		1455053_a_at	Dcun1d1	1438156_x_at	Cpt1a		209023_s_at	STAG2	244567_at			1420782_at	Tnfrsf17	1448170_at	Siah2		204285_s_at	PMAIP1	209987_s_at	ASCL1		1449038_at	Hsd11b1	1451206_s_at	Cytip		1457275_at	Synm	1422789_at	Aldh1a2		1457035_at	AI607873	1457035_at	AI607873
211429_s_at	SERPINA1	204430_s_at	SLC2A5		1418438_at	Fabp2	1427802_a_at	Tcrg-V4		243161_x_at	ZFP42	227480_at	SUSD2		1427177_at	Fyco1	1426663_s_at	Slc45a3		204450_x_at	APOA1	221801_x_at	NEFL		1450648_s_at	H2-Ab1	1422230_s_at	Cyp2a5///Cyp2a4		1439476_at	Dsg2	1429688_at	Arntl2		1450430_at	Mrc1	1450430_at	Mrc1
203548_s_at	LPL	205380_at	PDZK1		1420042_at	Thoc1	1417550_a_at	Gsg1		214612_x_at	MAGEA6	235115_at	PDE8B		1448931_at	F2rl1	1435494_s_at	Dsp		206893_at	SALL1	211429_s_at	SERPINA1		1435767_at	Scn3b	1428083_at	Neat1		1420310_at		1448690_at	Kcnk1		1418776_at	Gbp8	1418776_at	Gbp8
227235_at	GUCY1A3	237411_at	ADAMTS6		1436769_at	Psma1	1426224_x_at	Cmtm2a		244567_at		201313_at	ENO2		1431805_a_at	Rhpn2	1416808_at	Nid1		212764_at	ZEB1	201131_s_at	CDH1		1435943_at	Dpep1	1448421_s_at	Aspn		1451342_at	Spon1	1453060_at	Rgs8		1451537_at	Chi3l1	1451537_at	Chi3l1
223579_s_at	APOB	221942_s_at	GUCY1A3		1447990_at	C76332	1456543_at	Prokr1		227480_at	SUSD2	223221_at	SCO1		1450636_s_at	Alppl2	1434856_at	Ankrd44		36711_at	MAFF	204273_at	EDNRB		1451206_s_at	Cytip	1450884_at	Cd36		1421425_a_at	Rcan2	1454714_x_at	Phgdh		1419175_a_at	Btn1a1	1419175_a_at	Btn1a1
214063_s_at	TF	225895_at	SYNPO2		1450763_x_at	Wnt3	1428056_at	Klra1		235115_at	PDE8B	214586_at	GPR37		1449254_at	Spp1	1456174_x_at	Ndrg1		207717_s_at	PKP2	222088_s_at	SLC2A14///SLC2A3		1422230_s_at	Cyp2a5///Cyp2a4	1435290_x_at	H2-Aa		1455900_x_at	Tgm2	1434252_at	Tmcc3		1449136_at	Epx	1449136_at	Epx
232458_at	COL3A1	215729_s_at	VGLL1		1450474_at	Serpinb9c	1423323_at	Tacstd2		201313_at	ENO2	201541_s_at	ZNHIT1		1437113_s_at	Pld1	1451525_at	Arhgap12		217073_x_at	APOA1	205387_s_at	CGB7///CGB5///CGB		1428083_at	Neat1	1428909_at	A130040M12Rik		1434463_at	Bfsp2	1435554_at	Tmcc3		1419599_s_at	Ms4a6d	1419599_s_at	Ms4a6d
229782_at	RMST	206796_at	WISP1		1458215_at	Setdb1	1437062_s_at	Phyhipl		214603_at	MAGEA2 /// MAGEA2B	221201_s_at	ZNF155		1425427_at	Gm20767	1421065_at	Jak2		202499_s_at	SLC2A3	219474_at	C3orf52		1448421_s_at	Aspn	1426438_at	Ddx3y		1437277_x_at	Tgm2	1441917_s_at	Tmem40		1420697_at	Slc15a3	1420697_at	Slc15a3
202410_x_at	IGF2 /// INS-IGF2	220413_at	SLC39A2		1426543_x_at	Endod1	1422659_at	Camk2d		223221_at	SCO1	219681_s_at	RAB11FIP1		1448170_at	Siah2	1434164_s_at	Khdc1b		215073_s_at	NR2F2	205278_at	GAD1		1450884_at	Cd36	1451721_a_at	H2-Ab1		1422789_at	Aldh1a2	1434188_at	Slc16a12		1435828_at	Maf	1435828_at	Maf
226777_at	ADAM12	1552338_at	GSC		1422812_at	Cxcr6	1421738_at	Gabra2		214586_at	GPR37	210314_x_at	TNFSF13		1426663_s_at	Slc45a3	1422080_at	Il7		205820_s_at	APOC3	213664_at	SLC1A1		1435290_x_at	H2-Aa	1451342_at	Spon1		1429688_at	Arntl2	1436737_a_at	Sorbs1		1419598_at	Ms4a6d	1419598_at	Ms4a6d
220389_at	CCDC81	206230_at	LHX1		1427748_at	Igkv1-117	1449603_at	AI594671		201541_s_at	ZNHIT1	226117_at	TIFA		1427183_at	Efemp1	1424649_a_at	Tspan8		219497_s_at	BCL11A	219768_at	VTCN1		1441958_s_at	Ager	1448716_at	Hba-x		1447881_x_at	Usp15	1449030_at	Syn2		1449227_at	Ch25h	1449227_at	Ch25h
209660_at	TTR	231240_at	DIO2		1452477_at	Gm20113110057O12Rik	1427141_at	2700099C18Rik		221201_s_at	ZNF155	230972_at	ANKRD9		1435494_s_at	Dsp	1428842_a_at	Ngfrap1		204337_at	RGS4	205044_at	GABRP		1428909_at	A130040M12Rik	1425519_a_at	Cd74		1448690_at	Kcnk1	1415938_at	Spink3		1418847_at	Arg2	1418847_at	Arg2
205399_at	DCLK1	229777_at	CLRN3		1426937_at	Medag	1456455_at	Morf4l1		220535_at	FAM90A1	210517_s_at	AKAP12		1416808_at	Nid1	1437034_x_at	Marcks		221796_at	NTRK2	206001_at	NPY		1415964_at	Scd1	1456312_x_at	Gsn		1453060_at	Rgs8	1417500_a_at	Tgm2		1420380_at	Ccl2	1420380_at	Ccl2
217546_at	MT1M	205625_s_at	CALB1		1442744_at	Rbm39	1420121_at	AA517858		201650_at	KRT19	225626_at	PAG1		1434856_at	Ankrd44	1417184_s_at	Hbb-bs///Hbb-b2///Hbb-b1		214146_s_at	PPBP	206051_at	ELAVL4		1426438_at	Ddx3y	1451006_at	Xdh		1454714_x_at	Phgdh	1418072_at	Hist1h2bc		1445626_at		1445626_at
211919_s_at	CXCR4	218002_s_at	CXCL14		1420725_at	Tmlhe	1450427_at	Chrna6		219681_s_at	RAB11FIP1	236491_at	BCL2L10		1456174_x_at	Ndrg1	1417777_at	Ptgr1		206108_s_at	SRSF6	217238_s_at	ALDOB		1451721_a_at	H2-Ab1	1435697_a_at	Cytip		1434252_at	Tmcc3	1456543_at	Prokr1		1441333_at		1441333_at
242680_at		219934_s_at	SULT1E1		1426134_at	Trdn	1435042_at	9130004C02Rik		210314_x_at	TNFSF13	226711_at	FOXN2		1451525_at	Arhgap12	1417957_a_at	Tspan1		209987_s_at	ASCL1	218186_at	RAB25		1451342_at	Spon1	1423436_at	Gsta3		1435554_at	Tmcc3	1457316_at	Map6		1425951_a_at	Clec4n	1425951_a_at	Clec4n
228728_at	C7orf58	221872_at	RARRES1		1416507_at	Cnpy2	1424875_at	Spg20		226117_at	TIFA	239155_at	CXADR		1421065_at	Jak2	1416225_at	Adh1		221801_x_at	NEFL	206424_at	CYP26A1		1448716_at	Hba-x	1427455_x_at	Igkv6-23///Igkv4-53///Igkv8-30///Igkj1///Igk-V28///Igkc		1441917_s_at	Tmem40	1434172_at	Cnr1		1449453_at	Bst1	1449453_at	Bst1
230319_at		212942_s_at	KIAA1199		1450551_x_at	Klra15	1419171_at	Fam174a		230972_at	ANKRD9	202853_s_at	RYK		1434164_s_at	Khdc1b	1456700_x_at	Marcks		205576_at	SERPIND1	206651_s_at	CPB2		1425519_a_at	Cd74	1438119_at	Itgb1		1434188_at	Slc16a12	1456471_x_at	Gm6756///Phgdh		1439902_at	C5ar1	1439902_at	C5ar1
231930_at	ELMOD1	209978_s_at	LPA /// PLG		1434425_at	Tchh	1456014_s_at	Fermt3		208312_s_at	LOC100507851 /// PRAMEF1 /// PRAMEF2	207819_s_at	ABCB4		1422080_at	Il7	1448160_at	Lcp1		211429_s_at	SERPINA1	205848_at	GAS2		1456312_x_at	Gsn	1428987_at	Dynlrb2		1436737_a_at	Sorbs1	1448789_at	Aldh1a3		1452357_at	Gp1bb /// Sept5	1452357_at	Gp1bb /// Sept5
221030_s_at	ARHGAP24	220431_at	TMPRSS11E		1423153_x_at	Cfh	1449978_at	Zfy2		210517_s_at	AKAP12	204169_at	IMPDH1		1424649_a_at	Tspan8	1418486_at	Vnn1		203400_s_at	TF	204465_s_at	INA		1451006_at	Xdh	1434151_at	Mettl7a1		1449030_at	Syn2	1437052_s_at	Slc2a3		1449670_x_at	Gpr137b	1449670_x_at	Gpr137b
220496_at	CLEC1B	207542_s_at	AQP1		1428046_a_at	Zfx	1438748_at	Cacul1		225626_at	PAG1	218647_s_at	YRDC		1428842_a_at	Ngfrap1	1436991_x_at	Gsn		201131_s_at	CDH1	204463_s_at	EDNRA		1435697_a_at	Cytip	1437028_at	Sftpb		1415938_at	Spink3	1421841_at	Fgfr3		1422180_a_at	Tpsb2	1422180_a_at	Tpsb2
244867_at		205626_s_at	CALB1		1421685_at	Clec4b1	1422434_a_at	2210010C04Rik		236491_at	BCL2L10	211674_x_at	CTAG1A /// CTAG1B		1437034_x_at	Marcks	1416768_at	Smim14		204273_at	EDNRB	212224_at	ALDH1A1		1423436_at	Gsta3	1423584_at	Igfbp7		1417500_a_at	Tgm2	1417184_s_at	Hbb-bs///Hbb-b2///Hbb-b1		1421802_at	Ear1	1421802_at	Ear1
205666_at	FMO1	1569770_x_at			1455900_x_at	Tgm2	1451698_at	Psrc1		226711_at	FOXN2	209500_x_at	TNFSF12-TNFSF13 /// TNFSF13		1417184_s_at	Hbb-bs///Hbb-b2///Hbb-b1	1448837_at	Vil1		222088_s_at	SLC2A14///SLC2A3	211357_s_at	ALDOB		1427455_x_at	Igkv6-23///Igkv4-53///Igkv8-30///Igkj1///Igk-V28///Igkc	1448194_a_at	H19		1418072_at	Hist1h2bc	1423292_a_at	Prx		1435078_at	Tanc2	1435078_at	Tanc2
205576_at	SERPIND1	209201_x_at	CXCR4		1447985_s_at	Ankib1	1426917_s_at	Scrn3		239155_at	CXADR	202790_at	CLDN7		1417777_at	Ptgr1	1416023_at	Fabp3		202834_at	AGT	205493_s_at	DPYSL4		1438119_at	Itgb1	1436713_s_at	Meg3		1456543_at	Prokr1	1420453_at	Crygs		1435386_at	Vwf	1435386_at	Vwf
219140_s_at	RBP4	210997_at	HGF		1428920_at	Hmg20a	1422378_at	Vmn1r40		202853_s_at	RYK	231568_at	CT47A1 /// CT47A10 /// CT47A11 /// CT47A2 /// CT47A3 /// CT47A4 /// CT47A5 /// CT47A6 /// CT47A7 /// CT47A8 /// CT47A9		1417957_a_at	Tspan1	1438223_at			205387_s_at	CGB7///CGB5///CGB	208949_s_at	LGALS3		1428987_at	Dynlrb2	1430642_at	2900001G08Rik		1457316_at	Map6	1436998_at	Sowaha		1416805_at	Fam198b	1416805_at	Fam198b
237192_at		231381_at	ESRG		1456379_x_at	Dner	1427204_at	Rd3		207819_s_at	ABCB4	226269_at	GDAP1		1416225_at	Adh1	1452217_at	Ahnak		219474_at	C3orf52	210222_s_at	RTN1		1434151_at	Mettl7a1	1451776_s_at	Hopx		1434172_at	Cnr1	1416776_at	Crym		1450703_at	Slc7a2	1450703_at	Slc7a2
204865_at	CA3	210265_x_at	POU5F1P3		1425453_x_at	Klra12	1426352_s_at	Tial1		204169_at	IMPDH1	212761_at	TCF7L2		1459923_at	Bex6	1439771_s_at	D13Ertd608e		205278_at	GAD1	220138_at	HAND1		1437028_at	Sftpb	1420504_at	Slc6a14		1456471_x_at	Gm6756///Phgdh	1455896_a_at	Kcnk1		1425911_a_at	Fgfr1	1425911_a_at	Fgfr1
210929_s_at	AHSG	207174_at	GPC5		1431357_a_at	Rpgrip1	1449742_at	AA522020		218647_s_at	YRDC	231731_at	OTX2		1416490_at	Tmed6	1426664_x_at	Slc45a3		214063_s_at	TF	209047_at	AQP1		1423584_at	Igfbp7	1458381_at	Clic5		1448789_at	Aldh1a3	1424423_at	Flad1///Lenep		1448123_s_at	Tgfbi	1448123_s_at	Tgfbi
206670_s_at	GAD1	205820_s_at	APOC3		1424563_at	Slc25a4	1449396_at	Aoc3		211674_x_at	CTAG1A /// CTAG1B	208650_s_at	CD24		1456700_x_at	Marcks	1439150_x_at	Grtp1		213664_at	SLC1A1	216236_s_at	SLC2A14///SLC2A3		1448194_a_at	H19	1419674_a_at	Dpep1		1437052_s_at	Slc2a3	1418517_at	Irx3		1435761_at	BC100530 /// Stfa1	1435761_at	BC100530 /// Stfa1
212224_at	ALDH1A1	229242_at			1436686_at	Zfp706	1419727_at	Daf2		209500_x_at	TNFSF12-TNFSF13 /// TNFSF13	209759_s_at	DCI		1435113_x_at	Stmn3	1429982_at	Rimklb		219768_at	VTCN1	219415_at	TTYH1		1436713_s_at	Meg3	1423719_at	Bpifb1		1421841_at	Fgfr3	1427944_at	Caprin2		1417395_at	Klf4	1417395_at	Klf4
203074_at	ANXA8 /// ANXA8L1 /// ANXA8L2	221583_s_at	KCNMA1		1421811_at	Thbs1	1439260_a_at	Enpp3		202790_at	CLDN7	206488_s_at	CD36		1448160_at	Lcp1	1418417_at	Msc		205044_at	GABRP	209955_s_at	FAP		1430642_at	2900001G08Rik	1438779_at	Col4a3		1417184_s_at	Hbb-bs///Hbb-b2///Hbb-b1	1451611_at	Pla2g16		1455978_a_at	Matn2	1455978_a_at	Matn2
214357_at	C1orf105	213068_at	DPT		1452090_a_at	Olfm3	1416839_at	Mut		231568_at	CT47A1 /// CT47A10 /// CT47A11 /// CT47A2 /// CT47A3 /// CT47A4 /// CT47A5 /// CT47A6 /// CT47A7 /// CT47A8 /// CT47A9	225152_at	ZNF622		1418486_at	Vnn1	1449330_at	Pdzd3		206001_at	NPY	209742_s_at	MYL2		1451776_s_at	Hopx	1429574_at	Clic3		1423292_a_at	Prx	1453072_at	Gpr160		1425295_at	Ear11	1425295_at	Ear11
206104_at	ISL1	1552487_a_at	BNC1		1460693_a_at	Col9a3	1425227_a_at	Atp6v0a1		226269_at	GDAP1	1561673_at			1436991_x_at	Gsn	1423250_a_at	Tgfb2		206051_at	ELAVL4	207558_s_at	PITX2		1420504_at	Slc6a14	1451537_at	Chil1		1420453_at	Crygs	1427610_at	Dsp		1420715_a_at	Pparg	1420715_a_at	Pparg
204430_s_at	SLC2A5	212143_s_at	IGFBP3		1418913_at	Bhmt2	1439457_x_at	Atg12		212761_at	TCF7L2	227048_at	LAMA1		1416768_at	Smim14	1460164_at	Spin1		217238_s_at	ALDOB	202497_x_at	SLC2A3		1458381_at	Clic5	1454858_x_at	Mettl7a1		1436998_at	Sowaha	1455226_at	Sptb		1449984_at	Cxcl2	1449984_at	Cxcl2
205380_at	PDZK1	209960_at	HGF		1422809_at	Rims2	1451027_at	Baiap2		231731_at	OTX2	46665_at	SEMA4C		1448837_at	Vil1	1416715_at	Gjb3		218186_at	RAB25	218035_s_at	RBM47		1419674_a_at	Dpep1	1448025_at	LOC100038947///Sirpb1b///Sirpb1a		1416776_at	Crym	1455610_at	Synm		1418804_at	Sucnr1	1418804_at	Sucnr1
237411_at	ADAMTS6	235821_at			1447978_at	C80719	1418979_at	Akr1c14		208650_s_at	CD24	226275_at	MXD1		1416023_at	Fabp3	1416313_at	Mllt11		206424_at	CYP26A1	209602_s_at	GATA3		1423719_at	Bpifb1	1425273_s_at	Emp2		1455896_a_at	Kcnk1	1423110_at	Col1a2		1460616_at	Slco4c1	1460616_at	Slco4c1
221942_s_at	GUCY1A3	220817_at	TRPC4		1422781_at	Tlr3	1417729_at	Myh6		209759_s_at	DCI	202173_s_at	VEZF1		1438223_at		1416630_at	Id3		206651_s_at	CPB2	206140_at	LHX2		1438779_at	Col4a3	1448964_at	S100g		1424423_at	Flad1///Lenep	1420965_a_at	Enc1		1437347_at	Ednrb	1437347_at	Ednrb
204694_at	AFP	220115_s_at	CDH10		1427149_at	Plekha6	1451902_at	Zfp758		206488_s_at	CD36	236915_at	C4orf47		1452217_at	Ahnak	1418172_at	Hebp1		207197_at	ZIC3	210265_x_at	POU5F1P3		1429574_at	Clic3	1434150_a_at	Mettl7a2///Higd1c///Mettl7a1		1418517_at	Irx3	1449431_at	Trpc6		1449401_at	C1qc	1449401_at	C1qc
225809_at	PARM1	242396_at	LOC644192		1438156_x_at	Cpt1a	1460369_at	Zfp958		225152_at	ZNF622	202937_x_at	RRP7A		1439771_s_at	D13Ertd608e	1426520_at	Btg4		205848_at	GAS2	203946_s_at	ARG2		1451537_at	Chil1	1419665_a_at	Nupr1		1427944_at	Caprin2	1460230_at	Syn2		1448737_at	Tspan7	1448737_at	Tspan7
206012_at	LEFTY2	228750_at			1451474_a_at	Parp8	1421490_at	Prpmp5		1561673_at		200660_at	S100A11		1426664_x_at	Slc45a3	1422612_at	Hk2		204465_s_at	INA	213652_at	PCSK5		1454858_x_at	Mettl7a1	1449860_at	Higd1b		1419014_at	Rhag	1435511_at	Syn2		1453596_at	Id2	1453596_at	Id2
225895_at	SYNPO2	240944_at			1427802_a_at	Tcrg-V4	1421706_at	Mmp20		227048_at	LAMA1	227022_at	GNPDA2		1439150_x_at	Grtp1	1417636_at	Slc6a9		205399_at	DCLK1	218723_s_at	RGCC		1448025_at	LOC100038947///Sirpb1b///Sirpb1a	1450224_at	Col4a3		1451611_at	Pla2g16	1417960_at	Cpeb1		1448700_at	G0s2	1448700_at	G0s2
215729_s_at	VGLL1	230896_at	BEND4		1417550_a_at	Gsg1	1418734_at	H2-Q2		46665_at	SEMA4C	219736_at	TRIM36		1429982_at	Rimklb	1417850_at	Rb1		209660_at	TTR	213921_at	SST		1425273_s_at	Emp2	1450736_a_at	Hbb-bh1		1453072_at	Gpr160	1418935_at	Trpm1		1419082_at	Serpinb2	1419082_at	Serpinb2
220184_at	NANOG	211896_s_at	DCN		1426224_x_at	Cmtm2a	1419987_at			226275_at	MXD1	205548_s_at	BTG3		1418417_at	Msc	1456642_x_at	S100a10		204463_s_at	EDNRA	222108_at	AMIGO2		1448964_at	S100g	1420249_s_at	Ccl6		1427610_at	Dsp	1442263_at	Rgs13		1436405_at	Dock4	1436405_at	Dock4
206796_at	WISP1	235976_at	SLITRK6		1456543_at	Prokr1	1423190_at	Cox16		202173_s_at	VEZF1	227718_at	PURB		1449330_at	Pdzd3	1448021_at	Fam46c		212224_at	ALDH1A1	211653_x_at	AKR1C2		1434150_a_at	Mettl7a2///Higd1c///Mettl7a1	1417429_at	Fmo1		1455226_at	Sptb	1449264_at	Syt11		1421424_a_at	Anpep	1421424_a_at	Anpep
220413_at	SLC39A2	1553746_a_at	C12orf64		1428056_at	Klra1	1452555_at	Gm8479		236915_at	C4orf47	221558_s_at	LEF1		1423250_a_at	Tgfb2	1436066_at	Kalrn		211357_s_at	ALDOB	206286_s_at	TDGF1P3///TDGF1		1419665_a_at	Nupr1	1428055_at	Rian		1455610_at	Synm	1437218_at	Fn1		1438841_s_at	Arg2	1438841_s_at	Arg2
205630_at	CRH	226582_at	LOC400043		1423323_at	Tacstd2	1417707_at	N4bp2l1		202937_x_at	RRP7A	237254_at	SLC5A11		1460164_at	Spin1	1415983_at	Lcp1		205493_s_at	DPYSL4	205559_s_at	PCSK5		1435761_at	BC100530///Stfa1	1435370_a_at	Ces1d		1423110_at	Col1a2	1455074_at	Efcab1		1421137_a_at	Pkib	1421137_a_at	Pkib
1552338_at	GSC	231407_s_at	FOXH1		1455978_a_at	Matn2	1421979_at	Phex		200660_at	S100A11	1553888_at	LDHAL6A		1416715_at	Gjb3	1435176_a_at	Id2		208949_s_at	LGALS3	214154_s_at	PKP2		1449860_at	Higd1b	1436044_at	Scn7a		1420965_a_at	Enc1	1418480_at	Ppbp		1439345_at	Gpnmb	1439345_at	Gpnmb
206230_at	LHX1	231879_at	COL12A1		1437062_s_at	Phyhipl	1452126_at	Zfp160		227022_at	GNPDA2	223992_x_at	ZCWPW1		1416313_at	Mllt11	1422638_s_at	Rassf5		210222_s_at	RTN1	217757_at	A2M		1450224_at	Col4a3	1427515_at	Gsap		1449431_at	Trpc6	1450910_at	Cap2		1447584_s_at	Myct1	1447584_s_at	Myct1
231240_at	DIO2	1553874_a_at	ZSCAN10		1450281_a_at	Tbata	1435405_at	Setd4		219736_at	TRIM36	239973_at			1416630_at	Id3	1419542_at	Dazl		220138_at	HAND1	212812_at	SERINC5		1450736_a_at	Hbb-bh1	1427345_a_at	Sult1a1		1460230_at	Syn2	1433681_x_at	Capn3		1426785_s_at	Mgll	1426785_s_at	Mgll
208450_at	LGALS2	206858_s_at	HOXC6		1418519_at	Aadat	1426405_at	Rnf11		205548_s_at	BTG3	227038_at	SGMS2		1418172_at	Hebp1	1434442_at	Stbd1		209047_at	AQP1	213782_s_at	MYOZ2		1420249_s_at	Ccl6	1425272_at	Emp2		1435511_at	Syn2	1445427_at	D11Ertd80e		1453771_at	Gulp1	1453771_at	Gulp1
219263_at	RNF128	231766_s_at	COL12A1		1420690_at	Fgf10	1431739_at	Mto1		227718_at	PURB	223193_x_at	FAM162A		1419103_a_at	Abhd6	1454884_at	Zbtb46		216236_s_at	SLC2A14///SLC2A3	205560_at	PCSK5		1417429_at	Fmo1	1416043_at	Nasp		1417960_at	Cpeb1	1449152_at	Cdkn2b		1434046_at	AA467197	1434046_at	AA467197
229777_at	CLRN3	221584_s_at	KCNMA1		1427360_at	4930507D05Rik	1420792_at	4930433N12Rik		221558_s_at	LEF1	226425_at	CLIP4		1426520_at	Btg4	1427416_x_at	Dusp7		204988_at	FGB	214651_s_at	HOXA10///HOXA9		1435436_at	Epas1	1417633_at	Sod3		1418935_at	Trpm1	1455176_a_at	Syt11		1448756_at	S100a9	1448756_at	S100a9
206000_at	MEP1A	237275_at			1453678_at	Mbd1	1420268_x_at	2610201A13Rik		237254_at	SLC5A11	207739_s_at	GAGE1 /// GAGE12F /// GAGE12G /// GAGE12I /// GAGE12J /// GAGE2A /// GAGE2B /// GAGE2C /// GAGE2D /// GAGE2E /// GAGE3 /// GAGE4 /// GAGE5 /// GAGE6 /// GAGE7 /// GAGE8		1422612_at	Hk2	1450989_at	Tdgf1		219415_at	TTYH1	207542_s_at	AQP1		1428055_at	Rian	1454713_s_at	Hdc		1442263_at	Rgs13	1456781_at			1426231_at	Vit	1426231_at	Vit
205625_s_at	CALB1	229125_at	KANK4		1422659_at	Camk2d	1454897_at	6330509M05Rik		1553888_at	LDHAL6A	210040_at	SLC12A5		1417636_at	Slc6a9	1435551_at	Fhod3		209955_s_at	FAP	206201_s_at	MEOX2		1435370_a_at	Ces1d	1431094_at	1110006E14Rik		1449264_at	Syt11	1455898_x_at	Slc2a3		1458683_at	Sirpb1a	1458683_at	Sirpb1a
218002_s_at	CXCL14	242871_at	PAQR5		1421738_at	Gabra2	1419082_at	Serpinb2		223992_x_at	ZCWPW1	220190_s_at	GTF2A1L /// STON1-GTF2A1L		1418536_at	H2-Q7	1460330_at	Anxa3		209742_s_at	MYL2	219888_at	SPAG4		1436044_at	Scn7a	1416076_at	Ccnb1		1437218_at	Fn1	1416713_at	Tppp3		1455096_at	Flrt2	1455096_at	Flrt2
219934_s_at	SULT1E1	229530_at	GUCY1A3		1449603_at	AI594671	1423183_at	Lgi1		239973_at		1556095_at	UNC13C		1417850_at	Rb1	1433668_at	Pnrc1		207558_s_at	PITX2	205445_at	PRL		1427515_at	Gsap	1451355_at	Acer2		1455074_at	Efcab1	1418456_a_at	Cxcl14		1426642_at	Fn1	1426642_at	Fn1
221872_at	RARRES1	225720_at	SYNPO2		1427141_at	2700099C18Rik	1419889_at			227038_at	SGMS2	1561353_at			1456642_x_at	S100a10	1418778_at	Ccdc109b		202497_x_at	SLC2A3	219121_s_at	ESRP1		1428662_a_at	Hopx	1443814_x_at	Ctsh		1418480_at	Ppbp	1455978_a_at	Matn2		1417256_at	Mmp13	1417256_at	Mmp13
212942_s_at	KIAA1199	227498_at	SOX6		1448086_at	D1Ertd164e	1438120_x_at	Irak1		223193_x_at	FAM162A	222291_at	FAM149A		1448021_at	Fam46c	1427253_s_at	Suz12		218035_s_at	RBM47	204751_x_at	DSC2		1427345_a_at	Sult1a1	1434191_at	Agmo		1450910_at	Cap2	1460187_at	Sfrp1		1415871_at	Tgfbi	1415871_at	Tgfbi
209978_s_at	LPA /// PLG	1553394_a_at	TFAP2B		1456455_at	Morf4l1	1418951_at	Txlnb		226425_at	CLIP4	213134_x_at	BTG3		1436066_at	Kalrn	1437239_x_at	Phc2		209602_s_at	GATA3	211821_x_at	GYPA		1425272_at	Emp2	1436785_a_at			1433681_x_at	Capn3	1434249_s_at	Trim9		1424050_s_at	Fgfr1	1424050_s_at	Fgfr1
220431_at	TMPRSS11E	204041_at	MAOB		1420121_at	AA517858	1427499_at	Zfp81		207739_s_at	GAGE1 /// GAGE12F /// GAGE12G /// GAGE12I /// GAGE12J /// GAGE2A /// GAGE2B /// GAGE2C /// GAGE2D /// GAGE2E /// GAGE3 /// GAGE4 /// GAGE5 /// GAGE6 /// GAGE7 /// GAGE8	224964_s_at	GNG2		1415983_at	Lcp1	1417977_at	Eif4e3		206140_at	LHX2	210002_at	GATA6		1416043_at	Nasp	1454830_at	Fbn2		1426936_at	F630007L15Rik///Gm6958///BC005512	1425521_at	Paip1		1437463_x_at	Tgfbi	1437463_x_at	Tgfbi
207542_s_at	AQP1	239273_s_at	MMP28		1419436_at	Cfhr1	1421137_a_at	Pkib		210040_at	SLC12A5	233002_at	PPP4R4		1435176_a_at	Id2	1417770_s_at	Psmc6		210265_x_at	POU5F1P3	221950_at	EMX2		1448394_at	Myl2	1422851_at	Hmga2		1445427_at	D11Ertd80e	1448416_at	Mgp		1448061_at	Msr1	1448061_at	Msr1
215717_s_at	FBN2	209335_at	DCN		1450427_at	Chrna6	1435012_x_at	Cela3aCela3b		201601_x_at	IFITM1	207934_at	RFPL1		1422638_s_at	Rassf5	1416542_at	Phf1		203946_s_at	ARG2	218718_at	PDGFC		1417633_at	Sod3	1443137_at			1449152_at	Cdkn2b	1439793_at	Gja3		1434484_at	1100001G20Rik	1434484_at	1100001G20Rik
205626_s_at	CALB1	210198_s_at	PLP1		1435042_at	9130004C02Rik	1452389_at	Cd27		220190_s_at	GTF2A1L /// STON1-GTF2A1L	227103_s_at	ECE2		1419542_at	Dazl	1417059_at	Krtcap2		213652_at	PCSK5	206067_s_at	WT1		1454713_s_at	Hdc	1449421_a_at	Kcne2		1455176_a_at	Syt11	1443075_at			1434005_at	Rbms1	1434005_at	Rbms1
1569770_x_at		232267_at	GPR133		1437323_a_at	Iapp	1437905_at	Txnl1		1556095_at	UNC13C	221211_s_at	C21orf7		1416592_at	Glrx	1416429_a_at	Cat		218723_s_at	RGCC	209470_s_at	GPM6A		1431094_at	1110006E14Rik	1449207_a_at	Kif20a		1456781_at		1422339_at	Gja3		1435710_at	AI661384	1435710_at	AI661384
209201_x_at	CXCR4	223484_at	C15orf48		1424875_at	Spg20	1421418_a_at	Psg19		1561353_at		216034_at	ZNF280A		1429623_at	Zfp644	1416847_s_at	Oas1e///Oas1d		213921_at	SST	209506_s_at	NR2F1		1416076_at	Ccnb1	1437990_x_at	Hbb-bh1		1455898_x_at	Slc2a3	1426231_at	Vit		1448194_a_at	H19	1448194_a_at	H19
219564_at	KCNJ16	210004_at	OLR1		1419171_at	Fam174a	1441421_at	C530030P08Rik		222291_at	FAM149A	230645_at	FRMD3		1434442_at	Stbd1	1435695_a_at	Ggct		222108_at	AMIGO2	201037_at	PFKP		1451355_at	Acer2	1422953_at	Fpr2		1437262_x_at	Bcas2	1449670_x_at	Gpr137b		1443509_at		1443509_at
237911_at		202834_at	AGT		1417704_a_at	Arhgap6	1418679_at	Gzmf		213134_x_at	BTG3	203957_at	E2F6		1454884_at	Zbtb46	1433966_x_at	Asns		211653_x_at	AKR1C2	202437_s_at	CYP1B1		1443814_x_at	Ctsh	1450079_at	Nrk		1416713_at	Tppp3	1445721_at	A830021M18Rik		1448566_at	Slc40a1	1448566_at	Slc40a1
210997_at	HGF	206271_at	TLR3		1456014_s_at	Fermt3	1455866_x_at	Txnl1		224964_s_at	GNG2	218980_at	FHOD3		1435782_at	Gm4802	1451828_a_at	Acsl4		206286_s_at	TDGF1P3///TDGF1	39248_at	AQP3		1434191_at	Agmo	1440225_at	Gpr116		1418456_a_at	Cxcl14	1423016_a_at	Gypa		1424727_at	Ccr5	1424727_at	Ccr5
229800_at	DCLK1	216834_at	RGS1		1424963_at	Rp1	1450883_a_at	Cd36		233002_at	PPP4R4	206045_s_at	NOL4		1427416_x_at	Dusp7	1419591_at	Gsdmc		205559_s_at	PCSK5	202912_at	ADM		1436785_a_at		1426328_a_at	Scn3b		1455978_a_at	Matn2	1423091_a_at	Gpm6b		1449033_at	Tnfrsf11b	1449033_at	Tnfrsf11b
231381_at	ESRG	221805_at	NEFL		1454604_s_at	Tspan12	1418776_at	Gbp8		207934_at	RFPL1	206723_s_at	LPAR2		1450989_at	Tdgf1	1449523_at	Bcl7c		214154_s_at	PKP2	214218_s_at	XIST		1454830_at	Fbn2	1425546_a_at	Trf		1460187_at	Sfrp1	1442350_at			1454862_at	Phldb2	1454862_at	Phldb2
219014_at	PLAC8	229450_at	IFIT3		1449978_at	Zfy2	1420163_at	AA511261		227103_s_at	ECE2	202625_at	LYN		1435551_at	Fhod3	1418664_at	Mpdz		217757_at	A2M	203868_s_at	VCAM1		1422851_at	Hmga2	1422831_at	Fbn2		1434249_s_at	Trim9	1454270_at	Grifin		1420250_at		1420250_at
210265_x_at	POU5F1P3	227061_at	LOC100506621		1427549_s_at	Krtap16-6Krtap16-3	1438841_s_at	Arg2		221211_s_at	C21orf7	206682_at	CLEC10A		1460330_at	Anxa3	1449043_at	Naga		212812_at	SERINC5	204529_s_at	TOX		1443137_at		1417845_at	Cldn6		1425521_at	Paip1	1449365_at	S1pr5		1437218_at	Fn1	1437218_at	Fn1
207174_at	GPC5	1555564_a_at	CFI		1438748_at	Cacul1	1437732_at	Omt2a		216034_at	ZNF280A	209994_s_at	ABCB1 /// ABCB4		1433668_at	Pnrc1	1429303_at	Klf17		213782_s_at	MYOZ2	205290_s_at	BMP2		1421404_at	Cxcl15	1455961_at			1448416_at	Mgp	1437197_at	Sorbs2		1427242_at	Ddx4	1427242_at	Ddx4
205820_s_at	APOC3	241961_at	TECRL		1422434_a_at	2210010C04Rik	1438069_a_at	Rbm5		230645_at	FRMD3	202499_s_at	SLC2A3		1418778_at	Ccdc109b	1415864_at	Bpgm		205560_at	PCSK5	218002_s_at	CXCL14		1416203_at	Aqp1	1422124_a_at	Ptprc		1439793_at	Gja3	1449740_s_at	Dsg2		1431056_a_at	Lpl	1431056_a_at	Lpl
229242_at		204364_s_at	REEP1		1451698_at	Psrc1	1449539_at	Ms4a6d		203957_at	E2F6	205857_at	SLC18A2		1427253_s_at	Suz12	1451177_at	Dnajb4		214651_s_at	HOXA10///HOXA9	202609_at	EPS8		1449421_a_at	Kcne2	1428547_at	Nt5e		1443075_at		1434502_x_at	Slc4a1		1451715_at	Mafb	1451715_at	Mafb
221583_s_at	KCNMA1	206581_at	BNC1		1426917_s_at	Scrn3	1422909_at	Smc6		218980_at	FHOD3	219371_s_at	KLF2		1437239_x_at	Phc2	1448889_at	Slc38a4		207542_s_at	AQP1	202525_at	PRSS8		1449207_a_at	Kif20a	1418026_at	Exo1		1422339_at	Gja3	1423222_at	Cap2		1429055_at	4930506M07Rik	1429055_at	4930506M07Rik
213068_at	DPT	228128_x_at	PAPPA		1422378_at	Vmn1r40	1451838_a_at	Tc2n		206045_s_at	NOL4	202425_x_at	PPP3CA		1417977_at	Eif4e3	1452716_at	Fam213a		206801_at	NPPB	203382_s_at	APOE		1437990_x_at	Hbb-bh1	1436000_a_at	Skp2		1426231_at	Vit	1417845_at	Cldn6		1450237_at	Dnase2b	1450237_at	Dnase2b
1552487_a_at	BNC1	228241_at	AGR3		1427204_at	Rd3	1451976_s_at	Cmtm2a		206723_s_at	LPAR2	205544_s_at	CR2		1460181_at	Stmn3	1438610_a_at	Cryz		206201_s_at	MEOX2	206670_s_at	GAD1		1422953_at	Fpr2	1423933_a_at	Plet1		1449670_x_at	Gpr137b	1425796_a_at	Fgfr3		1422978_at	Cybb	1422978_at	Cybb
212143_s_at	IGFBP3	219791_s_at	NBLA00301		1426352_s_at	Tial1	1422326_at	G6pd2		202625_at	LYN	201170_s_at	BHLHE40		1417770_s_at	Psmc6	1416953_at	Ctgf		219888_at	SPAG4	208966_x_at	IFI16		1450079_at	Nrk	1448254_at	Ptn		1445721_at	A830021M18Rik	1456219_at	Zic5		1415936_at	Bcar3	1415936_at	Bcar3
209960_at	HGF	220595_at	PDZRN4		1426222_s_at	Vwa5a	1428379_at	Slc17a6		206682_at	CLEC10A	229104_s_at	GPR39		1416542_at	Phf1	1437050_s_at	Angel2		205445_at	PRL	209957_s_at	NPPA		1440225_at	Gpr116	1424041_s_at	C1s1		AFFX-BioB-3_at		1422523_at	Pmel		1418209_a_at	Pfn2	1418209_a_at	Pfn2
235821_at		206227_at	CILP		1449742_at	AA522020	1445367_at			209994_s_at	ABCB1 /// ABCB4	213843_x_at	SLC6A8		1417059_at	Krtcap2	1420760_s_at	Ndrg1		219121_s_at	ESRP1	203724_s_at	RUFY3		1426328_a_at	Scn3b	1437810_a_at	Hbb-bh1		1423016_a_at	Gypa	1460214_at	Pcp4		1418480_at	Ppbp	1418480_at	Ppbp
231398_at	SLC22A7	213158_at			1449396_at	Aoc3	1453033_at			202499_s_at	SLC2A3	242346_x_at			1416429_a_at	Cat	1416531_at	Gsto1		204751_x_at	DSC2	204298_s_at	LOX		1425546_a_at	Trf	1448734_at	Cp		1423091_a_at	Gpm6b	1442322_at			1444399_at		1444399_at
220817_at	TRPC4	232090_at			1419727_at	Daf2	1460233_at	Guca2b		205857_at	SLC18A2	238680_at	METTL12 /// SNORA57		1416847_s_at	Oas1e///Oas1d	1448721_at	D1Ertd622e		211821_x_at	GYPA	206224_at	CST1		1422831_at	Fbn2	1452077_at	Ddx3y		1442350_at		1416236_a_at	Mpzl2		1429809_at	Tmtc2	1429809_at	Tmtc2
220115_s_at	CDH10	1556351_at	HCN1		1439260_a_at	Enpp3	1421372_at	Klk1b4		219371_s_at	KLF2	228997_at	TRNAU1AP		1435695_a_at	Ggct	1452364_at	Suz12		210002_at	GATA6	201163_s_at	IGFBP7		1417845_at	Cldn6	1417933_at	Igfbp6		1454270_at	Grifin	1426221_at	Vwa5a		1422873_at	Prg2	1422873_at	Prg2
242396_at	LOC644192	214407_x_at	GYPB		1416839_at	Mut	1431375_s_at	Parva		202425_x_at	PPP3CA	229908_s_at	UNKL		1433966_x_at	Asns	1452175_at	1810026J23Rik		204694_at	AFP	213894_at	THSD7A		1455961_at		1425814_a_at	Calcrl		1449365_at	S1pr5	1439627_at	Zic1		1424977_at	Lrrc67	1424977_at	Lrrc67
237896_at	NODAL	202286_s_at	TACSTD2		1425227_a_at	Atp6v0a1	1431048_at	Styx		205544_s_at	CR2	239417_x_at	C6orf52		1451828_a_at	Acsl4	1435493_at	Dsp		221950_at	EMX2	209960_at	HGF		1422124_a_at	Ptprc	1449533_at	Tmem100		1437197_at	Sorbs2	1421882_a_at	Elavl2		1422869_at	Mertk	1422869_at	Mertk
228750_at		202484_s_at	MBD2		1425034_at	Slc17a2	1419463_at	Clca2		201170_s_at	BHLHE40	242702_at	MMAA		1419591_at	Gsdmc	1449008_at	Tulp3		216238_s_at	FGB	209120_at	NR2F2		1428547_at	Nt5e	1418858_at	Aox3		1449740_s_at	Dsg2	1424911_a_at	Lyzl4		1452217_at	Ahnak	1452217_at	Ahnak
240944_at		238919_at			1448973_at	Sult1d1	1455423_at	Khdc1a		229104_s_at	GPR39	232097_at	TOX4		1449523_at	Bcl7c	1434628_a_at	Rhpn2		218718_at	PDGFC	219955_at	L1TD1		1418026_at	Exo1	1429268_at	2610318N02Rik		1434502_x_at	Slc4a1	1425826_a_at	Sorbs1		1440506_at		1440506_at
230896_at	BEND4	219619_at	DIRAS2		1439457_x_at	Atg12	1448847_at	Serinc3		213843_x_at	SLC6A8	222172_at	NPAS3		1418664_at	Mpdz	1417444_at	E2f5		206067_s_at	WT1	214920_at	THSD7A		1436000_a_at	Skp2	1416802_a_at	Cdca5		1423222_at	Cap2	1416967_at	Sox2		1418580_at	Rtp4	1418580_at	Rtp4
211896_s_at	DCN	204870_s_at	PCSK2		1451027_at	Baiap2	1426196_at	Ighm		242346_x_at		219550_at	ROBO3		1449043_at	Naga	1424730_a_at	Slc15a2		209470_s_at	GPM6A	203962_s_at	NEBL		1423933_a_at	Plet1	1419666_x_at	Nupr1		1417845_at	Cldn6	1456326_at	Fndc3c1		1425503_at	Gcnt2	1425503_at	Gcnt2
235976_at	SLITRK6	1554668_a_at	FAM151A		1418979_at	Akr1c14	1452426_x_at			238680_at	METTL12 /// SNORA57	226751_at	CNRIP1		1429303_at	Klf17	1455893_at	Rspo2		209506_s_at	NR2F1	206135_at	ST18		1448254_at	Ptn	1418061_at	Ltbp2		1425796_a_at	Fgfr3	1454752_at	Rbm24		1418703_at	Rbms1	1418703_at	Rbms1
1553746_a_at	C12orf64	205498_at	GHR		1417729_at	Myh6	1422296_at	Sike1		228997_at	TRNAU1AP	205829_at	HSD17B1		1415864_at	Bpgm	1422573_at	Ampd3		201037_at	PFKP	202484_s_at	MBD2		1424041_s_at	C1s1	1429171_a_at	Ncapg		1456219_at	Zic5	1419123_a_at	Pdgfc		1450621_a_at	Hbb-y	1450621_a_at	Hbb-y
226582_at	LOC400043	230067_at	FAM124A		1451902_at	Zfp758	1427632_x_at	Daf2Cd55		229908_s_at	UNKL	1557146_a_at	LOC146336		1451177_at	Dnajb4	1448313_at	Tpp1		202437_s_at	CYP1B1	210432_s_at	SCN3A		1437810_a_at	Hbb-bh1	1417210_at	Eif2s3y		1422523_at	Pmel	1428460_at	Syn2		1428547_at	Nt5e	1428547_at	Nt5e
231407_s_at	FOXH1	213238_at	ATP10D		1437855_at	Map4	1438717_a_at	Osbpl6		239417_x_at	C6orf52	1558529_s_at			1448889_at	Slc38a4	1437534_at			39248_at	AQP3	212560_at	SORL1		1448734_at	Cp	1423420_at	Adrb1		1460214_at	Pcp4	1433509_s_at	Reep1		1440527_at		1440527_at
231879_at	COL12A1	1552673_at	RFX6		1460369_at	Zfp958	1437583_x_at	Acss1		242702_at	MMAA	236914_at	LOC100509030		1421061_at	Guca1a	1420019_at	Tspan8		202912_at	ADM	209723_at	SERPINB9		1452077_at	Ddx3y	1449434_at	Car3		1442322_at		1445597_s_at	Pla2g16		1450488_at	Ccl24	1450488_at	Ccl24
1553874_a_at	ZSCAN10	204653_at	TFAP2A		1421490_at	Prpmp5	1448664_a_at	Speg		232097_at	TOX4	217977_at	SEPX1		1418914_s_at	Bhmt2	1421917_at	Pdgfra		206643_at	HAL	217901_at	DSG2		1433670_at	Emp2	1452458_s_at	Lrr1		AFFX-r2-Ec-bioB-3_at		1430379_at	5830411K21Rik		1419014_at	Rhag	1419014_at	Rhag
206010_at	HABP2	230425_at	EPHB1		1427411_s_at	Dleu2	1437618_x_at	Gpr85		222172_at	NPAS3	206588_at	DAZL		1452716_at	Fam213a	1423933_a_at	Plet1		214218_s_at	XIST	209008_x_at	KRT8		1417933_at	Igfbp6	1418365_at	Ctsh		1416236_a_at	Mpzl2	1434253_s_at	Tmcc3		1447792_x_at	Gpr174	1447792_x_at	Gpr174
228186_s_at	RSPO3	229124_at	PROK1		1421706_at	Mmp20	1427982_s_at	Syne2		219550_at	ROBO3	205278_at	GAD1		1438610_a_at	Cryz	1426708_at	Antxr2		203868_s_at	VCAM1	220484_at	MCOLN3		1425814_a_at	Calcrl	1451683_x_at	H2-D1		1426221_at	Vwa5a	1454198_a_at	Efcab1		1431597_a_at	Nrip3	1431597_a_at	Nrip3
206858_s_at	HOXC6	212865_s_at	COL14A1		1418734_at	H2-Q2	1435830_a_at	5430435G22Rik		226751_at	CNRIP1	209262_s_at	NR2F6		1416953_at	Ctgf	1454959_s_at	Gnai1		210049_at	SERPINC1	222325_at			1449533_at	Tmem100	1452912_at	Dscc1		1439627_at	Zic1	1421883_at	Elavl2		1441975_at	Acpp	1441975_at	Acpp
231766_s_at	COL12A1	204515_at	HSD3B1		1419987_at		1426442_at	Gpm6a		205829_at	HSD17B1	211385_x_at	SULT1A2		1449059_a_at	Oxct1	1456270_s_at	Pramel6		205650_s_at	FGA	212063_at	CD44		1418858_at	Aox3	1436778_at	Cybb		1421882_a_at	Elavl2	1448393_at	Cldn7		1452389_at	Cd27	1452389_at	Cd27
242348_at	FAM19A4	215073_s_at	NR2F2		1423190_at	Cox16	1430962_at	Ube2s		1557146_a_at	LOC146336	219955_at	L1TD1		1437050_s_at	Angel2	1439429_x_at	Dtx2		204529_s_at	TOX	203991_s_at	KDM6A		1429268_at	2610318N02Rik	1422438_at	Ephx1		1424911_a_at	Lyzl4	1424938_at	Steap1		1449153_at	Mmp12	1449153_at	Mmp12
221584_s_at	KCNMA1	204105_s_at	NRCAM		1452555_at	Gm8479	1417076_at	Fabp9		1558529_s_at		231896_s_at	DENR		1420760_s_at	Ndrg1	1455470_x_at	Lasp1		205290_s_at	BMP2	208474_at	CLDN6		1416802_a_at	Cdca5	1449526_a_at	Gdpd3		AFFX-BioB-5_at		1454424_at	Tenm2		1434955_at	2001-03-01	1434955_at	2001-03-01
213640_s_at	LOX	228716_at	THRB		1440201_at	Slc8a1	1425514_at	Pik3r1		236914_at	LOC100509030	205899_at	CCNA1		1454796_at	Ficd	1434116_at	Cbx2		218002_s_at	CXCL14	221245_s_at	FZD5		1419666_x_at	Nupr1	1436043_at	Scn7a		AFFX-r2-Ec-bioB-5_at		1420760_s_at	Ndrg1		1419083_at	Tnfsf11	1419083_at	Tnfsf11
237275_at		218963_s_at	KRT23		1417707_at	N4bp2l1	1421073_a_at	Ptger4		217977_at	SEPX1	215945_s_at	TRIM2		1416531_at	Gsto1	1448429_at	Gyg		202609_at	EPS8	213355_at	ST3GAL6		1418061_at	Ltbp2	1424046_at	Bub1		1425826_a_at	Sorbs1	1419551_s_at	Stk39		1437810_a_at	Hbb-bh1	1437810_a_at	Hbb-bh1
229125_at	KANK4	243610_at	C9orf135		1421979_at	Phex	1419284_at	Cyhr1		206588_at	DAZL	222925_at	DCDC2		1448721_at	D1Ertd622e	1419056_at	Rtn2		202525_at	PRSS8	206012_at	LEFTY2		1429171_a_at	Ncapg	1424292_at	Depdc1a		1416967_at	Sox2	1437418_at	Gm3515		1436759_x_at	Cnn3	1436759_x_at	Cnn3
242871_at	PAQR5	203700_s_at	DIO2		1452126_at	Zfp160	1419215_at	Aox4		205278_at	GAD1	227794_at	GLYATL1		1452364_at	Suz12	1417179_at	Tspan5		203382_s_at	APOE	211560_s_at	ALAS2		1417210_at	Eif2s3y	1448205_at	Ccnb1		AFFX-BioB-M_at		1450429_at	Capn6		1456440_s_at	St8sia6	1456440_s_at	St8sia6
229530_at	GUCY1A3	212713_at	MFAP4		1435405_at	Setd4	1418682_at	Adad1		209262_s_at	NR2F6	215812_s_at	SLC6A10P /// SLC6A8		1449134_s_at	Spic	1415977_at	Isyna1		206670_s_at	GAD1	211820_x_at	GYPA		1423420_at	Adrb1	1418674_at	Osmr		1456326_at	Fndc3c1	1427395_a_at	Aldh1a3		1439255_s_at	Gpr137b /// Gpr137b-ps	1439255_s_at	Gpr137b /// Gpr137b-ps
226856_at	MUSTN1 /// TMEM110	228407_at	SCUBE3		1420263_at		1453090_x_at	Obox2Obox1		211385_x_at	SULT1A2	238584_at	IQCA1		1424244_at	Rwdd4a	1450878_at	Sri		208966_x_at	IFI16	204464_s_at	EDNRA		1449434_at	Car3	1453486_a_at	Scube2		1438306_at	Rnf180	1421952_at	Capn6		1429427_s_at	Tcf7l2	1429427_s_at	Tcf7l2
225720_at	SYNPO2	205515_at	PRSS12		1426405_at	Rnf11	1417788_at	Sncg		219955_at	L1TD1	210056_at	RND1		1448022_at		1456510_x_at	Mettl7a2///Higd1c		209957_s_at	NPPA	209840_s_at	LRRN3		1452458_s_at	Lrr1	1451527_at	Pcolce2		1454752_at	Rbm24	1427257_at	Vcan		1455423_at	Khdc1a	1455423_at	Khdc1a
227498_at	SOX6	219643_at	LRP1B		1431739_at	Mto1	1434272_at	Cpeb2		231896_s_at	DENR	203566_s_at	AGL		1452175_at	1810026J23Rik	1416019_at	Dr1		203724_s_at	RUFY3	201641_at	BST2		1418365_at	Ctsh	1448729_a_at	2004-09-01		1419123_a_at	Pdgfc	1456174_x_at	Ndrg1		1418423_s_at	Gm11397 /// Serpinb9e /// Serpinb9f /// Serpinb9g	1418423_s_at	Gm11397 /// Serpinb9e /// Serpinb9f /// Serpinb9g
203854_at	CFI	206765_at	KCNJ2		1420792_at	4930433N12Rik	1432190_at	Sox5		1552852_a_at	ZSCAN4	231849_at	KRT80		1435493_at	Dsp	1436902_x_at	Tmsb10		214468_at	MYH6	213029_at	NFIB		1451683_x_at	H2-D1	1457030_at	Mirg		1428460_at	Syn2	1437810_a_at	Hbb-bh1		1455679_at	Obfc2a	1455679_at	Obfc2a
1553394_a_at	TFAP2B	214608_s_at	EYA1		1417946_at	Abhd3	1427121_at	Fbxo4		205899_at	CCNA1	211093_at	PDE6C		1449008_at	Tulp3	1416767_a_at	Smim14		205029_s_at	FABP7	201012_at	ANXA1		1452912_at	Dscc1	1439040_at	Cenpe		1433509_s_at	Reep1	1431076_at	Add2		1416007_at	Satb1	1416007_at	Satb1
242093_at	SYTL5	202952_s_at	ADAM12		1420268_x_at	2610201A13Rik	1420200_at			215945_s_at	TRIM2	227554_at	LOC100505881		1434628_a_at	Rhpn2	1427287_s_at	Itpr2		204298_s_at	LOX	201578_at	PODXL		1436778_at	Cybb	1449081_at	Ces1d		1445597_s_at	Pla2g16	1450380_at	Epdr1		1437473_at	Maf	1437473_at	Maf
204041_at	MAOB	210135_s_at	SHOX2		1454897_at	6330509M05Rik	1448738_at	Calb1		222925_at	DCDC2	213506_at	F2RL1		1417444_at	E2f5	1434369_a_at	Cryab		206224_at	CST1	213150_at	HOXA10		1422438_at	Ephx1	1420699_at	Clec7a		1430379_at	5830411K21Rik	1448721_at	D1Ertd622e		1425214_at	P2ry6	1425214_at	P2ry6
239273_s_at	MMP28	204118_at	CD48		1419082_at	Serpinb2	1416744_at			227794_at	GLYATL1	207052_at	HAVCR1		1424730_a_at	Slc15a2	1437974_a_at	Hk1		201163_s_at	IGFBP7	210905_x_at	POU5F1P4		1449526_a_at	Gdpd3	1453748_a_at	Kif23		1451411_at	Gprc5b	1434272_at	Cpeb2		1422953_at	Fpr2	1422953_at	Fpr2
225763_at	RCSD1	200878_at	EPAS1		1449312_at	Npy5r	1451846_at	Nebl		215812_s_at	SLC6A10P /// SLC6A8	208989_s_at	KDM2A		1455893_at	Rspo2	1422433_s_at	Idh1		213894_at	THSD7A	206209_s_at	CA4		1436043_at	Scn7a	1448826_at	Myh6		1434253_s_at	Tmcc3	1435323_a_at	Mboat1		1453943_a_at	Acpp	1453943_a_at	Acpp
209335_at	DCN	221085_at	TNFSF15		1423183_at	Lgi1	1420698_at	Gpx5		238584_at	IQCA1	223580_at	SPSB2		1422573_at	Ampd3	1419571_at	Slc28a3		209960_at	HGF	207148_x_at	MYOZ2		1424046_at	Bub1	1422837_at	Scel		1454198_a_at	Efcab1	1449872_at	Hspb3		1447040_at		1447040_at
210198_s_at	PLP1	241510_at	PLSCR2		1427615_at	Itga4	1431219_at	B3gat3		210056_at	RND1	206294_at	HSD3B2		1448313_at	Tpp1	1450306_at	Zp1		209120_at	NR2F2	218611_at	IER5		1424292_at	Depdc1a	1419647_a_at	Ier3		1421883_at	Elavl2	1417133_at	Pmp22		1434903_s_at	Il1rl2	1434903_s_at	Il1rl2
232267_at	GPR133	235465_at	FAM123A		1419889_at		1417566_at	Abhd5		203566_s_at	AGL	237592_at	C6orf94		1437534_at		1427151_at	Qser1		219942_at	MYL7	202085_at	TJP2		1448205_at	Ccnb1	1435354_at	Kcnj15		1448393_at	Cldn7	1451794_at	Tmcc3		1449829_at	Itgb2l	1449829_at	Itgb2l
223484_at	C15orf48	235503_at	ASB5		1438120_x_at	Irak1	1421640_a_at	Tank		231849_at	KRT80	223866_at	ARMC2		1420019_at	Tspan8	1416049_at	Gldc		219955_at	L1TD1	201798_s_at	MYOF		1418674_at	Osmr	1436212_at	Tmem71		1424938_at	Steap1	1450671_at	Cryba1		1450736_a_at	Hbb-bh1	1450736_a_at	Hbb-bh1
210004_at	OLR1	221489_s_at	SPRY4		1418951_at	Txlnb	1457841_at	Gm20362		211093_at	PDE6C	37547_at	BBS9		1421917_at	Pdgfra	1448269_a_at	Klhl13		214920_at	THSD7A	219302_s_at	CNTNAP2		1453486_a_at	Scube2	1460247_a_at	Skp2		1454424_at	Tenm2	1431188_a_at	Tom1		1424155_at	Fabp4	1424155_at	Fabp4
202834_at	AGT	1558280_s_at	ARHGAP29		1427499_at	Zfp81	1427767_a_at	Cftr		227554_at	LOC100505881	223618_at	FMN2		1423933_a_at	Plet1	1450850_at	Ezr		203962_s_at	NEBL	206177_s_at	ARG1		1451527_at	Pcolce2	1416211_a_at	Ptn		1420760_s_at	Ndrg1	1449996_a_at	Tpm3		1457670_s_at	Lmna	1457670_s_at	Lmna
206271_at	TLR3	206023_at	NMU		1421137_a_at	Pkib	1416613_at	Cyp1b1		213506_at	F2RL1	225557_at	CSRNP1		1426708_at	Antxr2	1438169_a_at	Frmd4b		206135_at	ST18	202546_at	VAMP8		1448729_a_at	2004-09-01	1450759_at	Bmp6		1419551_s_at	Stk39	1454889_x_at	Tmcc3		1456147_at	St8sia6	1456147_at	St8sia6
216834_at	RGS1	231650_s_at	SEZ6L		1435012_x_at	Cela3aCela3b	1420777_a_at	4933400A11Rik		207052_at	HAVCR1	218717_s_at	LEPREL1		1454959_s_at	Gnai1	1450922_a_at	Tgfb2		202484_s_at	MBD2	213844_at	HOXA5		1457030_at	Mirg	1455422_x_at	2004-09-01		1437418_at	Gm3515	1435043_at	Plcb1		1448424_at	Frzb	1448424_at	Frzb
230716_at	LOC285733	213515_x_at	HBG1 /// HBG2		1452389_at	Cd27	1450884_at	Cd36		208989_s_at	KDM2A	205780_at	BIK		1456270_s_at	Pramel6	1422673_at	Prkd1		210432_s_at	SCN3A	206387_at	CDX2		1439040_at	Cenpe	1434372_at	AW112010		1450429_at	Capn6	1434581_at	Mturn		1428444_at	Asb2	1428444_at	Asb2
1553033_at	SYTL5	230865_at	LIX1		1437905_at	Txnl1	1448933_at	Pcdhb17		223580_at	SPSB2	209836_x_at	BOLA2 /// BOLA2B		1439429_x_at	Dtx2	1416352_s_at	Tecr		212560_at	SORL1	209735_at	ABCG2		1449081_at	Ces1d	1416558_at	Melk		1427395_a_at	Aldh1a3	1454737_at	Dusp9		1438466_at	Dnahc7b	1438466_at	Dnahc7b
220330_s_at	SAMSN1	217590_s_at	TRPA1		1421418_a_at	Psg19	1421437_x_at	Pcdhb14		206294_at	HSD3B2	206254_at	EGF		1455470_x_at	Lasp1	1426696_at	Lrpap1		209723_at	SERPINB9	203453_at	SCNN1A		1420699_at	Clec7a	1416200_at	Il33		1421952_at	Capn6	1449340_at	Sostdc1		1422140_at	Gm7609	1422140_at	Gm7609
221805_at	NEFL	206177_s_at	ARG1		1441421_at	C530030P08Rik	1437132_x_at	Nedd9		237592_at	C6orf94	206862_at	ZNF254		1434116_at	Cbx2	1435172_at	Eomes		217901_at	DSG2	208190_s_at	LSR		1415812_at	Gsn	1451128_s_at	Kif22		1427257_at	Vcan	1422274_at	Gja8		1449846_at	Ear2	1449846_at	Ear2
229450_at	IFIT3	242964_at			1459930_at		1425898_x_at	Olfm3		223866_at	ARMC2	232191_at	C21orf105		1448429_at	Gyg	1425891_a_at	Grtp1		209008_x_at	KRT8	212325_at	LIMCH1		1453748_a_at	Kif23	1419079_at	Scnn1g		1456174_x_at	Ndrg1	1423176_at	Tob1		1422528_a_at	Zfp36l1	1422528_a_at	Zfp36l1
227061_at	LOC100506621	221795_at	NTRK2		1418679_at	Gzmf	1424233_at	Meox2		37547_at	BBS9	217590_s_at	TRPA1		1419056_at	Rtn2	1418030_at	Slco3a1		203477_at	COL15A1	201130_s_at	CDH1		1448826_at	Myh6	1448152_at	Igf2		1437810_a_at	Hbb-bh1	1423477_at	Zic1		1448291_at	Mmp9	1448291_at	Mmp9
1555564_a_at	CFI	227645_at	PIK3R5		1455866_x_at	Txnl1	1427186_a_at	Mef2a		223618_at	FMN2	225662_at	ZAK		1417179_at	Tspan5	1439476_at	Dsg2		220484_at	MCOLN3	206432_at	HAS2		1422837_at	Scel	1442339_at	Stfa2l1		1431076_at	Add2	1429315_at	Syt11		1429444_at	Rasl11a	1429444_at	Rasl11a
217073_x_at	APOA1	213921_at	SST		1450883_a_at	Cd36	1420821_at	Sgpp1		225557_at	CSRNP1	214285_at	FABP3		1415977_at	Isyna1	1456309_x_at	Lasp1		207076_s_at	ASS1	219427_at	FAT4		1419647_a_at	Ier3	1435386_at	Vwf		1450380_at	Epdr1	1429284_at	Mob3b		1422141_s_at	Csprs	1422141_s_at	Csprs
241961_at	TECRL	206029_at	ANKRD1		1425625_at	Il13ra1	1425597_a_at	Qk		218717_s_at	LEPREL1	215933_s_at	HHEX		1450878_at	Sri	1437234_x_at	Prmt2		222325_at		205289_at	BMP2		1435354_at	Kcnj15	1418027_at	Exo1		1449077_at	Ahsp	1434599_a_at	Tjp2		1419149_at	Serpine1	1419149_at	Serpine1
204364_s_at	REEP1	244885_at			1418776_at	Gbp8	1455601_at	Gm16793		205780_at	BIK	200754_x_at	SRSF2		1456510_x_at	Mettl7a2///Higd1c	1416048_at	Phc2		212063_at	CD44	204597_x_at	STC1		1436212_at	Tmem71	1460039_at	Clec1a		1440108_at	Foxp2	1435206_at	Slc24a4		1421304_at	Klra2	1421304_at	Klra2
206581_at	BNC1	213568_at	OSR2		1420163_at	AA511261	1436696_x_at	Ceacam11		209836_x_at	BOLA2 /// BOLA2B	235520_at	ZNF280C		1416019_at	Dr1	1417336_a_at	Sytl4		203991_s_at	KDM6A	205163_at	MYLPF		1460247_a_at	Skp2	1417323_at	Psrc1		1448721_at	D1Ertd622e	1456464_x_at	Syt11		1419603_at	Ifi204	1419603_at	Ifi204
228128_x_at	PAPPA	228038_at	SOX2		1438841_s_at	Arg2	1421670_a_at	Irak4		206254_at	EGF	209803_s_at	PHLDA2		1436902_x_at	Tmsb10	1424890_at	Bnc1		208474_at	CLDN6	205528_s_at	RUNX1T1		1416211_a_at	Ptn	1431808_a_at	Itih4		1434272_at	Cpeb2	1442180_at	Dleu7		1419627_s_at	Clec4n	1419627_s_at	Clec4n
228241_at	AGR3	241560_at			1437732_at	Omt2a	1448022_at			206862_at	ZNF254	226271_at	GDAP1		1431701_a_at	Pdzk1	1417430_at	Cdr2		221245_s_at	FZD5	203029_s_at	PTPRN2		1450759_at	Bmp6	1428304_at	Esco2		1435323_a_at	Mboat1	1433630_at	Map6d1		1436530_at	Gm11428	1436530_at	Gm11428
213524_s_at	G0S2	220294_at	KCNV1		1438069_a_at	Rbm5	1448002_x_at	2610001J05Rik		209304_x_at	GADD45B	223294_at	CXorf26		1416767_a_at	Smim14	1422710_a_at	Cacna1h		213355_at	ST3GAL6	202672_s_at	ATF3		1455422_x_at	2004-09-01	1424278_a_at	Birc5		1449872_at	Hspb3	1451675_a_at	Alas2		1441972_at	6230424C14Rik	1441972_at	6230424C14Rik
219791_s_at	NBLA00301	213609_s_at	SEZ6L		1449539_at	Ms4a6d	1422090_a_at	Pfkfb2		232191_at	C21orf105	205226_at	PDGFRL		1427287_s_at	Itpr2	1449088_at	Fbp2		206012_at	LEFTY2	221236_s_at	STMN4		1434372_at	AW112010	1417494_a_at	Cp		1417133_at	Pmp22	1435615_at	Zfp365		1419004_s_at	Bcl2a1a /// Bcl2a1b /// Bcl2a1d	1419004_s_at	Bcl2a1a /// Bcl2a1b /// Bcl2a1d
220595_at	PDZRN4	224219_s_at	TRPC4		1422909_at	Smc6	1439382_x_at	Ddr1		217590_s_at	TRPA1	217980_s_at	MRPL16		1434369_a_at	Cryab	1456011_x_at	Acaa1a		211560_s_at	ALAS2	203381_s_at	APOE		1416558_at	Melk	1435218_at	Rasgef1a		1451794_at	Tmcc3	1456180_at	Rbm24		1441218_at	Ttc21a	1441218_at	Ttc21a
233170_at		1555229_a_at	C1S		1423091_a_at	Gpm6b	1460311_at	Srst		225662_at	ZAK	201058_s_at	MYL9		1437974_a_at	Hk1	1428146_s_at	Acaa2		211820_x_at	GYPA	211685_s_at	NCALD		1416200_at	Il33	1418990_at	Ms4a4d		AFFX-r2-Ec-bioB-M_at		1443017_at	Cpeb2		1421628_at	Il18r1	1421628_at	Il18r1
206227_at	CILP	208893_s_at	DUSP6		1451838_a_at	Tc2n	1452631_at	Rufy2		214285_at	FABP3	223241_at	SNX8		1422433_s_at	Idh1	1416650_at	Rfpl4		204464_s_at	EDNRA	202202_s_at	LAMA4		1451128_s_at	Kif22	1418281_at	Rad51		1450671_at	Cryba1	1457577_at			1418509_at	Cbr2	1418509_at	Cbr2
213158_at		206669_at	GAD1		1439445_x_at	Acly	1452593_a_at	Tceb1		215933_s_at	HHEX	209757_s_at	MYCN		1419571_at	Slc28a3	1425481_at	Cnot6l		209840_s_at	LRRN3	205524_s_at	HAPLN1		1419079_at	Scnn1g	1443933_at	Tc2n		1431188_a_at	Tom1	1450492_at	Cngb3		1420249_s_at	Ccl6	1420249_s_at	Ccl6
232090_at		200879_s_at	EPAS1		1451976_s_at	Cmtm2a	1456569_x_at	Gsn		200754_x_at	SRSF2	1552705_at	DUSP19		1450306_at	Zp1	1424724_a_at	D16Ertd472e		201641_at	BST2	207345_at	FST		1448152_at	Igf2	1424354_at	Tmem140		1449996_a_at	Tpm3	1418105_at	Stmn4		1422013_at	Clec4a2	1422013_at	Clec4a2
1556351_at	HCN1	230238_at	ANKRD43		1422326_at	G6pd2	1427776_a_at	Fgfr4		235520_at	ZNF280C	203427_at	ASF1A		1427151_at	Qser1	1436609_a_at	Lrpap1		213029_at	NFIB	212328_at	LIMCH1		1442339_at	Stfa2l1	1454832_at	Phactr1		1454889_x_at	Tmcc3	1458601_at	8030447M02Rik		1417642_at	Aldh1a3	1417642_at	Aldh1a3
214407_x_at	GYPB	239272_at	MMP28		1428379_at	Slc17a6	1427401_at	Chrna5		212444_at		209293_x_at	ID4		1416049_at	Gldc	1426001_at	Eomes		201012_at	ANXA1	210875_s_at	ZEB1		1435386_at	Vwf	1434537_at	Slco3a1		1435043_at	Plcb1	1429314_at	Syt11		1450644_at	Zfp36l1	1450644_at	Zfp36l1
202286_s_at	TACSTD2	228762_at	LFNG		1429748_at	B930003M22Rik	1425060_s_at	Clip1		209803_s_at	PHLDA2	204306_s_at	CD151		1419555_at	Elf5	1448237_x_at	Ldhb		201578_at	PODXL	218195_at	C6orf211		1418027_at	Exo1	1424733_at	P2ry14		1434581_at	Mturn	1460223_a_at	Dmtn		1450652_at	Ctsk	1450652_at	Ctsk
202484_s_at	MBD2	225728_at	SORBS2		1445367_at		1419534_at	Olr1		204304_s_at	PROM1	238779_at	DCP2		1456573_x_at	Nnt	1423848_at	Mphosph6		213150_at	HOXA10	221664_s_at	F11R		1460039_at	Clec1a	1449152_at	Cdkn2b		1454737_at	Dusp9	1458386_at	C030009J22Rik		1427515_at	Pion	1427515_at	Pion
238919_at		213622_at	COL9A2		1453033_at		1426194_x_at	Rev3l		226271_at	GDAP1	203707_at	ZNF263		1448269_a_at	Klhl13	1448372_a_at	Cnpy2		209977_at	PLG	202890_at	MAP7		1417323_at	Psrc1	1436521_at	Slc36a2		1449340_at	Sostdc1	1454939_at			1455695_at	St8sia1	1455695_at	St8sia1
219619_at	DIRAS2	205542_at	STEAP1		1460233_at	Guca2b	1438418_at	Ap5m1		223294_at	CXorf26	221509_at	DENR		1450850_at	Ezr	1456028_x_at	Marcks		210905_x_at	POU5F1P4	209699_x_at	AKR1C2		1431808_a_at	Itih4	1449293_a_at	Skp2		1457047_at		1416473_a_at	Igdcc4		1424111_at	Igf2r	1424111_at	Igf2r
204870_s_at	PCSK2	212444_at			1454608_x_at	Ttr	1425385_a_at	Ighm		205226_at	PDGFRL	242162_at	WDR69		1438169_a_at	Frmd4b	1438677_at	Pkp4		218468_s_at	GREM1	213666_at	2006-09-01		1428304_at	Esco2	1434695_at	Dtl		1422274_at	Gja8	1424131_at	Col6a3		1416008_at	Satb1	1416008_at	Satb1
1554668_a_at	FAM151A	223529_at	SYT4		1421372_at	Klk1b4	1436566_at	Rab40b		217980_s_at	MRPL16	229089_at	ZBTB49		1450922_a_at	Tgfb2	1435394_s_at	Rhoc		206209_s_at	CA4	202786_at	STK39		1424278_a_at	Birc5	1449171_at	Ttk		1423176_at	Tob1	1416405_at	Bgn		1419475_a_at	Ehf	1419475_a_at	Ehf
206528_at	TRPC6	214451_at	TFAP2B		1431375_s_at	Parva	1453674_at	Gcnt2		201058_s_at	MYL9	1557599_a_at			1422673_at	Prkd1	1422804_at	Serpinb6b		207148_x_at	MYOZ2	213825_at	OLIG2		1417494_a_at	Cp	1421694_a_at	Vcan		1423477_at	Zic1	1433845_x_at	Dusp9		1425451_s_at	Chi3l3 /// Chi3l4	1425451_s_at	Chi3l3 /// Chi3l4
205498_at	GHR	210162_s_at	NFATC1		1431048_at	Styx	1460490_at	Mrpl15		205366_s_at	HOXB6	1554641_a_at	TET3		1416352_s_at	Tecr	1422868_s_at	Gda		218611_at	IER5	204339_s_at	RGS4		1435218_at	Rasgef1a	1418486_at	Vnn1		1429315_at	Syt11	1460250_at	Sostdc1		1459289_at		1459289_at
230067_at	FAM124A	230478_at	OIT3		1419463_at	Clca2	1459926_at	C77068		223241_at	SNX8	1552946_at	ZNF114		1426696_at	Lrpap1	1424463_at	Mfsd6		202085_at	TJP2	205505_at	GCNT1		1418990_at	Ms4a4d	1440849_at	Rasgrf2		1429284_at	Mob3b	1427884_at	Col3a1		1417171_at	Itk	1417171_at	Itk
204450_x_at	APOA1	244745_at	RERG		1455423_at	Khdc1a	1418106_at	Hey2		209757_s_at	MYCN	204689_at	HHEX		1435172_at	Eomes	1439407_x_at	Tagln2		201798_s_at	MYOF	204005_s_at	PAWR		1451931_x_at	H2-L	1435306_a_at	Kif11		1434599_a_at	Tjp2	1458525_at			1433551_at	Vat1l	1433551_at	Vat1l
203716_s_at	DPP4	1570163_at			1448847_at	Serinc3	1435239_at	Gria1		1552705_at	DUSP19	234994_at	TMEM200A		1425891_a_at	Grtp1	1423134_at	Rilpl2		219302_s_at	CNTNAP2	201596_x_at	KRT18		1418281_at	Rad51	1454659_at	Dctd		1435206_at	Slc24a4	1431057_a_at	Prss23		1417960_at	Cpeb1	1417960_at	Cpeb1
213238_at	ATP10D	237193_s_at			1426196_at	Ighm	1438377_x_at	Slc13a3		203427_at	ASF1A	221808_at	RAB9A		1418030_at	Slco3a1	1427126_at	Hspa1b		206177_s_at	ARG1	204151_x_at	AKR1C1		1443933_at	Tc2n	1429295_s_at	Trip13		1456464_x_at	Syt11	1426716_at	Tdrd7		1433907_at	Pknox2	1433907_at	Pknox2
244802_at		219936_s_at	GPR87		1452426_x_at		1432018_at	Ascl2		209293_x_at	ID4	203924_at	GSTA1		1439476_at	Dsg2	1423076_at	Snx9		202546_at	VAMP8	212414_s_at	GLYR1///SEPT6		1424354_at	Tmem140	1427492_at	Pof1b		1442180_at	Dleu7	1422309_a_at	Flad1///Lenep		1425645_s_at	Cyp2b10	1425645_s_at	Cyp2b10
238835_at		238900_at	HLA-DRB1 /// HLA-DRB3 /// HLA-DRB4 /// HLA-DRB5 /// LOC100294036 /// LOC100510495		1422296_at	Sike1	1420072_s_at			204306_s_at	CD151	223958_s_at	DNAL1		1456309_x_at	Lasp1	1452836_at	Lpin2		213844_at	HOXA5	219872_at	FAM198B		1454832_at	Phactr1	1454904_at	Mtm1		1433630_at	Map6d1	1440431_at			1444298_at	Ipcef1	1444298_at	Ipcef1
204607_at	HMGCS2	207197_at	ZIC3		1427632_x_at	Daf2Cd55	1421296_at	Tnfrsf10b		238779_at	DCP2	238944_at			1437234_x_at	Prmt2	1419959_s_at	Cphx1		206387_at	CDX2	212758_s_at	ZEB1		1434537_at	Slco3a1	1450429_at	Capn6		1451675_a_at	Alas2	1437171_x_at	Gsn		1457724_at	Ctsl	1457724_at	Ctsl
214382_at	UNC93A	219195_at	PPARGC1A		1438717_a_at	Osbpl6	1454651_x_at	Mbp		203707_at	ZNF263	228098_s_at	MYLIP		1416048_at	Phc2	1425480_at	Cnot6l		209735_at	ABCG2	203434_s_at	MME		1424733_at	P2ry14	1425477_x_at	H2-Ab1		1435615_at	Zfp365	1439770_at	Nyap1		1453836_a_at	Mgll	1453836_a_at	Mgll
1552673_at	RFX6	231166_at	GPR155		1437583_x_at	Acss1	1456606_a_at	Phactr1Chst11		221509_at	DENR	219352_at	HERC6		1456365_at	Gm11517	1450029_s_at	Itga9		203453_at	SCNN1A	37892_at	COL11A1		1449152_at	Cdkn2b	1415811_at	Uhrf1		1456180_at	Rbm24	1450700_at	Cdc42ep3		1426941_at	Muc15	1426941_at	Muc15
204653_at	TFAP2A	239587_at			1448664_a_at	Speg	1424605_at	Pcsk5		208333_at	LHX5	218454_at	PLBD1		1449268_at	Gfpt1	1449469_at	Pkd2l2		208190_s_at	LSR	201694_s_at	EGR1		1436521_at	Slc36a2	1436111_at	Tmem212		1443017_at	Cpeb2	1435396_at	Stxbp6		1449425_at	Wnt2	1449425_at	Wnt2
230425_at	EPHB1	220133_at	ODAM		1437618_x_at	Gpr85	1431706_at	Ipo5		242162_at	WDR69	220108_at	GNA14		1417336_a_at	Sytl4	1460253_at	Cmtm7		212325_at	LIMCH1	217739_s_at	NAMPT		1449293_a_at	Skp2	1449556_at	C920025E04Rik///H2-T23		1457577_at		1430164_a_at	Grb10		1434129_s_at	Lhfpl2	1434129_s_at	Lhfpl2
229124_at	PROK1	242868_at			1427982_s_at	Syne2	1452348_s_at	MndalMndaIfi205Ifi204		229089_at	ZBTB49	221841_s_at	KLF4		1424890_at	Bnc1	1416148_at	Laptm4b		201130_s_at	CDH1	206606_at	LIPC		1434695_at	Dtl	1451787_at	Cyp2b10		1431225_at	Sox11	1443337_at			1417061_at	Slc40a1	1417061_at	Slc40a1
212865_s_at	COL14A1	230496_at	FAM123A		1435830_a_at	5430435G22Rik	1420665_at	Itgb3bp		1557599_a_at		222867_s_at	MED31		1417430_at	Cdr2	1417702_a_at	Hnmt		203924_at	GSTA1	208965_s_at	IFI16		1449171_at	Ttk	1452881_at	Gins2		1450492_at	Cngb3	1450686_at	Pon2		1448664_a_at	Speg	1448664_a_at	Speg
204515_at	HSD3B1	216833_x_at	GYPB		1426442_at	Gpm6a	1428392_at	Rassf2		1554641_a_at	TET3	220766_at	BTG4		1422710_a_at	Cacna1h	1450923_at	Tgfb2		206432_at	HAS2	202934_at	HK2		1421694_a_at	Vcan	1417019_a_at	Cdc6		1418105_at	Stmn4	1443586_at	Fip1l1		1430080_at	Fcnb	1430080_at	Fcnb
215073_s_at	NR2F2	206239_s_at	SPINK1		1430962_at	Ube2s	1419249_at	Cdk14		1552946_at	ZNF114	219932_at	SLC27A6		1449088_at	Fbp2	1435981_at	Nav2		219427_at	FAT4	204705_x_at	ALDOB		1418486_at	Vnn1	1417495_x_at	Cp		1458601_at	8030447M02Rik	1428347_at	Cyfip2		1456195_x_at	Itgb5	1456195_x_at	Itgb5
223384_s_at	TRIM4	232481_s_at	SLITRK6		1423635_at	Bmp2	1449671_at	AU021895Gpr137b		204689_at	HHEX	205551_at	SV2B		1456011_x_at	Acaa1a	1417471_s_at	D1Ertd622e		205289_at	BMP2	221376_at	FGF17		1440849_at	Rasgrf2	1419943_s_at	Ccnb1		1435884_at	Itsn1	1423413_at	Ndrg1		1438981_at		1438981_at
204105_s_at	NRCAM	223282_at	TSHZ1		1417076_at	Fabp9	1419933_at	Pdrg1		234994_at	TMEM200A	218677_at	S100A14		1428882_at	Wipi2	1415822_at	Scd2		204597_x_at	STC1	209301_at	CA2		1435306_a_at	Kif11	1453511_at	2310007B03Rik		1429314_at	Syt11	1447204_at			1436779_at	Cybb	1436779_at	Cybb
228716_at	THRB	209121_x_at	NR2F2		1422065_at	Klrb1b	1427675_at	Vmn1r45		221808_at	RAB9A	224162_s_at	FBXO31		1428146_s_at	Acaa2	1437171_x_at	Gsn		205163_at	MYLPF	205603_s_at	DIAPH2		1454659_at	Dctd	1422217_a_at	Cyp1a1		1460223_a_at	Dmtn	1417471_s_at	D1Ertd622e		1449858_at	Cd86	1449858_at	Cd86
227742_at	CLIC6	236313_at	CDKN2B		1425514_at	Pik3r1	1425555_at	Cdk12		234830_at	FLJ20518	241399_at	FAM19A2		1416650_at	Rfpl4	1453848_s_at	Zbed3		205528_s_at	RUNX1T1	202234_s_at	SLC16A1		1440830_at	Gpr116	1420503_at	Slc6a14		1458386_at	C030009J22Rik	1417050_at	C1qtnf4		1422259_a_at	Ccr5	1422259_a_at	Ccr5
218963_s_at	KRT23	224942_at	PAPPA		1421073_a_at	Ptger4	1449577_x_at	Tpm2		203924_at	GSTA1	211915_s_at	TUBB4Q		1425481_at	Cnot6l	1434614_at			203029_s_at	PTPRN2	219737_s_at	PCDH9		1429295_s_at	Trip13	1415810_at	Uhrf1		1454939_at		1457038_at	Frem2		1458421_at	Kcnq3	1458421_at	Kcnq3
243610_at	C9orf135	206935_at	PCDH8		1419284_at	Cyhr1	1427856_a_at	Igkv19-93		223958_s_at	DNAL1	230423_at			1424724_a_at	D16Ertd472e	1460203_at	Itpr1		205837_s_at	GYPA	205151_s_at	TRIL		1427492_at	Pof1b	1450678_at	Itgb2		1416473_a_at	Igdcc4	1423520_at	Lmnb1		1436515_at	Bach2	1436515_at	Bach2
203700_s_at	DIO2	222484_s_at	CXCL14		1418047_at	Neurod6	1425499_at			238944_at		40612_at	DOPEY1		1436609_a_at	Lrpap1	1455972_x_at	Hadh		202672_s_at	ATF3	205433_at	BCHE		1454904_at	Mtm1	1418726_a_at	Tnnt2		1424131_at	Col6a3	1434766_at	Prkaa2		1447789_x_at	Ddx6	1447789_x_at	Ddx6
212713_at	MFAP4	206373_at	ZIC1		1419215_at	Aox4	1449856_at	Rgs18		228098_s_at	MYLIP	230753_at	PATL2		1456212_x_at	Socs3	1415906_at	Tmsb4x		221236_s_at	STMN4	219681_s_at	RAB11FIP1		1450429_at	Capn6	1416299_at	Shcbp1		1416405_at	Bgn	1457490_at			1452679_at	Tubb2b	1452679_at	Tubb2b
203717_at	DPP4	1569225_a_at	SCML4		1418682_at	Adad1	1419279_at	Pip4k2a		219352_at	HERC6	1552807_a_at	SIGLEC10		1426001_at	Eomes	1417623_at	Slc12a2		203381_s_at	APOE	203887_s_at	THBD		1425477_x_at	H2-Ab1	1427495_at	Scn7a		1433845_x_at	Dusp9	1428573_at	Chn2		1422639_at	Calcb	1422639_at	Calcb
228407_at	SCUBE3	223642_at	ZIC2		1436912_at	Cacnb4	1426064_at	Cyp3a44		218454_at	PLBD1	211352_s_at	NCOA3		1448237_x_at	Ldhb	1419573_a_at	Lgals1		211685_s_at	NCALD	208456_s_at	RRAS2		1415811_at	Uhrf1	1447363_s_at	Bub1b		1460250_at	Sostdc1	1419442_at	Matn2		1436520_at	Ahnak2	1436520_at	Ahnak2
205515_at	PRSS12	207695_s_at	IGSF1		1439406_x_at	Fars2	1418162_at	Tlr4		220108_at	GNA14	203356_at	CAPN7		1423848_at	Mphosph6	1438634_x_at	Lasp1		202202_s_at	LAMA4	204773_at	IL11RA		1436111_at	Tmem212	1460470_at	Acoxl		1438878_at	6430537K16Rik	1416474_at	Igdcc4		1443341_at		1443341_at
219643_at	LRP1B	223235_s_at	SMOC2		1453090_x_at	Obox2Obox1	1442566_at	C78878		221841_s_at	KLF4	209122_at	PLIN2		1448372_a_at	Cnpy2	1428311_at	Ccdc6		205524_s_at	HAPLN1	221748_s_at	TNS1		1449556_at	C920025E04Rik///H2-T23	1450078_at	Nrk		1427884_at	Col3a1	1420784_at	Scn11a		1417704_a_at	Arhgap6	1417704_a_at	Arhgap6
206765_at	KCNJ2	213006_at	CEBPD		1417788_at	Sncg	1419845_at	Dlx1as		222867_s_at	MED31	213000_at	MORC3		1456028_x_at	Marcks	1433508_at	Klf6		207345_at	FST	211341_at	POU4F1		1451787_at	Cyp2b10	1432361_a_at	Cenpp		1460500_at		1422674_s_at	Crygc///Crygb		1429960_at	4930438A08Rik	1429960_at	4930438A08Rik
238197_at	GATA5	242626_at	SAMD5		1434272_at	Cpeb2	1419992_x_at	Rab3il1		220766_at	BTG4	228654_at	SPIN4		1438677_at	Pkp4	1436756_x_at	Hadh		212328_at	LIMCH1	213436_at	CNR1		1452881_at	Gins2	1435420_at	Slc4a5		1458525_at		1434264_at	Ank2		1422245_a_at	Mrvi1	1422245_a_at	Mrvi1
214608_s_at	EYA1	241612_at	FOXD3		1432190_at	Sox5	1437767_s_at	Aktip		219932_at	SLC27A6	216860_s_at	GDF11		1435394_s_at	Rhoc	1417757_at	Unc13b		210875_s_at	ZEB1	219672_at	AHSP		1417019_a_at	Cdc6	1455299_at	Vgll3		1451100_a_at	Cdv3	1446921_at			1416658_at	Frzb	1416658_at	Frzb
202952_s_at	ADAM12	205018_s_at	MBNL2		1427121_at	Fbxo4	1420279_at	Prss58		205551_at	SV2B	244475_at			1422804_at	Serpinb6b	1450759_at	Bmp6		204286_s_at	PMAIP1	209198_s_at	SYT11		1417495_x_at	Cp	1444024_at	Ercc6l		1431057_a_at	Prss23	1436392_s_at	Tfap2c		1419394_s_at	S100a8	1419394_s_at	S100a8
210135_s_at	SHOX2	229092_at	NR2F2		1420200_at		1420579_s_at	Cftr		218677_at	S100A14	220160_s_at	KPTN		1422868_s_at	Gda	1451624_a_at	Phospho2		218195_at	C6orf211	213939_s_at	RUFY3		1419943_s_at	Ccnb1	1426657_s_at	Gm8096///Phgdh		1426716_at	Tdrd7	1434891_at	Ptgfrn		1436778_at	Cybb	1436778_at	Cybb
204118_at	CD48	243221_at	FAM20A		1448738_at	Calb1	1424845_a_at	Cep68		224162_s_at	FBXO31	1552531_a_at	NLRP11		1424463_at	Mfsd6	1439810_s_at	Pramel7		221664_s_at	F11R	204712_at	WIF1		1453511_at	2310007B03Rik	1427256_at	Vcan		1422309_a_at	Flad1///Lenep	1425749_at	Stxbp6		1418711_at	Pdgfa	1418711_at	Pdgfa
200878_at	EPAS1	1555997_s_at	IGFBP5		1416744_at		1452003_at	Rbm14		241399_at	FAM19A2	204009_s_at	KRAS		1439407_x_at	Tagln2	1451112_s_at	Dap		202890_at	MAP7	206307_s_at	FOXD1		1422217_a_at	Cyp1a1	1417290_at	Lrg1		1440431_at		1435435_at	Cttnbp2		1453196_a_at	Oasl2	1453196_a_at	Oasl2
221085_at	TNFSF15	232176_at	SLITRK6		1451846_at	Nebl	1456048_at	Cpeb3		211915_s_at	TUBB4Q	207918_s_at	TSPY1 /// TSPY3 /// TSPY4 /// TSPY8		1423134_at	Rilpl2	1425163_at	AI661453		206054_at	KNG1	221234_s_at	BACH2		1451784_x_at	H2-D1	1437611_x_at	Kif2c		1437171_x_at	Gsn	1439040_at	Cenpe		1450391_a_at	Mgll	1450391_a_at	Mgll
241510_at	PLSCR2	205268_s_at	ADD2		1420698_at	Gpx5	1420235_at	Bphl		230423_at		231570_at	FAM154A		1427126_at	Hspa1b	1422506_a_at	Cstb		209699_x_at	AKR1C2	207424_at	MYF5		1420503_at	Slc6a14	1450496_a_at	Ska1		1439770_at	Nyap1	1458518_at	Cpeb2		1454799_at	Agpat9	1454799_at	Agpat9
235465_at	FAM123A	213131_at	OLFM1		1437548_at	Bicd1	1422083_at	Tlr9		40612_at	DOPEY1	236205_at	ABCC6P1		1423076_at	Snx9	1423277_at	Ptprk		213666_at	2006-09-01	213661_at	PAMR1		1415810_at	Uhrf1	1417634_at	Sod3		1450700_at	Cdc42ep3	1419700_a_at	Prom1		1448919_at	Cd302	1448919_at	Cd302
235503_at	ASB5	229554_at			1431219_at	B3gat3	1420743_a_at	Ppp3cc		230753_at	PATL2	227525_at	GLCCI1		1452836_at	Lpin2	1435502_a_at	Brdt		202786_at	STK39	201061_s_at	STOM		1450678_at	Itgb2	1437302_at	Adrb2		1435396_at	Stxbp6	1426642_at	Fn1		1419491_at	Defb1	1419491_at	Defb1
205719_s_at	PAH	205041_s_at	ORM1 /// ORM2		1421120_at	Myo6	1424961_at	Tapbpl		1552807_a_at	SIGLEC10	203615_x_at	SULT1A1		1435860_at	Slc5a6	1439264_x_at	Lasp1		213825_at	OLIG2	201848_s_at	BNIP3		1418726_a_at	Tnnt2	1426439_at	Ddx3y		1430164_a_at	Grb10	1440147_at	Lgi2		1421840_at	Abca1	1421840_at	Abca1
221489_s_at	SPRY4	211821_x_at	GYPA		1422716_a_at	Acp1	1452417_x_at	Igkv6-23Igkv4-53Igkv8-30Igkj1Igk-V28Igkc		211352_s_at	NCOA3	209820_s_at	TBL3		1419959_s_at	Cphx1	1417790_at	Dok1		204339_s_at	RGS4	216899_s_at	SKAP2		1416299_at	Shcbp1	1435371_x_at	Ces1d		1443337_at		1455735_at	Ap1s3		1427127_x_at	Hspa1b	1427127_x_at	Hspa1b
1558280_s_at	ARHGAP29	238755_at	RASSF10		1417566_at	Abhd5	1424464_s_at	Mfsd6		203356_at	CAPN7	230012_at	C17orf44		1425480_at	Cnot6l	1450624_at	Bhmt		205505_at	GCNT1	205443_at	SNAPC1		1427495_at	Scn7a	1450780_s_at	Hmga2		1450686_at	Pon2	1449351_s_at	Pdgfc		1429702_at	2900072G11Rik	1429702_at	2900072G11Rik
206023_at	NMU	231731_at	OTX2		1421640_a_at	Tank	1432139_at	Srpk3		209122_at	PLIN2	237585_at	C4orf47		1450029_s_at	Itga9	1436073_at	Ccdc186		204005_s_at	PAWR	215783_s_at	ALPL		1447363_s_at	Bub1b	1416321_s_at	Prelp		1443586_at	Fip1l1	1449468_at	St6galnac5		1458882_at	Serpinb8	1458882_at	Serpinb8
223967_at	ANGPTL6	220393_at	LGSN		1457841_at	Gm20362	1437835_a_at	Aar2		213000_at	MORC3	1568924_a_at	IQUB		1449469_at	Pkd2l2	1428111_at	Slc38a4		201596_x_at	KRT18	216594_x_at	AKR1C1		1460470_at	Acoxl	1416455_a_at	Cryab		1428347_at	Cyfip2	1430352_at	Adamts9		1444432_at	D330040H18Rik	1444432_at	D330040H18Rik
231650_s_at	SEZ6L	225442_at	DDR2		1427767_a_at	Cftr	1422141_s_at	Csprs		228654_at	SPIN4	221425_s_at	ISCA1		1460253_at	Cmtm7	1452471_at	Il17rd		204151_x_at	AKR1C1	203438_at	STC2		1450078_at	Nrk	1445328_at	Col4a4		1436853_a_at	Snca	1416464_at	Slc4a1		1422257_s_at	Cyp2b10	1422257_s_at	Cyp2b10
213515_x_at	HBG1 /// HBG2	226829_at	AFAP1L2		1416613_at	Cyp1b1	1416645_a_at	Afp		216860_s_at	GDF11	219555_s_at	CENPN		1416148_at	Laptm4b	1425759_at	Nobox		205357_s_at	AGTR1	202464_s_at	PFKFB3		1432361_a_at	Cenpp	1422016_a_at	Cenph		1423413_at	Ndrg1	1417399_at	Gas6		1443630_at		1443630_at
229004_at	ADAMTS15	206002_at	GPR64		1420777_a_at	4933400A11Rik	1456266_at			244475_at		205476_at	CCL20		1427931_s_at	Pdxk	1416084_at	Zfand5		212414_s_at	GLYR1///SEPT6	215071_s_at	HIST1H2AC		1435420_at	Slc4a5	1437033_a_at	Skp2		1447204_at		1439920_at			1421415_s_at	Gcnt2	1421415_s_at	Gcnt2
230865_at	LIX1	203640_at	MBNL2		1450884_at	Cd36	1421275_s_at	Socs4		220160_s_at	KPTN	229114_at	GAB1		1417702_a_at	Hnmt	1436761_s_at	Fam13c		219872_at	FAM198B	219054_at			1437486_at	Gprc5a	1439311_at	B830012L14Rik		1417471_s_at	D1Ertd622e	1450061_at	Enc1		1451780_at	Blnk	1451780_at	Blnk
217590_s_at	TRPA1	227816_at	NTN1		1421274_at	Socs4	1448082_at			1552531_a_at	NLRP11	203533_s_at	CUL5		1450923_at	Tgfb2	1427133_s_at	Lrp2		212758_s_at	ZEB1	204114_at	NID2		1455299_at	Vgll3	1423467_at	Ms4a4b		1417050_at	C1qtnf4	1425926_a_at	Otx2		1421694_a_at	Vcan	1421694_a_at	Vcan
206177_s_at	ARG1	205239_at	AREG		1448933_at	Pcdhb17	1427667_s_at	Tcrb-J		204009_s_at	KRAS	230288_at	FGF14		1435981_at	Nav2	1424516_at	B230354K17Rik		203434_s_at	MME	206686_at	PDK1		1444024_at	Ercc6l	1424719_a_at	Mapt		1457038_at	Frem2	1450857_a_at	Col1a2		1447831_s_at	Mtmr7	1447831_s_at	Mtmr7
229831_at	CNTN3	236031_x_at	FREM1		1421437_x_at	Pcdhb14	1433888_at	Atp2b2		207918_s_at	TSPY1 /// TSPY3 /// TSPY4 /// TSPY8	1552947_x_at	ZNF114		1417471_s_at	D1Ertd622e	1422583_at	Rab3b		37892_at	COL11A1	210303_at	MAB21L2		1426657_s_at	Gm8096///Phgdh	1429759_at	Rps6ka6		1429943_at	Ctbs	1458624_at	Rbm24		1450784_at	Reck	1450784_at	Reck
242964_at		226237_at	COL8A1		1437132_x_at	Nedd9	1431031_at	Arid4b		231570_at	FAM154A	210286_s_at	SLC4A7		1415822_at	Scd2	1422789_at	Aldh1a2		205649_s_at	FGA	215446_s_at	LOX		1427256_at	Vcan	1427123_s_at	Copg2os2		1423520_at	Lmnb1	1417797_a_at	Kdf1		1449187_at	Pdgfa	1449187_at	Pdgfa
221795_at	NTRK2	239975_at	HLA-DPB2		1425898_x_at	Olfm3	1418654_at	Hao2		236205_at	ABCC6P1	39248_at	AQP3		1437171_x_at	Gsn	1451230_a_at	Wbp5		201694_s_at	EGR1	201060_x_at	STOM		1425545_x_at	H2-D1	1456901_at	Adamts20		1434458_at	Fst	1448273_at	Gss		1439256_x_at	Gpr137b-ps	1439256_x_at	Gpr137b-ps
227645_at	PIK3R5	214660_at	ITGA1		1449658_at	AA536748	1418941_at	Pcdhb22		227525_at	GLCCI1	202672_s_at	ATF3		1418509_at	Cbr2	1433773_at	Rrm2b		217739_s_at	NAMPT	213032_at	NFIB		1417290_at	Lrg1	1422979_at	Suv39h2		1434766_at	Prkaa2	1426615_s_at	Ndrg4		1427355_at	Calca	1427355_at	Calca
213921_at	SST	227055_at	METTL7B		1424233_at	Meox2	1437913_at	Bcl2a1dBcl2a1bBcl2a1a		203615_x_at	SULT1A1	229085_at	LRRC3B		1453848_s_at	Zbed3	1418814_s_at	Ndufa12		206606_at	LIPC	219779_at	ZFHX4		1437611_x_at	Kif2c	1427076_at	Mpeg1		1457490_at		1448895_a_at	Ctnna2		1419532_at	Il1r2	1419532_at	Il1r2
206029_at	ANKRD1	206424_at	CYP26A1		1427186_a_at	Mef2a	1421807_at	Defb6		209820_s_at	TBL3	1553086_at	C11orf40		1455899_x_at	Socs3	1416021_a_at	Gm3601///Fabp5		208965_s_at	IFI16	211767_at	GINS4		1450496_a_at	Ska1	1428781_at	Dmkn		1428573_at	Chn2	1449877_s_at			1425008_a_at	Ifi203	1425008_a_at	Ifi203
244885_at		204446_s_at	ALOX5		1420821_at	Sgpp1	1426569_a_at	Frk		230012_at	C17orf44	208625_s_at	EIF4G1		1434614_at		1420148_at	Slc6a6		202934_at	HK2	212327_at	LIMCH1		1417634_at	Sod3	1428720_s_at	Iglc3///Iglc2///2010309G21Rik		1443088_at	9930031P18Rik	1417642_at	Aldh1a3		1425450_at	Chi3l4	1425450_at	Chi3l4
213568_at	OSR2	207220_at	ART4		1425597_a_at	Qk	1435370_a_at	Ces1d		237585_at	C4orf47	201420_s_at	WDR77		1460203_at	Itpr1	1417991_at	Dio1		204705_x_at	ALDOB	212353_at	SULF1		1437302_at	Adrb2	1421952_at	Capn6		1419442_at	Matn2	1449005_at	Slc16a3		1452123_s_at	Frmd4b	1452123_s_at	Frmd4b
228038_at	SOX2	228399_at	OSR1		1455601_at	Gm16793	1451830_a_at	Sptbn1		1568924_a_at	IQUB	222150_s_at	PION		1455972_x_at	Hadh	1451594_s_at	Serpinb6c		221376_at	FGF17	218484_at	NDUFA4L2		1426439_at	Ddx3y	1456326_at	Fndc3c1		1416474_at	Igdcc4	1429951_at	Ssbp2		1423506_a_at	Nnat	1423506_a_at	Nnat
241560_at		219970_at	GIPC2		1436696_x_at	Ceacam11	1420553_x_at	Serpina1a		221425_s_at	ISCA1	1553525_at	NLRP13		1415906_at	Tmsb4x	1433658_x_at	Pcbp4		209301_at	CA2	204802_at	RRAD		1435371_x_at	Ces1d	1435741_at	Pde8b		1420784_at	Scn11a	1443201_at			1450377_at	Thbs1	1450377_at	Thbs1
220294_at	KCNV1	210367_s_at	PTGES		1426063_a_at	Gem	1450555_at	Tex13		1562722_at	PRR20A /// PRR20B /// PRR20C /// PRR20D /// PRR20E	222753_s_at	SPCS3		1417623_at	Slc12a2	1451972_at	Glcci1		205603_s_at	DIAPH2	209443_at	SERPINA5		1450780_s_at	Hmga2	1417541_at	Hells		1422674_s_at	Crygc///Crygb	1428356_at	Osbp2		1449909_at	2010005H15Rik	1449909_at	2010005H15Rik
213609_s_at	SEZ6L	204891_s_at	LCK		1442745_x_at	Rbm39	1417807_at	Ufsp1		219555_s_at	CENPN	232693_s_at	FBXO16 /// ZNF395		1419573_a_at	Lgals1	1422492_at	Cpox		202234_s_at	SLC16A1	213592_at	APLNR		1416321_s_at	Prelp	1455223_at	Igf2bp1		1434264_at	Ank2	1418488_s_at	Ripk4		1431705_a_at	Mcoln2	1431705_a_at	Mcoln2
224219_s_at	TRPC4	219908_at	DKK2		1421670_a_at	Irak4	1420504_at	Slc6a14		205476_at	CCL20	208868_s_at	GABARAPL1		1438634_x_at	Lasp1	1450066_at	Ubr1		219737_s_at	PCDH9	218469_at	GREM1		1416455_a_at	Cryab	1460603_at	Samd9l		1419734_at	Actb	1426043_a_at	Capn3		1453239_a_at	Ankrd22	1453239_a_at	Ankrd22
1555229_a_at	C1S	218804_at	ANO1		1448022_at		1419580_at	Dlg4		229114_at	GAB1	207899_at	GIP		1428311_at	Ccdc6	1437112_at	Pld1		205151_s_at	TRIL	218959_at	HOXC10		1445328_at	Col4a4	1420884_at	Sln		1446921_at		1430195_at	2810043O03Rik		1459923_at	Bex6	1459923_at	Bex6
208893_s_at	DUSP6	218638_s_at	SPON2		1448002_x_at	2610001J05Rik	1451032_at	Fhl4		203533_s_at	CUL5	243364_at	AUTS2		1433508_at	Klf6	1437288_at	Impad1		205433_at	BCHE	219789_at	NPR3		1422016_a_at	Cenph	1455056_at	Lmo7		1436392_s_at	Tfap2c	1418835_at	Phlda1		1449564_at	Tpsg1	1449564_at	Tpsg1
206669_at	GAD1	202948_at	IL1R1		1427640_a_at	Runx1t1	1419442_at	Matn2		230288_at	FGF14	205593_s_at	PDE9A		1416009_at	Tspan3	1423186_at	Tiam2		219681_s_at	RAB11FIP1	210258_at	RGS13		1437033_a_at	Skp2	1452954_at	Ube2c		1434891_at	Ptgfrn	1422830_s_at	Drd4		1429637_at	Fam198b	1429637_at	Fam198b
200879_s_at	EPAS1	230147_at	F2RL2		1422090_a_at	Pfkfb2	1450338_x_at	Vmn2r-ps159		1552947_x_at	ZNF114	240731_at			1436756_x_at	Hadh	1452160_at	Tiparp		203887_s_at	THBD	205475_at	SCRG1		1439311_at	B830012L14Rik	1433610_at	AA986860		1455130_at	Spty2d1	1424292_at	Depdc1a		1417150_at	Slc6a4	1417150_at	Slc6a4
230238_at	ANKRD43	213143_at	C2orf72		1439382_x_at	Ddr1	1452494_s_at	Slco1b2		210286_s_at	SLC4A7	203921_at	CHST2		1449543_at	Zscan5b	1448704_s_at	Vimp		208456_s_at	RRAS2	203439_s_at	STC2		1423467_at	Ms4a4b	1433434_at	AW551984		1425749_at	Stxbp6	1448021_at	Fam46c		1453595_at	2900064B18Rik	1453595_at	2900064B18Rik
239272_at	MMP28	223761_at	FGF19		1460311_at	Srst	1431702_at			39248_at	AQP3	1554176_a_at	C3orf33		1417757_at	Unc13b	1424404_at	0610040J01Rik		204773_at	IL11RA	209267_s_at	SLC39A8		1436991_x_at	Gsn	1456510_x_at	Mettl7a2///Higd1c		1435435_at	Cttnbp2	1448265_x_at	Mpzl2		1436329_at	Egr3	1436329_at	Egr3
228762_at	LFNG	204689_at	HHEX		1452631_at	Rufy2	1450675_at	Smap2		202672_s_at	ATF3	217975_at	WBP5		1450759_at	Bmp6	1456036_x_at	Gsto1		221748_s_at	TNS1	213543_at	SGCD		1424719_a_at	Mapt	1457026_at	Liph		1439040_at	Cenpe	1455966_s_at	Nudt21		1436497_at	LOC100503785	1436497_at	LOC100503785
225728_at	SORBS2	238625_at	C1orf168		1418985_at	Cttnbp2nl	1455366_at	Mrpl52		229085_at	LRRC3B	203695_s_at	DFNA5		1451624_a_at	Phospho2	1425773_s_at	Nmnat1		211341_at	POU4F1	203407_at	PPL		1429759_at	Rps6ka6	1450677_at	Chek1		1458518_at	Cpeb2	1455121_at	Lcor		1421391_at	Vipr2	1421391_at	Vipr2
213622_at	COL9A2	207977_s_at	DPT		1452593_a_at	Tceb1	1421438_at	Pcdhb14		1553086_at	C11orf40	209710_at	GATA2		1439810_s_at	Pramel7	1435735_x_at	Vimp		204561_x_at	APOC2	221935_s_at	EOGT		1427123_s_at	Copg2os2	1429316_at	Rasgef1a		1419700_a_at	Prom1	1422557_s_at	Mt1		1426517_at	Gnaz	1426517_at	Gnaz
205542_at	STEAP1	204365_s_at	REEP1		1452177_at	Abcf3	1428041_at	BC028777		208625_s_at	EIF4G1	225458_at	LOC25845		1451112_s_at	Dap	1419247_at	Rgs2		213436_at	CNR1	206332_s_at	IFI16		1456901_at	Adamts20	1450781_at	Hmga2		1426642_at	Fn1	1437574_at	Adamts18		1439808_at	Ipcef1	1439808_at	Ipcef1
212444_at		235199_at	RNF125		1456569_x_at	Gsn	1433512_at	Fli1		201420_s_at	WDR77	239525_at	CTTNBP2NL		1425163_at	AI661453	1428580_at	Blvra		219672_at	AHSP	203872_at	ACTA1		1422979_at	Suv39h2	1417821_at	D17H6S56E-5		1440147_at	Lgi2	1437871_at	Pgm5		1453152_at	Mamdc2	1453152_at	Mamdc2
208195_at	TTN	225664_at	COL12A1		1427776_a_at	Fgfr4	1452366_at	Csgalnact1		222150_s_at	PION	1554089_s_at	SBDS /// SBDSP1		1422506_a_at	Cstb	1422852_at	Cib2		209198_s_at	SYT11	214298_x_at	2006-09-01		1427076_at	Mpeg1	1417023_a_at	Fabp4		1437528_x_at	A730017C20Rik	1418989_at	Ctse		1418535_at	Rgl1	1418535_at	Rgl1
203473_at	SLCO2B1	242899_at			1417256_at	Mmp13	1431203_at	Sdccag8		1553525_at	NLRP13	1557544_at	CCDC147		1423277_at	Ptprk	1416996_at	Tbc1d8		205311_at	DDC	207084_at	POU3F2		1428781_at	Dmkn	1421093_at	Slc7a10		1423259_at	Id4	1459512_at			1428468_at	3110043O21Rik	1428468_at	3110043O21Rik
223529_at	SYT4	211689_s_at	TMPRSS2		1455901_at	Chpt1	1425524_at	Rbm25		222753_s_at	SPCS3	209515_s_at	RAB27A		1435502_a_at	Brdt	1421720_a_at	Dtx2		213939_s_at	RUFY3	202554_s_at	GSTM3		1428720_s_at	Iglc3///Iglc2///2010309G21Rik	1429172_a_at	Ncapg		1455735_at	Ap1s3	1435055_a_at	Tom1		1419148_at	Avil	1419148_at	Avil
203472_s_at	SLCO2B1	243907_at			1427401_at	Chrna5	1424917_a_at	Wipi1		232693_s_at	FBXO16 /// ZNF395	220116_at	KCNN2		1439264_x_at	Lasp1	1439356_at	Flii		204712_at	WIF1	209691_s_at	DOK4		1421952_at	Capn6	1426906_at	Mndal		1449351_s_at	Pdgfc	1427356_at	Fam89a		1427318_s_at	Myof	1427318_s_at	Myof
214451_at	TFAP2B	243041_s_at			1425060_s_at	Clip1	1454783_at	Il13ra1		208868_s_at	GABARAPL1	227040_at	NHLRC3		1417790_at	Dok1	1448649_at	Enpep		206307_s_at	FOXD1	208286_x_at	POU5F1P4///POU5F1P3///POU5F1B///POU5F1		1456326_at	Fndc3c1	1418969_at	Skp2		1449468_at	St6galnac5	1451533_at	BC022687		1460531_at		1460531_at
210162_s_at	NFATC1	1555812_a_at	ARHGDIB		1419534_at	Olr1	1456437_x_at	C1rbC1ra		207899_at	GIP	215568_x_at	LYPLA2 /// LYPLA2P1		1450624_at	Bhmt	1419588_at	Spag1		221234_s_at	BACH2	205646_s_at	PAX6		1435741_at	Pde8b	1459913_at	Tnfsf10		1430352_at	Adamts9	1428636_at	Steap2		1432092_a_at	Gulp1	1432092_a_at	Gulp1
230478_at	OIT3	230135_at	HHIP		1426194_x_at	Rev3l	1425662_at	Cdadc1		243364_at	AUTS2	201645_at	TNC		1436073_at	Ccdc186	1460605_at	Crxos		207424_at	MYF5	203372_s_at	SOCS2		1417541_at	Hells	1425503_at	Gcnt2		1416464_at	Slc4a1	1428834_at	Dusp4		1422979_at	Suv39h2	1422979_at	Suv39h2
244745_at	RERG	230869_at	FAM155A		1438418_at	Ap5m1	1448197_at	Ceacam11		205593_s_at	PDE9A	236207_at	SSFA2		1420357_s_at	Xlr3b///Xlr3c///Xlr3a	1456388_at	Atp11a		213661_at	PAMR1	202935_s_at	SOX9		1455223_at	Igf2bp1	1454685_at	Gpr146		1417399_at	Gas6	1420891_at	Wnt7b		1425406_at	Clec4a2	1425406_at	Clec4a2
1570163_at		231001_at	FIBIN		1425385_a_at	Ighm	1415832_at	Agtr2		240731_at		220942_x_at	FAM162A		1456493_at	Sp110	1421814_at	Msn		201061_s_at	STOM	207574_s_at	GADD45B		1460603_at	Samd9l	1424967_x_at	Tnnt2		1423152_at	Vapb	1418733_at	Twist1		1419764_at	Chi3l3	1419764_at	Chi3l3
237193_s_at		205177_at	TNNI1		1436566_at	Rab40b	1438851_x_at	Cldn1		203921_at	CHST2	206648_at	ZNF571		1437211_x_at	Elovl5	1449686_s_at	Scp2		201848_s_at	BNIP3	204724_s_at	COL9A3		1420884_at	Sln	1451246_s_at	Aurkb		1439920_at		1435805_at	Lin7a		1435370_a_at	Ces1d	1435370_a_at	Ces1d
219936_s_at	GPR87	205984_at	CRHBP		1453674_at	Gcnt2	1449795_at	D2Ertd63e		1554176_a_at	C3orf33	223773_s_at	SNHG12		1450976_at	Ndrg1	1449888_at	Epas1		216899_s_at	SKAP2	200878_at	EPAS1		1455056_at	Lmo7	1415994_at	Cyp2e1		1450061_at	Enc1	1434499_a_at	Ldhb		1416298_at	Mmp9	1416298_at	Mmp9
238900_at	HLA-DRB1 /// HLA-DRB3 /// HLA-DRB4 /// HLA-DRB5 /// LOC100294036 /// LOC100510495	206054_at	KNG1		1460490_at	Mrpl15	1445689_at			217975_at	WBP5	213300_at	ATG2A		1428111_at	Slc38a4	1426438_at	Ddx3y		205443_at	SNAPC1	201849_at	BNIP3		1452954_at	Ube2c	1428809_at	1810010H24Rik		1425926_a_at	Otx2	1428525_at	4930488B01Rik		1429372_at	Sox11	1429372_at	Sox11
207197_at	ZIC3	229230_at	OSTalpha		1422504_at	Glrb	1432405_a_at	Plcz1		203695_s_at	DFNA5	215566_x_at	LYPLA2		1452471_at	Il17rd	1449307_at	Dbndd1		215783_s_at	ALPL	216963_s_at	GAP43		1433610_at	AA986860	1444176_at	Atp6v0d2		1450857_a_at	Col1a2	1458447_at	Cenpf		1426215_at	Ddc	1426215_at	Ddc
219195_at	PPARGC1A	208502_s_at	PITX1		1459926_at	C77068	1422221_at	Hand2		209710_at	GATA2	210649_s_at	ARID1A		1425759_at	Nobox	1419078_at	Nin		216594_x_at	AKR1C1	209357_at	CITED2		1433434_at	AW551984	1424128_x_at	Aurkb		1458624_at	Rbm24	1437445_at	Trpm1		1444693_at		1444693_at
1569886_a_at	GLB1L3	236302_at	PPM1E		1418106_at	Hey2	1431914_at	Pde3a		225458_at	LOC25845	229249_at			1416084_at	Zfand5	1417426_at	Srgn		203438_at	STC2	201170_s_at	BHLHE40		1453304_s_at	Ly6e	1453022_at	Gpihbp1		1417797_a_at	Kdf1	1459790_x_at	Alx3		1438324_at	9330182L06Rik	1438324_at	9330182L06Rik
231166_at	GPR155	230863_at	LRP2		1420108_at		1426057_a_at	Epha3		239525_at	CTTNBP2NL	204083_s_at	TPM2		1436761_s_at	Fam13c	1449449_at	Ptges		202464_s_at	PFKFB3	201859_at	SRGN		1456510_x_at	Mettl7a2///Higd1c	1450032_at	Slco2a1		1448273_at	Gss	1415931_at	Igf2		1435363_at	Plekhg1	1435363_at	Plekhg1
239587_at		204591_at	CHL1		1435239_at	Gria1	1420726_x_at	Tmlhe		1554089_s_at	SBDS /// SBDSP1	210854_x_at	SLC6A8		1427133_s_at	Lrp2	1433883_at	Tpm4		215071_s_at	HIST1H2AC	208399_s_at	EDN3		1457026_at	Liph	1428480_at	Cdca8		1426615_s_at	Ndrg4	1428303_at	Btbd17		1448954_at	Nrip3	1448954_at	Nrip3
220133_at	ODAM	227647_at	KCNE3		1438377_x_at	Slc13a3	1426420_at	Rbm26		1557544_at	CCDC147	225796_at	PXK		1424516_at	B230354K17Rik	1449002_at	Phlda3		219054_at		208719_s_at	DDX17		1450677_at	Chek1	1455028_at	Mapt		1448895_a_at	Ctnna2	1456387_at	Nol4		1434286_at	Trps1	1434286_at	Trps1
217287_s_at	TRPC6	242051_at			1432018_at	Ascl2	1431592_a_at	Sh3kbp1		209515_s_at	RAB27A	201596_x_at	KRT18		1422583_at	Rab3b	1434920_a_at	Evl		204114_at	NID2	214910_s_at	APOM		1429316_at	Rasgef1a	1449009_at	Tgtp2///Tgtp1		1449877_s_at		1440650_at			1435331_at	Pyhin1	1435331_at	Pyhin1
205983_at	DPEP1	209946_at	VEGFC		1420072_s_at		1425198_at	Ptpn2		220116_at	KCNN2	244601_at	DNAJC5		1422789_at	Aldh1a2	1417380_at	Iqgap1		206686_at	PDK1	202733_at	P4HA2		1450781_at	Hmga2	1440250_at	Col4a4		1417642_at	Aldh1a3	1438762_at			1449864_at	Il4	1449864_at	Il4
242868_at		206026_s_at	TNFAIP6		1421296_at	Tnfrsf10b	1450546_at	Ammecr1		227040_at	NHLRC3	237840_at	LOC388948		1451230_a_at	Wbp5	1415952_at	Mark2		210303_at	MAB21L2	204320_at	COL11A1		1417821_at	D17H6S56E-5	1426260_a_at	Ugt1a1///Ugt1a6b///Ugt1a9///Ugt1a5///Ugt1a7c///Ugt1a10///Ugt1a6a///Ugt1a2		1449005_at	Slc16a3	1438020_at	Hapln1		1436127_at	Crhbp	1436127_at	Crhbp
230496_at	FAM123A	224941_at	PAPPA		1454651_x_at	Mbp	1419002_s_at	Baat		215568_x_at	LYPLA2 /// LYPLA2P1	206544_x_at	SMARCA2		1433773_at	Rrm2b	1420011_s_at	Xbp1		215446_s_at	LOX	209121_x_at	NR2F2		1417023_a_at	Fabp4	1438858_x_at	H2-Aa		1429951_at	Ssbp2	1419420_at	St6galnac5		1454472_at	2900092N22Rik	1454472_at	2900092N22Rik
216833_x_at	GYPB	204719_at	ABCA8		1456606_a_at	Phactr1Chst11	1456312_x_at	Gsn		201645_at	TNC	223503_at	TMEM163		1418814_s_at	Ndufa12	1438633_x_at	Lasp1		201060_x_at	STOM	211864_s_at	MYOF		1421093_at	Slc7a10	1433893_s_at	Spag5		1451190_a_at	Sbk1	1429228_at	Cep128		1437232_at	Bpil2	1437232_at	Bpil2
206239_s_at	SPINK1	209318_x_at	PLAGL1		1424605_at	Pcsk5	1420988_at	Polh		236207_at	SSFA2	212543_at	AIM1		1416021_a_at	Gm3601///Fabp5	1460207_s_at	E2f5		213032_at	NFIB	217623_at	MYLK3		1429172_a_at	Ncapg	1422430_at	Fignl1		1443201_at		1437419_at	Bmp2k		1438566_at	St8sia6	1438566_at	St8sia6
232481_s_at	SLITRK6	237802_at	XKR4		1434751_at	Ids	1423410_at	Meig1		214642_x_at	MAGEA5	209804_at	DCLRE1A		1420148_at	Slc6a6	1454858_x_at	Mettl7a1		219779_at	ZFHX4	207373_at	HOXD10		1426906_at	Mndal	1421855_at	Fgl2		1428356_at	Osbp2	1419081_at	Atg10		1420924_at	Timp2	1420924_at	Timp2
206208_at	CA4	202950_at	CRYZ		1431706_at	Ipo5	1439366_at	Grsf1		220942_x_at	FAM162A	242963_at	SGMS2		1436773_x_at	Marveld1	1424308_at	Slc24a3		211767_at	GINS4	221031_s_at	APOLD1		1418969_at	Skp2	1424511_at	Aurka		1418488_s_at	Ripk4	1449319_at	Rspo1		1427482_a_at	Car8	1427482_a_at	Car8
223282_at	TSHZ1	210998_s_at	HGF		1452348_s_at	MndalMndaIfi205Ifi204	1456084_x_at	Fmod		206648_at	ZNF571	242334_at	NLRP4		1417991_at	Dio1	1450981_at	Cnn2		212327_at	LIMCH1	206282_at	NEUROD1		1459913_at	Tnfsf10	1438833_at	Casc5		1426043_a_at	Capn3	1423693_at	Cela1		1425519_a_at	Cd74	1425519_a_at	Cd74
206325_at	SERPINA6	215933_s_at	HHEX		1437515_at	Prl2c1Gm7040Prl2c5Prl2c4Prl2c3Prl2c2	1427511_at			223773_s_at	SNHG12	216581_at			1451594_s_at	Serpinb6c	1433603_at	Ndufs6		212353_at	SULF1	202581_at	HSPA1B///HSPA1A		1425503_at	Gcnt2	1428104_at	Tpx2		1430195_at	2810043O03Rik	1446497_at			1425784_a_at	Olfm1	1425784_a_at	Olfm1
209121_x_at	NR2F2	207854_at	GYPE		1420665_at	Itgb3bp	1439296_at	Prickle3		213300_at	ATG2A	232530_at	PLD1		1433658_x_at	Pcbp4	1454862_at	Phldb2		218484_at	NDUFA4L2	210139_s_at	PMP22		1454685_at	Gpr146	1417426_at	Srgn		1418835_at	Phlda1	1449229_a_at	Cdkl2		1430604_a_at	Dab2	1430604_a_at	Dab2
236313_at	CDKN2B	204596_s_at	STC1		1448961_at	Plscr2	1436620_at	Cep95		215566_x_at	LYPLA2	217871_s_at	MIF		1451972_at	Glcci1	1460226_at	Trap1a		204802_at	RRAD	216604_s_at	SLC7A8		1424967_x_at	Tnnt2	1420992_at	Ankrd1		1422830_s_at	Drd4	1455905_at	2610507B11Rik		1415965_at	Scd1	1415965_at	Scd1
224942_at	PAPPA	221376_at	FGF17		1424443_at	Tm6sf1	1449788_at			210649_s_at	ARID1A	206343_s_at	NRG1		1450635_at	Alppl2	1420504_at	Slc6a14		209443_at	SERPINA5	210942_s_at	ST3GAL6		1451246_s_at	Aurkb	1449708_s_at	Chek1		1424292_at	Depdc1a	1418283_at	Cldn4		1437401_at	Igf1	1437401_at	Igf1
206935_at	PCDH8	206247_at	MICB		1428392_at	Rassf2	1418219_at	Il15		229249_at		209098_s_at	JAG1		1422492_at	Cpox	1419054_a_at	Ptpn21		213592_at	APLNR	203030_s_at	PTPRN2		1415994_at	Cyp2e1	1454694_a_at	Top2a		1448021_at	Fam46c	1421749_at	Lin28a		1460416_s_at	Csprs /// Gm7592 /// Gm7609 /// LOC100503923	1460416_s_at	Csprs /// Gm7592 /// Gm7609 /// LOC100503923
222484_s_at	CXCL14	228904_at	HOXB3		1419249_at	Cdk14	1422542_at	Gpr34		204083_s_at	TPM2	227936_at	TMEM68		1450066_at	Ubr1	1420928_at	St6gal1		215389_s_at	TNNT2	213943_at	TWIST1		1428809_at	1810010H24Rik	1437251_at	Cdca2		1448265_x_at	Mpzl2	1417644_at	Sspn		1424832_at	Cd300ld	1424832_at	Cd300ld
205506_at	VIL1	219087_at	ASPN		1449671_at	AU021895Gpr137b	1432007_s_at	Ap2a2		210854_x_at	SLC6A8	223394_at	SERTAD1		1437112_at	Pld1	1422824_s_at	Eps8		205589_at	MYL3	204596_s_at	STC1		1444176_at	Atp6v0d2	1418264_at	Cenpk		1433512_at	Fli1	1438303_at	Tgfb2		1450392_at	Abca1	1450392_at	Abca1
206373_at	ZIC1	227752_at	SPTLC3		1419933_at	Pdrg1	1437472_at	Unc13a		225796_at	PXK	203556_at	ZHX2		1437288_at	Impad1	1450395_at	Slc22a5		218469_at	GREM1	206524_at	T		1424128_x_at	Aurkb	1418454_at	Mfap5		1455966_s_at	Nudt21	1454886_x_at	Trim9		1429428_at	Tcf7l2	1429428_at	Tcf7l2
228844_at	SLC13A5	242906_at			1423084_at	B3galt2	1451155_at	Celf2		201596_x_at	KRT18	230200_at	NSUN6		1423000_a_at	Dgke	1426218_at	Glcci1		218959_at	HOXC10	218353_at	RGS5		1453022_at	Gpihbp1	1448973_at	Sult1d1		1455121_at	Lcor	1450627_at	Ank		1424352_at	Cyp4a12a	1424352_at	Cyp4a12a
1569225_a_at	SCML4	201288_at	ARHGDIB		1427675_at	Vmn1r45	1427217_at	Zfp455		244601_at	DNAJC5	204759_at	RCBTB2		1423186_at	Tiam2	1434196_at	Dnaja4		219789_at	NPR3	205075_at	SERPINF2		1450032_at	Slco2a1	1449699_s_at	C330027C09Rik		1422557_s_at	Mt1	1441231_at	Gm3626		1421775_at	Fcer1a	1421775_at	Fcer1a
211298_s_at	ALB	205741_s_at	DTNA		1449599_at		1449826_a_at	Fgf2		237840_at	LOC388948	219874_at	SLC12A8		1452160_at	Tiparp	1448987_at	Acadl		210258_at	RGS13	210540_s_at	B4GALT4		1428480_at	Cdca8	1449199_at	Muc1		1438487_s_at	Zzz3	1429216_at	Paqr3		1419695_at	St8sia1	1419695_at	St8sia1
223642_at	ZIC2	206101_at	ECM2		1438909_at	Sccpdh	1428044_at	Ap3s2		206544_x_at	SMARCA2	1566606_a_at	TEX9		1448704_s_at	Vimp	1429456_a_at	Polr3e		205475_at	SCRG1	217388_s_at	KYNU		1455028_at	Mapt	1420913_at	Slco2a1		1437574_at	Adamts18	1449368_at	Dcn		1435436_at	Epas1	1435436_at	Epas1
207695_s_at	IGSF1	215389_s_at	TNNT2		1425555_at	Cdk12	1416828_at	Snap25		223503_at	TMEM163	222747_s_at	SCML1		1416343_a_at	Lamp2	1448733_at	Bmi1		203439_s_at	STC2	209487_at	RBPMS		1449009_at	Tgtp2///Tgtp1	1429184_at	Gvin1		1437871_at	Pgm5	1424232_a_at	Cmtr2		1430645_at	Cd200r3	1430645_at	Cd200r3
223235_s_at	SMOC2	202409_at	IGF2 /// INS-IGF2		1425123_at	Klhl36	1449764_x_at	Ssx2ip		212543_at	AIM1	1558437_at	IGHE		1427349_x_at	Zfp931	1425537_at	Ppm1a		209267_s_at	SLC39A8	205041_s_at	ORM2///ORM1		1440250_at	Col4a4	1415945_at	Mcm5		1439307_at		1448602_at	Pygm		1435176_a_at	Id2	1435176_a_at	Id2
213006_at	CEBPD	1570234_at			1449577_x_at	Tpm2	1422726_x_at	Speer4a		209804_at	DCLRE1A	226811_at	FAM46C		1424404_at	0610040J01Rik	1451095_at	Asns		213543_at	SGCD	205682_x_at	APOM		1435106_at	Limch1	1434369_a_at	Cryab		1418989_at	Ctse	1435184_at	Npr3		1426368_at	Rin2	1426368_at	Rin2
242626_at	SAMD5	1560739_a_at			1427856_a_at	Igkv19-93	1422618_x_at	Gm4297Gm10230Gm14632Gm10488Gm14819Gm10486Gm10058Gm14525Gm2030Gm2012Gm6121Gm5934Gm5169		242963_at	SGMS2	211596_s_at	LRIG1		1456036_x_at	Gsto1	1421594_a_at	Sytl2		203407_at	PPL	202450_s_at	CTSK		1426260_a_at	Ugt1a1///Ugt1a6b///Ugt1a9///Ugt1a5///Ugt1a7c///Ugt1a10///Ugt1a6a///Ugt1a2	1453593_at	Vgll3		1459512_at		1456789_at	Zfp462		1425785_a_at	Txk	1425785_a_at	Txk
241612_at	FOXD3	224061_at	INMT		1425499_at		1435884_at	Itsn1		242334_at	NLRP4	225856_at			1448199_at	Ankrd10	1429177_x_at	Sox17		221935_s_at	EOGT	202508_s_at	SNAP25		1438858_x_at	H2-Aa	1449154_at	Col11a1		1435055_a_at	Tom1	1417358_s_at	Sorbs1		1458124_at	Iqgap1	1458124_at	Iqgap1
205018_s_at	MBNL2	217388_s_at	KYNU		1449856_at	Rgs18	1443001_at	C78344		216581_at		225657_at	LOC152217		1425773_s_at	Nmnat1	1448834_at	Foxm1		206332_s_at	IFI16	205413_at	MPPED2		1433893_s_at	Spag5	1427320_at	Copg2os2		1427356_at	Fam89a	1439209_at	Tcf12		1422631_at	Ahr	1422631_at	Ahr
229670_at		207118_s_at	MMP23A /// MMP23B		1419279_at	Pip4k2a	1448040_at	Tfpt		232530_at	PLD1	207678_s_at	SOX30		1454632_at	Tmem229b	1418686_at	Oas1c		203872_at	ACTA1	215726_s_at	CYB5A		1422430_at	Fignl1	1434252_at	Tmcc3		1449280_at	Esm1	1416002_x_at	Cotl1		1417420_at	Ccnd1	1417420_at	Ccnd1
231746_at	MIXL1	236652_at	LOC149703		1426064_at	Cyp3a44	1421363_at	Cyp2c39		217871_s_at	MIF	201279_s_at	DAB2		1435735_x_at	Vimp	1449450_at	Ptges		214298_x_at	2006-09-01	37117_at	PRR5-ARHGAP8///ARHGAP8		1421855_at	Fgl2	1455980_a_at	Gas2l3		1451533_at	BC022687	1415812_at	Gsn		1446631_at	Gm14047	1446631_at	Gm14047
229092_at	NR2F2	233536_at	ASXL3		1418162_at	Tlr4	1419131_at	F13b		206343_s_at	NRG1	217755_at	HN1		1419247_at	Rgs2	1416498_at	Ppic		202746_at	ITM2A	203961_at	NEBL		1424511_at	Aurka	1451731_at	Abca3		1442473_at		1443509_at			1450808_at	Fpr1	1450808_at	Fpr1
243221_at	FAM20A	210103_s_at	FOXA2		1442566_at	C78878	1420431_at	Rptn		209098_s_at	JAG1	227021_at	KDM1B		1428580_at	Blvra	1448793_a_at	Sdc4		207084_at	POU3F2	203739_at	ZNF217		1438833_at	Casc5	1436279_at	Slc26a7		1428636_at	Steap2	1421756_a_at	Gpr19		1418569_at	Fblim1	1418569_at	Fblim1
1555997_s_at	IGFBP5	208747_s_at	C1S		1424083_at	Ptbp3	1447984_at	D1Ertd75e		227936_at	TMEM68	227190_at	TMEM37		1422852_at	Cib2	1424168_a_at	Capzb		202554_s_at	GSTM3	204743_at	TAGLN3		1428104_at	Tpx2	1435026_at	Spock2		1428834_at	Dusp4	1440430_at	A130004G07Rik		1440837_at	H2-Ob	1440837_at	H2-Ob
232176_at	SLITRK6	206326_at	GRP		1419845_at	Dlx1as	1419042_at	Iigp1		223394_at	SERTAD1	200624_s_at	MATR3		1416996_at	Tbc1d8	1452514_a_at	Kit		209691_s_at	DOK4	219908_at	DKK2		1444767_at		1439794_at	Ntn4		1420891_at	Wnt7b	1451912_a_at	Fgfrl1		1434583_at	Tmem26	1434583_at	Tmem26
205268_s_at	ADD2	228442_at	NFATC2		1419992_x_at	Rab3il1	1426173_at			203556_at	ZHX2	205217_at	TIMM8A		1419202_at	Cst7	1434150_a_at	Mettl7a2///Higd1c///Mettl7a1		208286_x_at	POU5F1P4///POU5F1P3///POU5F1B///POU5F1	204865_at	CA3		1417426_at	Srgn	1424451_at	Acaa1b		1418733_at	Twist1	1455304_at	Unc13c		1428057_a_at	Ahnak	1428057_a_at	Ahnak
213131_at	OLFM1	240104_at			1437767_s_at	Aktip	1421163_a_at	Nfia		237090_at	LOC100506113	1557424_at			1421720_a_at	Dtx2	1448192_s_at	Prps1l3///Prps1		205646_s_at	PAX6	206018_at	FOXG1		1420992_at	Ankrd1	1429660_s_at	Smc2		1435805_at	Lin7a	1448929_at	F13a1		1460302_at	Thbs1	1460302_at	Thbs1
204848_x_at	HBG1 /// HBG2	224940_s_at	PAPPA		1420279_at	Prss58	1416124_at	Ccnd2		230200_at	NSUN6	206616_s_at	ADAM22		1439356_at	Flii	1423747_a_at	Pdk1		203372_s_at	SOCS2	211020_at	GCNT2		1449708_s_at	Chek1	1435701_at	Cyyr1		1434499_a_at	Ldhb	1421881_a_at	Elavl2		1419442_at	Matn2	1419442_at	Matn2
229554_at		216504_s_at	SLC39A8		1422412_x_at	Ear3	1427157_at	Ccdc85a		204759_at	RCBTB2	222456_s_at	LIMA1		1448649_at	Enpep	1449106_at	Gpx3		219263_at	RNF128	221728_x_at	XIST		1454694_a_at	Top2a	1448226_at	Rrm2		1445773_at		1429474_at	Ptgr2		1443086_at	Alcam	1443086_at	Alcam
205041_s_at	ORM1 /// ORM2	228051_at	KIAA1244		1426807_at	Lta4h	1451711_at	Wnt9b		219874_at	SLC12A8	228293_at	DEPDC7		1419588_at	Spag1	1417869_s_at	Ctsz		200974_at	ACTA2	218197_s_at	OXR1		1437251_at	Cdca2	1436367_at	Ptprb		1428525_at	4930488B01Rik	1423669_at	Col1a1		1427985_at	Spin4	1427985_at	Spin4
229147_at	RASSF6	243805_at	CCBE1		1420579_s_at	Cftr	1422695_at	Ttyh1		1566606_a_at	TEX9	223682_s_at	EIF1AD		1417165_at	Mbd2	1455276_x_at	1110004E09Rik		202935_s_at	SOX9	207836_s_at	RBPMS		1418264_at	Cenpk	1457271_at	Cym		1458447_at	Cenpf	1455980_a_at	Gas2l3		1455792_x_at	Ndn	1455792_x_at	Ndn
211821_x_at	GYPA	232397_at	LOC100507039		1424845_a_at	Cep68	1451633_a_at	Gngt1		222747_s_at	SCML1	220122_at	MCTP1		1460605_at	Crxos	1433702_at	Ermp1		204534_at	VTN	209016_s_at	KRT7		1418454_at	Mfap5	1448872_at	Reg3g		1437445_at	Trpm1	1452253_at	Crim1		1437689_x_at	Clu	1437689_x_at	Clu
238755_at	RASSF10	228333_at	ZEB2		1452003_at	Rbm14	1421665_a_at	Gnrhr		1558437_at	IGHE	223839_s_at	SCD		1456388_at	Atp11a	1428122_s_at	Mvb12b		207574_s_at	GADD45B	205000_at	DDX3Y		1448973_at	Sult1d1	1416749_at	Htra1		1459790_x_at	Alx3	1449130_at	Cd1d1		1425407_s_at	Clec4a2 /// Clec4b1	1425407_s_at	Clec4a2 /// Clec4b1
231731_at	OTX2	203649_s_at	PLA2G2A		1456048_at	Cpeb3	1427221_at	Slc6a20a		226811_at	FAM46C	1554300_a_at	SVOPL		1421814_at	Msn	1425220_x_at	AF067061		204724_s_at	COL9A3	209446_s_at	COA1		1449699_s_at	C330027C09Rik	1457867_at	Sgpp2		1415931_at	Igf2	1429463_at	Prkaa2		1419474_a_at	Ehf	1419474_a_at	Ehf
220393_at	LGSN	231341_at	SLC35D3		1422392_at	Vmn1r15	1427673_a_at	Sema3e		211596_s_at	LRIG1	227006_at	PPP1R14A		1449686_s_at	Scp2	1419984_s_at	Zfp644		200878_at	EPAS1	221029_s_at	WNT5B		1456341_a_at	Klf9	1428288_at	Klf9		1428303_at	Btbd17	1441165_s_at	Clstn2		1456929_at	BC042782	1456929_at	BC042782
225442_at	DDR2	218541_s_at	C8orf4		1421195_at	Cckar	1422124_a_at	Ptprc		225856_at		1557212_at	FLJ33065		1449888_at	Epas1	1422785_at	Rasa2		201849_at	BNIP3	203992_s_at	KDM6A		1449199_at	Muc1	1448314_at	Cdk1		1456387_at	Nol4	1425643_at	Gypa		1437250_at	Mreg	1437250_at	Mreg
226829_at	AFAP1L2	204733_at	KLK6		1420235_at	Bphl	1424679_at	Mab21l1		225657_at	LOC152217	1556096_s_at	UNC13C		1426438_at	Ddx3y	1422730_at	Limd1		216963_s_at	GAP43	205594_at	ZNF652		1419709_at	Stfa3	1438020_at	Hapln1		1440650_at		1458140_at	Slit2		1434917_at	Cobl	1434917_at	Cobl
232224_at	MASP1	211421_s_at	RET		1426506_at	Evi2bEvi2a	1430891_at	Dusp12		207678_s_at	SOX30	211373_s_at	PSEN2		1449307_at	Dbndd1	1454656_at	Spata13		212225_at	EIF1	209496_at	RARRES2		1419153_at	2810417H13Rik	1417025_at	H2-Eb1		1438762_at		1460474_at	2610028L16Rik		1419706_a_at	Akap12	1419706_a_at	Akap12
206002_at	GPR64	244387_at			1430598_at	Crem	1451941_a_at	Fcgr2b		201279_s_at	DAB2	205470_s_at	KLK11		1419078_at	Nin	1460184_at	Hadh		209357_at	CITED2	206669_at	GAD1		1420913_at	Slco2a1	1458374_at	Mis18bp1		1438020_at	Hapln1	1442393_at			1459665_s_at	Mrvi1	1459665_s_at	Mrvi1
203640_at	MBNL2	217757_at	A2M		1422083_at	Tlr9	1449036_at	Rnf128		217755_at	HN1	223374_s_at	B3GALNT1		1418555_x_at	Spic	1418153_at	Lama1		201170_s_at	BHLHE40	202620_s_at	PLOD2		1429184_at	Gvin1	1456656_at	Lin7a		1419420_at	St6galnac5	1434610_at	Plec		1434891_at	Ptgfrn	1434891_at	Ptgfrn
227816_at	NTN1	217720_at	CHCHD2		1420743_a_at	Ppp3cc	1421741_at	Cyp3a16		227021_at	KDM1B	206175_x_at	ZNF222		1417426_at	Srgn	1426649_at	Tmeff1		201859_at	SRGN	212538_at	DOCK9		1416006_at	Mdk	1424629_at	Brca1		1429228_at	Cep128	1450990_at	Gpc3		1418104_at	Nrip3	1418104_at	Nrip3
205239_at	AREG	236577_at			1424961_at	Tapbpl	1415871_at	Tgfbi		227190_at	TMEM37	209631_s_at	GPR37		1449449_at	Ptges	1436301_at	Dstyk		208399_s_at	EDN3	206894_at	APOA4		1415945_at	Mcm5	1449254_at	Spp1		1437419_at	Bmp2k	1450259_a_at	Stat5a		1424112_at	Igf2r	1424112_at	Igf2r
236031_x_at	FREM1	229485_x_at	SHISA3		1452417_x_at	Igkv6-23Igkv4-53Igkv8-30Igkj1Igk-V28Igkc	1420898_at	Snap23		200624_s_at	MATR3	213390_at	ZC3H4		1433883_at	Tpm4	1425564_at	Rest		208719_s_at	DDX17	221974_at	IPW		1434369_a_at	Cryab	1428289_at	Klf9		1419081_at	Atg10	1438333_at	Prtg		1423016_a_at	Gypa	1423016_a_at	Gypa
243932_at		223794_at	ARMC4		1424464_s_at	Mfsd6	1432349_a_at	Sync		205217_at	TIMM8A	206218_at	MAGEB2		1449002_at	Phlda3	1436905_x_at	Laptm5		214910_s_at	APOM	201349_at	SLC9A3R1		1453593_at	Vgll3	1419608_a_at	Mia		1449319_at	Rspo1	1428574_a_at	Chn2		1449049_at	Tlr1	1449049_at	Tlr1
226237_at	COL8A1	219995_s_at	ZNF750		1432139_at	Srpk3	1426155_a_at	Osr2		1557424_at		226132_s_at	MANEAL		1434920_a_at	Evl	1417558_at	Fyn		202733_at	P4HA2	210087_s_at	MPZL1		1449154_at	Col11a1	1439510_at	Sgol1		1423693_at	Cela1	1434528_at	Aard		1456380_x_at	Cnn3	1456380_x_at	Cnn3
239975_at	HLA-DPB2	209582_s_at	CD200		1437835_a_at	Aar2	1456212_x_at	Socs3		206616_s_at	ADAM22	204776_at	THBS4		1417380_at	Iqgap1	1460255_at	Tnfsf13b		204320_at	COL11A1	219181_at	LIPG		1427320_at	Copg2os2	1435748_at	Gda		1446497_at		1456862_at	Six4		1424464_s_at	Mfsd6	1424464_s_at	Mfsd6
214660_at	ITGA1	223605_at	SLC25A18		1421399_at	Insm1	1427677_a_at	Sox6		222456_s_at	LIMA1	208763_s_at	TSC22D3		1459880_at	Hnrnpab	1417022_at	Slc7a3		209121_x_at	NR2F2	200606_at	DSP		1434252_at	Tmcc3	1448764_a_at	Fabp1		1455901_at	Chpt1	1424824_at	Slain1		1450881_s_at	Gpr137b	1450881_s_at	Gpr137b
227055_at	METTL7B	205729_at	OSMR		1422141_s_at	Csprs	1449808_at			228293_at	DEPDC7	204438_at	MRC1 /// MRC1L1		1415952_at	Mark2	1418076_at	St14		204803_s_at	RRAD	219326_s_at	B3GNT2		1455980_a_at	Gas2l3	1450958_at	Tm4sf1		1449229_a_at	Cdkl2	1435287_at	Add2		1452291_at	Arap2	1452291_at	Arap2
206424_at	CYP26A1	210049_at	SERPINC1		1416645_a_at	Afp	1430749_at	2810040C05Rik		223682_s_at	EIF1AD	222472_at	AFTPH		1420011_s_at	Xbp1	1417654_at	Sdc4		211864_s_at	MYOF	200795_at	SPARCL1		1451731_at	Abca3	1420464_s_at	Gm14548///Gm10693///Pirb///Pira7///Pira6///Pira4///Lilra6///Pira2///Pira11///Pira1		1455905_at	2610507B11Rik	1416770_at	Stk25		1422009_at	Atp1b2	1422009_at	Atp1b2
214719_at	SLC46A3	206070_s_at	EPHA3		1456266_at		1456770_at	Zfp14		220122_at	MCTP1	1556834_at			1438251_x_at	Htra1	1450163_a_at	Wrn		217623_at	MYLK3	203929_s_at	MAPT		1436279_at	Slc26a7	1435554_at	Tmcc3		1418283_at	Cldn4	1439618_at	Pde10a		1454677_at	Timp2	1454677_at	Timp2
204446_s_at	ALOX5	1554242_a_at	COCH		1421275_s_at	Socs4	1459909_at	Nfix		223839_s_at	SCD	208934_s_at	LGALS8		1451446_at	Antxr1	1455007_s_at	Gpt2		207373_at	HOXD10	204036_at	LPAR1		1435026_at	Spock2	1437171_x_at	Gsn		1421749_at	Lin28a	1455203_at	A930003A15Rik		1449141_at	Fblim1	1449141_at	Fblim1
207220_at	ART4	214791_at	SP140L		1448082_at		1436213_a_at	Kansl1l		1554300_a_at	SVOPL	200821_at	LAMP2		1427143_at	Kdm5b	1437279_x_at	Sdc1		222371_at		215768_at			1439794_at	Ntn4	1429900_at	5330406M23Rik		1417644_at	Sspn	1429400_at	Clcn5		1435858_at	Tmem215	1435858_at	Tmem215
228399_at	OSR1	210095_s_at	IGFBP3		1456190_a_at	Acsm2	1417853_at	Clca1		227006_at	PPP1R14A	207122_x_at	SULT1A2		1438633_x_at	Lasp1	1417896_at	Tjp3		221031_s_at	APOLD1	204409_s_at	EIF1AY		1424451_at	Acaa1b	1425496_at	Abca3		1438303_at	Tgfb2	1421074_at	Cyp7b1		1429824_at	4930550C14Rik	1429824_at	4930550C14Rik
219970_at	GIPC2	226553_at	TMPRSS2		1427667_s_at	Tcrb-J	1449122_at	Ubxn2b		1557212_at	FLJ33065	213524_s_at	G0S2		1460207_s_at	E2f5	1419104_at	Abhd6		206282_at	NEUROD1	211527_x_at	VEGFA		1421375_a_at	S100a6	1436847_s_at	Cdca8		1454886_x_at	Trim9	1423585_at	Igfbp7		1427442_a_at	App	1427442_a_at	App
210367_s_at	PTGES	235183_at			1433888_at	Atp2b2	1454070_a_at	Ddhd1		1556096_s_at	UNC13C	204980_at	CLOCK		1454858_x_at	Mettl7a1	1439012_a_at	Dck		202581_at	HSPA1B///HSPA1A	213992_at	COL4A6		1429660_s_at	Smc2	1428835_at	Myh14		1450627_at	Ank	1421072_at	Irx5		1423805_at	Dab2	1423805_at	Dab2
204891_s_at	LCK	219836_at	ZBED2		1431031_at	Arid4b	1419610_at	Ccr1		211373_s_at	PSEN2	218188_s_at	TIMM13		1424308_at	Slc24a3	1426721_s_at	Tiparp		210139_s_at	PMP22	208443_x_at	SHOX2		1435701_at	Cyyr1	1435560_at	Itgal		1452292_at	Ap2b1	1425786_a_at	Hsf4		AFFX-18SRNAMur/X00686_M_at		AFFX-18SRNAMur/X00686_M_at
219908_at	DKK2	223283_s_at	TSHZ1		1447969_at	Mcm9	1450784_at	Reck		205470_s_at	KLK11	202431_s_at	MYC		1450981_at	Cnn2	1451723_at	Cnot6l		216604_s_at	SLC7A8	209596_at	MXRA5		1448226_at	Rrm2	1435005_at	Cenpe		1441231_at	Gm3626	1452657_at	Ap1s2		1430612_at	1810033B17Rik	1430612_at	1810033B17Rik
218804_at	ANO1	1562058_at			1418654_at	Hao2	1424270_at	Dclk1		223374_s_at	B3GALNT1	222669_s_at	SBDS /// SBDSP1		1433603_at	Ndufs6	1417185_at	Ly6a		210942_s_at	ST3GAL6	201169_s_at	BHLHE40		1436367_at	Ptprb	1416757_at	Zwilch		1430096_at	2900017F05Rik	1428942_at	Mt2		1427395_a_at	Aldh1a3	1427395_a_at	Aldh1a3
218638_s_at	SPON2	206291_at	NTS		1418941_at	Pcdhb22	1417899_at	Zp3r		206175_x_at	ZNF222	220305_at	MAVS		1454862_at	Phldb2	1423422_at	Asb4		203030_s_at	PTPRN2	201624_at	DARS		1457271_at	Cym	1451563_at	Emr4		1429216_at	Paqr3	1428301_at	Gm10128///Gm3696///Gm3558///Gm2897///Gm10406///Gm3373///Gm5796		1440900_at	Gpr174	1440900_at	Gpr174
202948_at	IL1R1	1569768_at			1437913_at	Bcl2a1dBcl2a1bBcl2a1a	1421591_at	Cylc1		209631_s_at	GPR37	202487_s_at	H2AFV		1433842_at	Lrrfip1	1422178_a_at	Rab17		213943_at	TWIST1	214295_at	KIAA0485		1448872_at	Reg3g	1416120_at	Rrm2		1449368_at	Dcn	1452433_at			1422134_at	Fosb	1422134_at	Fosb
230147_at	F2RL2	210905_x_at	POU5F1P4		1421807_at	Defb6	1424977_at	Ppp1r42		213390_at	ZC3H4	1557085_at	PLAC1L		1460226_at	Trap1a	1421392_a_at	Birc3		204596_s_at	STC1	215599_at	GUSBP3		1416749_at	Htra1	1418580_at	Rtp4		1424232_a_at	Cmtr2	1456139_at	Airn		1425504_at	Mylk	1425504_at	Mylk
213143_at	C2orf72	205769_at	SLC27A2		1426569_a_at	Frk	1420680_at	Cts8		206218_at	MAGEB2	221154_at	TRIM49 /// TRIM49L2		1420504_at	Slc6a14	1418025_at	Bhlhe40		206524_at	T	202071_at	SDC4		1416468_at	Aldh1a1	1422535_at	Ccne2		1448602_at	Pygm	1450130_at	Xpr1		1451798_at	Il1rn	1451798_at	Il1rn
223761_at	FGF19	229327_s_at			1427459_at	Cpn2	1449172_a_at	Lin7b		226132_s_at	MANEAL	213271_s_at	DOPEY1		1419054_a_at	Ptpn21	1436026_at	Zfp703		218353_at	RGS5	218976_at	DNAJC12		1457867_at	Sgpp2	1436948_a_at	Tmem255a		1435184_at	Npr3	1424797_a_at	Pitx2		1434413_at	Igf1	1434413_at	Igf1
204689_at	HHEX	1554966_a_at	FILIP1L		1435370_a_at	Ces1d	1437195_x_at	Mapk10		220445_s_at	CSAG2 /// CSAG3	226374_at	CXADR		1420928_at	St6gal1	1451147_x_at	Csdc2		205075_at	SERPINF2	205777_at	DUSP9		1428288_at	Klf9	1438161_s_at	Rfc4		1456789_at	Zfp462	1429051_s_at	Sox11		1446720_at		1446720_at
238625_at	C1orf168	204114_at	NID2		1451830_a_at	Sptbn1	1448458_at	Top2b		204776_at	THBS4	209771_x_at	CD24		1422824_s_at	Eps8	1425405_a_at	Adar		210540_s_at	B4GALT4	216147_at			1448314_at	Cdk1	1417450_a_at	Tacc3		1417358_s_at	Sorbs1	1438773_at	Steap2		1416514_a_at	Fscn1	1416514_a_at	Fscn1
214347_s_at	DDC	230943_at	SOX17		1420553_x_at	Serpina1a	1419531_at	1700102P08Rik		208763_s_at	TSC22D3	228559_at	CENPN		1450395_at	Slc22a5	1438183_x_at	Sord		217388_s_at	KYNU	201466_s_at	JUN		1438020_at	Hapln1	1442025_a_at			1439209_at	Tcf12	1441629_at			1422537_a_at	Id2	1422537_a_at	Id2
207977_s_at	DPT	237858_s_at	MTUS2		1417702_a_at	Hnmt	1427042_at	Mal2		204438_at	MRC1 /// MRC1L1	202201_at	BLVRB		1426218_at	Glcci1	1448765_at	Fyn		209487_at	RBPMS	219327_s_at	GPRC5C		1417025_at	H2-Eb1	1429156_at	Cenpw		AFFX-BioC-5_at		1429183_at	Pkp2		1425754_a_at	Btn1a1	1425754_a_at	Btn1a1
204365_s_at	REEP1	219525_at	SLC47A1		1450555_at	Tex13	1435331_at	Pyhin1		222472_at	AFTPH	201417_at	SOX4		1425137_a_at	H2-Q10	1451371_at	Mrap		205041_s_at	ORM2///ORM1	204750_s_at	DSC2		1416953_at	Ctgf	1433892_at	Spag5		1416002_x_at	Cotl1	1425457_a_at	Grb10		1417263_at	Ptgs2	1417263_at	Ptgs2
235199_at	RNF125	228507_at			1417807_at	Ufsp1	1424944_at	Pcp2		212245_at	MCFD2	205594_at	ZNF652		1449633_s_at	Nt5c3b	1449741_at	Dsg2		205682_x_at	APOM	217985_s_at	BAZ1A		1458374_at	Mis18bp1	1430530_s_at	Nmral1		1415812_at	Gsn	1435267_at	LOC100504289///A430108E01Rik		1449124_at	Rgl1	1449124_at	Rgl1
225664_at	COL12A1	221796_at	NTRK2		1450876_at	Cfh	1419466_at	Nkd2		207144_s_at	CITED1	209555_s_at	CD36		1434196_at	Dnaja4	1455235_x_at	Ldhb		202450_s_at	CTSK	218880_at	FOSL2		1456656_at	Lin7a	1424630_a_at	Brca1		1443509_at		1423594_a_at	Ednrb		1418172_at	Hebp1	1418172_at	Hebp1
242899_at		206653_at	POLR3G		1420504_at	Slc6a14	1436861_at	Il7		1556834_at		223541_at	HAS3		1448987_at	Acadl	1452017_at	Sox15		202508_s_at	SNAP25	205302_at	IGFBP1		1424629_at	Brca1	1435239_at	Gria1		AFFX-r2-Ec-bioC-5_at		1437525_a_at	Polr3a		1453125_at	Sox11	1453125_at	Sox11
211689_s_at	TMPRSS2	232111_at			1419580_at	Dlg4	1422936_at	Mas1		208934_s_at	LGALS8	210467_x_at	MAGEA12		1429456_a_at	Polr3e	1435220_s_at	Cdc42se2		205413_at	MPPED2	202207_at	ARL4C		1449254_at	Spp1	1455893_at	Rspo2		1421756_a_at	Gpr19	1428136_at	Sfrp1		1421818_at	Bcl6	1421818_at	Bcl6
243907_at		205710_at	LRP2		1451032_at	Fhl4	1425527_at	Prrx1		200821_at	LAMP2	205449_at	SAC3D1		1448733_at	Bmi1	1452609_at	1190005I06Rik		215726_s_at	CYB5A	210302_s_at	MAB21L2		1428289_at	Klf9	1417911_at	Ccna2		1440430_at	A130004G07Rik	1423005_a_at	Espn		1456442_at	Rab3il1	1456442_at	Rab3il1
243041_s_at		204646_at	DPYD		1419442_at	Matn2	1456565_s_at	Map3k12		207122_x_at	SULT1A2	202498_s_at	SLC2A3		1425537_at	Ppm1a	1455357_x_at	Tomm20		37117_at	PRR5-ARHGAP8///ARHGAP8	207009_at	PHOX2B		1419608_a_at	Mia	1448466_at	Cdca5		1451912_a_at	Fgfrl1	1456442_at	Rab3il1		1422053_at	Inhba	1422053_at	Inhba
1555812_a_at	ARHGDIB	202242_at	TSPAN7		1450338_x_at	Vmn2r-ps159	1449979_a_at	Spock3		213524_s_at	G0S2	200056_s_at	C1D		1451095_at	Asns	1433655_at	Rnf141		203961_at	NEBL	207147_at	DLX2		1439510_at	Sgol1	1435749_at	Gda		1455304_at	Unc13c	1422565_s_at	Nfic		1453813_at	Cd200r3	1453813_at	Cd200r3
230135_at	HHIP	214702_at	FN1		1452494_s_at	Slco1b2	1450751_at	Zpbp		204980_at	CLOCK	224446_at	LLPH		1421594_a_at	Sytl2	1448808_a_at	Nme2		203739_at	ZNF217	204485_s_at	TOM1L1		1435748_at	Gda	1460218_at	Cd52		1448929_at	F13a1	1435603_at	Sned1		1460287_at	Timp2	1460287_at	Timp2
230869_at	FAM155A	236300_at			1431702_at		1422052_at	Cdh8		218188_s_at	TIMM13	205190_at	PLS1		1429177_x_at	Sox17	1432431_s_at	Macrod2		204743_at	TAGLN3	205553_s_at	CSRP3		1448764_a_at	Fabp1	1439680_at	Tnfsf10		1421881_a_at	Elavl2	1450449_a_at	Rilpl1		1450122_at	Ptprg	1450122_at	Ptprg
231001_at	FIBIN	207459_x_at	GYPB		1450675_at	Smap2	1445535_at	AA407107		202431_s_at	MYC	244885_at			1448834_at	Foxm1	1460542_s_at	Mdm4		219908_at	DKK2	205924_at	RAB3B		1450958_at	Tm4sf1	1448972_at	Gria1		1429474_at	Ptgr2	1436994_a_at	Hist1h1c		1445025_at	AU015536	1445025_at	AU015536
205177_at	TNNI1	229641_at	CCBE1		1455366_at	Mrpl52	1425288_at	Samd11		222669_s_at	SBDS /// SBDSP1	227112_at	TMCC1		1418686_at	Oas1c	1416762_at	S100a10		204865_at	CA3	218934_s_at	HSPB7		1420464_s_at	Gm14548///Gm10693///Pirb///Pira7///Pira6///Pira4///Lilra6///Pira2///Pira11///Pira1	1441075_at	Nostrin		1423669_at	Col1a1	1416097_at	Lrrc4		1417262_at	Ptgs2	1417262_at	Ptgs2
205984_at	CRHBP	221008_s_at	AGXT2L1		1421438_at	Pcdhb14	1449195_s_at	Cxcl16		220305_at	MAVS	201511_at	AAMP		1449450_at	Ptges	1417549_at	Zfp68		206018_at	FOXG1	205501_at	PDE10A		1435554_at	Tmcc3	1453957_a_at	Igf2bp3		1455980_a_at	Gas2l3	1438928_x_at	Ninj1		1448793_a_at	Sdc4	1448793_a_at	Sdc4
205043_at	CFTR	221916_at	NEFL		1428041_at	BC028777	1425754_a_at	Btn1a1		202487_s_at	H2AFV	238691_at	SNHG10		1416498_at	Ppic	1417129_a_at	Meis2		211020_at	GCNT2	204595_s_at	STC1		1437171_x_at	Gsn	1425457_a_at	Grb10		1436735_at	Nsun3	1420944_at	Zfp185		1452732_at	Asprv1	1452732_at	Asprv1
206054_at	KNG1	205076_s_at	MTMR11		1427433_s_at	Hoxa3	1422860_at	Nts		1557085_at	PLAC1L	239023_at			1448793_a_at	Sdc4	1420827_a_at	Ccng1		221728_x_at	XIST	209119_x_at	NR2F2		1429900_at	5330406M23Rik	1429658_a_at	Smc2		1452253_at	Crim1	1438968_x_at	Spint2		1429514_at	Ppap2b	1429514_at	Ppap2b
229230_at	OSTalpha	205074_at	SLC22A5		1433512_at	Fli1	1437692_x_at	Anxa2		221154_at	TRIM49 /// TRIM49L2	202009_at	TWF2		1424168_a_at	Capzb	1455898_x_at	Slc2a3		218197_s_at	OXR1	205286_at	TFAP2C		1425496_at	Abca3	1421802_at	Ear1		1451313_a_at	Lgalsl	1453924_a_at	Ptgfr		1418240_at	Gbp2	1418240_at	Gbp2
205777_at	DUSP9	241547_at			1452366_at	Csgalnact1	1425284_a_at	Rab27a		213271_s_at	DOPEY1	218391_at	SNF8		1426837_at	Metap1	1453025_at	Macrod2		207836_s_at	RBPMS	212956_at	TBC1D9		1436847_s_at	Cdca8	1418475_at	Scnn1b		1449130_at	Cd1d1	1440270_at	Fgf12		1457631_at	2310047N11Rik	1457631_at	2310047N11Rik
237400_at	ATP5S	227038_at	SGMS2		1431203_at	Sdccag8	1425395_at	Adam26a		226374_at	CXADR	239642_at	LOC100131112		1452514_a_at	Kit	1416712_at	Pepd		209016_s_at	KRT7	205150_s_at	TRIL		1428835_at	Myh14	1434767_at	Mis18bp1		1429463_at	Prkaa2	1450567_a_at	Col2a1		1455570_x_at	Cnn3	1455570_x_at	Cnn3
204419_x_at	HBG1 /// HBG2	242940_x_at	DLX6		1425524_at	Rbm25	1427999_at	Snapc5		209771_x_at	CD24	228223_at	ZSWIM3		1434150_a_at	Mettl7a2///Higd1c///Mettl7a1	1452148_at	Lrpap1		205000_at	DDX3Y	203921_at	CHST2		1435560_at	Itgal	1435361_at	Sema3g		1441165_s_at	Clstn2	1456956_at	Ikzf2		1434325_x_at	Prkar1b	1434325_x_at	Prkar1b
208502_s_at	PITX1	220148_at	ALDH8A1		1424917_a_at	Wipi1	1450517_at	Tal2		228559_at	CENPN	230626_at	TSPAN12		1448192_s_at	Prps1l3///Prps1	1431734_a_at	Dnajb4		209446_s_at	COA1	203987_at	FZD6		1435005_at	Cenpe	1434013_at	Ablim3		1425643_at	Gypa	1416693_at	Foxc2		1445552_at		1445552_at
236302_at	PPM1E	228010_at	PPP2R2C		1454783_at	Il13ra1	1423367_at	Wnt7a		202201_at	BLVRB	217865_at	RNF130		1423747_a_at	Pdk1	1425185_at	Desi2		221029_s_at	WNT5B	201340_s_at	ENC1		1416757_at	Zwilch	1422610_s_at	Igf2bp3		1458140_at	Slit2	1423607_at	Lum		1415964_at	Scd1	1415964_at	Scd1
230863_at	LRP2	236141_at	NBLA00301		1456437_x_at	C1rbC1ra	1425596_at	AI317395		201417_at	SOX4	236219_at	TMEM20		1449106_at	Gpx3	1422773_at	Myt1		203992_s_at	KDM6A	204236_at	FLI1		1451563_at	Emr4	1416713_at	Tppp3		1426637_a_at	Six3	1447517_at	Skiv2l2		1416627_at	Spint1	1416627_at	Spint1
210447_at	GLUD2	219478_at	WFDC1		1425662_at	Cdadc1	1423033_at	Stt3a		205594_at	ZNF652	207213_s_at	USP2		1417869_s_at	Ctsz	1451175_at	Spcs3		205594_at	ZNF652	200872_at	S100A10		1416120_at	Rrm2	1453009_at	Cpm		1450389_s_at	Pip5k1b	1427044_a_at	Amph		1437667_a_at	Bach2	1437667_a_at	Bach2
204591_at	CHL1	208470_s_at	HP /// HPR		1448197_at	Ceacam11	1422396_s_at	Ascl2		209555_s_at	CD36	219073_s_at	OSBPL10		1455276_x_at	1110004E09Rik	1418659_at	Clock		209496_at	RARRES2	220940_at	ANKRD36B		1418580_at	Rtp4	1435389_at	Reps2		1460474_at	2610028L16Rik	1455269_a_at	Coro1a		1460295_s_at	Il6st	1460295_s_at	Il6st
227647_at	KCNE3	238462_at	UBASH3B		1415832_at	Agtr2	1420009_at	Wwc1		223541_at	HAS3	218806_s_at	VAV3		1433702_at	Ermp1	1428772_at	Xpot		206669_at	GAD1	209708_at	MOXD1		1422535_at	Ccne2	1430306_a_at	Atp6v1c2		1442393_at		1415803_at	Cx3cl1		1438316_a_at	Ccdc102a	1438316_a_at	Ccdc102a
242051_at		215870_s_at	PLA2G5		1448686_at	Il16	1450304_at	Klrc2		210467_x_at	MAGEA12	241859_at	PLCL1		1428122_s_at	Mvb12b	1434280_at			202620_s_at	PLOD2	205547_s_at	TAGLN		1436948_a_at	Tmem255a	1456652_at	Dtl		1434610_at	Plec	1444392_at			1442547_at		1442547_at
209946_at	VEGFC	216039_at	GABRA2		1438367_x_at	Ddr1	1418085_at	Prkcz		205449_at	SAC3D1	204548_at	STAR		1425220_x_at	AF067061	1418086_at	Ppp1r14a		212538_at	DOCK9	219073_s_at	OSBPL10		1438161_s_at	Rfc4	1453753_at	Dtl		1450990_at	Gpc3	1456344_at	Tnc		1420993_at	B3gnt5	1420993_at	B3gnt5
206026_s_at	TNFAIP6	201324_at	EMP1		1438851_x_at	Cldn1	1424923_at	Serpina3g		202498_s_at	SLC2A3	244406_at	ZNF20 /// ZNF625		1419984_s_at	Zfp644	1416382_at	Ctsc		206894_at	APOA4	207457_s_at	LY6G6D		1417450_a_at	Tacc3	1460259_s_at	Clca2///Clca1		1450259_a_at	Stat5a	1453840_at	Pabpc1		1417654_at	Sdc4	1417654_at	Sdc4
224941_at	PAPPA	228221_at	SLC44A3		1449795_at	D2Ertd63e	1437534_at			200056_s_at	C1D	213228_at	PDE8B		1422785_at	Rasa2	1417125_at	Ahcy		221974_at	IPW	210512_s_at	VEGFA		1442025_a_at		1435805_at	Lin7a		AFFX-BioC-3_at		1422795_at	Cul3		1419519_at	Igf1	1419519_at	Igf1
204719_at	ABCA8	222161_at	NAALAD2		1445689_at		1449147_at	Chst1		224446_at	LLPH	241613_at			1422730_at	Limd1	1418787_at	Mbl2		201349_at	SLC9A3R1	201250_s_at	SLC2A1		1429156_at	Cenpw	1453196_a_at	Oasl2		1456735_x_at	Pxylp1	1450108_at	Kif1a		1449399_a_at	Il1b	1449399_a_at	Il1b
209318_x_at	PLAGL1	235267_at	LOC100505881		1432405_a_at	Plcz1	1448514_at	Cox5b		205190_at	PLS1	201998_at	ST6GAL1		1454656_at	Spata13	1451780_at	Blnk		210087_s_at	MPZL1	207543_s_at	P4HA1		1433892_at	Spag5	1437661_at	AU021092		1438333_at	Prtg	1436991_x_at	Gsn		1419610_at	Ccr1	1419610_at	Ccr1
237802_at	XKR4	219747_at	C4orf31		1422221_at	Hand2	1422182_at	Hnf4g		244885_at		209392_at	ENPP2		1460184_at	Hadh	1451989_a_at	Mapre2		219181_at	LIPG	201688_s_at	TPD52		1430530_s_at	Nmral1	1423463_a_at	Knstrn		1428574_a_at	Chn2	1437213_at	Nudt21		1426595_at	Slc18a1	1426595_at	Slc18a1
202950_at	CRYZ	1552362_a_at	LEAP2		1431914_at	Pde3a	1460236_at	Klk10		227112_at	TMCC1	217777_s_at	PTPLAD1		1418153_at	Lama1	1438297_at	AA545190		200606_at	DSP	201645_at	TNC		1452905_at	Meg3	1448627_s_at	Pbk		1434528_at	Aard	1429682_at	Fam46c		1449027_at	Rhou	1449027_at	Rhou
1555638_a_at	SAMSN1	219737_s_at	PCDH9		1426057_a_at	Epha3	1441115_at	D18Ertd232e		201511_at	AAMP	209884_s_at	SLC4A7		1416731_at	Top2b	1448673_at	Pvrl3		219326_s_at	B3GNT2	203973_s_at	CEBPD		1424630_a_at	Brca1	1449060_at	Kif2c		1456862_at	Six4	1443554_at	Ssbp3		1451054_at	Orm1	1451054_at	Orm1
210998_s_at	HGF	241772_at			1420726_x_at	Tmlhe	1424716_at	Retsat		238691_at	SNHG10	211507_s_at	MTMR3		1426649_at	Tmeff1	1420000_s_at	Igbp1		200795_at	SPARCL1	219814_at	MBNL3		1435239_at	Gria1	1439036_a_at	Atp1b1		1448752_at	Car2	1438531_at	A730054J21Rik		1436513_at	Tanc2	1436513_at	Tanc2
215933_s_at	HHEX	229580_at			1418689_at	Cts6	1417930_at	Nab2		239023_at		242392_at	UBE2U		1436301_at	Dstyk	1423796_at	Sfpq		203929_s_at	MAPT	220392_at	EBF2		1455893_at	Rspo2	1420991_at	Ankrd1		1438049_at	LOC100504289///A430108E01Rik	1422167_at	Sema5a		1424034_at	Rora	1424034_at	Rora
207854_at	GYPE	236163_at	LIX1		1426420_at	Rbm26	1422454_at	Krt13		202009_at	TWF2	1565579_at			1425564_at	Rest	1437419_at	Bmp2k		204036_at	LPAR1	203232_s_at	ATXN1		1417911_at	Ccna2	1417071_s_at	Cyp4v3		1424824_at	Slain1	1450922_a_at	Tgfb2		1456603_at	Fam101b	1456603_at	Fam101b
204596_s_at	STC1	238600_at	JAKMIP1		1431592_a_at	Sh3kbp1	1438463_x_at	Zdhhc6		218391_at	SNF8	209160_at	AKR1C3		1418432_at	Cab39	1421683_at	Gm3448///Gm3417///Tcte3		215768_at		211778_s_at	OVOL2		1448466_at	Cdca5	1428538_s_at	Rarres2		1435287_at	Add2	1443394_at			1444878_at		1444878_at
221376_at	FGF17	204130_at	HSD11B2		1433438_x_at	Mela	1420420_at	Hao1		239642_at	LOC100131112	225699_at	C7orf40		1436905_x_at	Laptm5	1425270_at	Kif1b		204409_s_at	EIF1AY	205991_s_at	PRRX1		1435749_at	Gda	1418240_at	Gbp2		1460116_s_at	Spred1	1438643_at	Camk1d		1432920_at	5330421C15Rik	1432920_at	5330421C15Rik
1554507_at	NAALAD2	209737_at	MAGI2		1425198_at	Ptpn2	1420101_at	2610020H08Rik		228223_at	ZSWIM3	208484_at	HIST1H1A		1417558_at	Fyn	1454613_at	Dpysl3		211527_x_at	VEGFA	204224_s_at	GCH1		1460218_at	Cd52	1417394_at	Klf4		1416770_at	Stk25	1420713_a_at	Mdfi		1443161_at		1443161_at
204534_at	VTN	203603_s_at	ZEB2		1450546_at	Ammecr1	1419216_at	Cep131		230626_at	TSPAN12	227237_x_at	ATAD3B		1460255_at	Tnfsf13b	1433780_at	Ubn1		213992_at	COL4A6	204037_at	LPAR1		1439680_at	Tnfsf10	1452115_a_at	Plk4		1439618_at	Pde10a	1437990_x_at	Hbb-bh1		1446715_at	Abca13	1446715_at	Abca13
203924_at	GSTA1	232541_at			1419002_s_at	Baat	1428001_at	Tshr		217865_at	RNF130	201162_at	IGFBP7		1417022_at	Slc7a3	1434922_at	Phf12		208443_x_at	SHOX2	211843_x_at	CYP3A7		1448972_at	Gria1	1424903_at	Kdm5d		1455203_at	A930003A15Rik	1453125_at	Sox11		1424842_a_at	Arhgap24	1424842_a_at	Arhgap24
206247_at	MICB	226311_at	ADAMTS2		1422573_at	Ampd3	1448017_at	Ubap2l		236219_at	TMEM20	1555888_at	UBR5		1418076_at	St14	1448487_at	Lrrfip1		208859_s_at	ATRX	210387_at	HIST1H2BG		1441075_at	Nostrin	1447845_s_at	Vnn1		1443649_at		1430324_x_at	1700049E17Rik2///1700049E17Rik1		1427126_at	Hspa1b	1427126_at	Hspa1b
228904_at	HOXB3	235318_at	FBN1		1422656_at	Rasl2-9	1417337_at	Epb4.2		207213_s_at	USP2	224828_at	CPEB4		1417654_at	Sdc4	1416046_a_at	Fuca2		209596_at	MXRA5	202363_at	SPOCK1		1453957_a_at	Igf2bp3	1454744_at	Ska3		1429400_at	Clcn5	1449131_s_at	Cd1d1		1441231_at	Gm3626	1441231_at	Gm3626
219087_at	ASPN	205350_at	CRABP1		1435386_at	Vwf	1427738_at	A230006K03Rik		219073_s_at	OSBPL10	236542_at			1450163_a_at	Wrn	1434005_at	Rbms1		201169_s_at	BHLHE40	209258_s_at	SMC3		1425457_a_at	Grb10	1452040_a_at	Cdca3		1452899_at	Rian	1437671_x_at	Prss23		1416193_at	Car1	1416193_at	Car1
227752_at	SPTLC3	236175_at	TRIM55		1456312_x_at	Gsn	1419751_x_at	Slc22a27		218806_s_at	VAV3	222551_s_at	C8orf33		1455007_s_at	Gpt2	1415731_at	Angel2		201624_at	DARS	221795_at	NTRK2		1429658_a_at	Smc2	1434734_at	Rad54b		1421074_at	Cyp7b1	1459253_at	1700023H06Rik		1420674_at	Pla2g2e	1420674_at	Pla2g2e
242906_at		230275_at	ARSI		1420988_at	Polh	1455100_at	Akr1d1		241859_at	PLCL1	213351_s_at	TMCC1		1437279_x_at	Sdc1	1435194_at	Hspa4		201427_s_at	SEPP1	218538_s_at	MRS2		1434278_at	Mtm1	1424067_at	Icam1		1417750_a_at	Slc25a37	1429019_s_at	Pon2		1453102_at	Flrt3	1453102_at	Flrt3
201288_at	ARHGDIB	226420_at	MECOM		1423410_at	Meig1	1442344_at			204548_at	STAR	204415_at	IFI6		1417896_at	Tjp3	1417155_at	Mycn		214295_at	KIAA0485	214451_at	TFAP2B		1421802_at	Ear1	1423281_at	Stmn2		1423585_at	Igfbp7	1457279_at	Gm17586		1437303_at	Il6st	1437303_at	Il6st
205741_s_at	DTNA	203780_at	MPZL2		1439366_at	Grsf1	1422387_at	Vmn1r29		244406_at	ZNF20 /// ZNF625	1555396_s_at	CXorf67		1419104_at	Abhd6	1431270_a_at	Aste1		215599_at	GUSBP3	202826_at	SPINT1		1418475_at	Scnn1b	1443823_s_at	Atp1a2		1421072_at	Irx5	1424768_at	Cald1		1430826_s_at	Gcnt2	1430826_s_at	Gcnt2
206101_at	ECM2	1556911_at			1423736_a_at	Dym	1417214_at	Rab27b		213228_at	PDE8B	203114_at	SSSCA1		1439012_a_at	Dck	1457265_at	Akap17b		202071_at	SDC4	207820_at	ADH1A		1434767_at	Mis18bp1	1452205_x_at	LOC665506///Trbv1///LOC381765///Tcrb-J		1425786_a_at	Hsf4	1455050_at	Vstm4		1434553_at	Tmem56	1434553_at	Tmem56
215389_s_at	TNNT2	204931_at	TCF21		1421251_at	Zfp40	1425270_at	Kif1b		241613_at		39318_at	TCL1A		1426721_s_at	Tiparp	1418539_a_at	Ptpre		218976_at	DNAJC12	201153_s_at	MBNL1		1435361_at	Sema3g	1435553_at	Pdzd2		1452657_at	Ap1s2	1436188_a_at	Ndrg4		1420338_at	Alox15	1420338_at	Alox15
1560652_at		244107_at			1432408_a_at	A230006K03Rik	1420942_s_at	Rgs5		201998_at	ST6GAL1	213564_x_at	LDHB		1451723_at	Cnot6l	1430053_a_at	Ola1		205777_at	DUSP9	212605_s_at			1434013_at	Ablim3	1419906_at	Hpgd		1428942_at	Mt2	1449884_at	Efcab2		1435957_at	B830032F12	1435957_at	B830032F12
1559410_at		209758_s_at	MFAP5		1450912_at	Ms4a1	1422743_at	Phka1		209392_at	ENPP2	204039_at	CEBPA		1417185_at	Ly6a	1428781_at	Dmkn		216147_at		218826_at	SLC35F2		1422610_s_at	Igf2bp3	1450871_a_at	Bcat1		1428301_at	Gm10128///Gm3696///Gm3558///Gm2897///Gm10406///Gm3373///Gm5796	1418366_at	Hist2h2aa2///Hist2h2ac///Hist2h2aa1///Hist2h3c1		1438702_at	Flrt2	1438702_at	Flrt2
202409_at	IGF2 /// INS-IGF2	230597_at	SLC7A3		1456084_x_at	Fmod	1416795_at	Cryl1		217777_s_at	PTPLAD1	205337_at	DCT		1423422_at	Asb4	1421389_a_at	Eif2ak4		201466_s_at	JUN	204361_s_at	SKAP2		1452183_a_at	Meg3	1417275_at	Mal		1453496_at	Fam162b	1426314_at	Ednrb		1441628_at		1441628_at
1570234_at		203153_at	IFIT1		1427511_at		1425775_at	Zfp820		209884_s_at	SLC4A7	205504_at	BTK		1425333_at	Rab43	1418762_at	Cd55		219327_s_at	GPRC5C	209071_s_at	RGS5		1416713_at	Tppp3	1428481_s_at	Cdca8		1456625_at	Aasdhppt	1424652_at	Eva1a		1415904_at	Lpl	1415904_at	Lpl
1560739_a_at		223618_at	FMN2		1439296_at	Prickle3	1434163_at	Khdc1b		211507_s_at	MTMR3	216609_at	TXN		1448172_at	Mdh1	1438166_x_at	Ndufs4		204750_s_at	DSC2	213156_at	ZBTB20		1453009_at	Cpm	1449525_at	Fmo3		1452433_at		1439078_at	Klhl4		1422603_at	Rnase4	1422603_at	Rnase4
224061_at	INMT	204469_at	PTPRZ1		1455602_x_at	Kansl1l	1451650_at	Ddo		242392_at	UBE2U	213624_at	SMPDL3A		1422178_a_at	Rab17	1449740_s_at	Dsg2		217985_s_at	BAZ1A	216247_at			1435389_at	Reps2	1451203_at	Mb		1456139_at	Airn	1454866_s_at	Clic6		1428834_at	Dusp4	1428834_at	Dusp4
204475_at	MMP1	206584_at	LY96		1436620_at	Cep95	1449463_at	Klk1b8		1565579_at		207067_s_at	HDC		1436750_a_at	Oxct1	1438391_x_at	Hsd17b10		218880_at	FOSL2	209238_at	STX3		1430306_a_at	Atp6v1c2	1450842_a_at	Cenpa		1450130_at	Xpr1	1439129_at	Dock5		1423259_at	Id4	1423259_at	Id4
217388_s_at	KYNU	206136_at	FZD5		1449788_at		1456333_a_at	Arhgap6		209160_at	AKR1C3	214882_s_at	SRSF2		1421392_a_at	Birc3	1418543_s_at	Ccdc43		205302_at	IGFBP1	212501_at	CEBPB		1416164_at	Fbln5	1457588_at			1418188_a_at	Malat1	1450430_at	Mrc1		1453586_at	Entpd1	1453586_at	Entpd1
207118_s_at	MMP23A /// MMP23B	219949_at	LRRC2		1418219_at	Il15	1419598_at	Ms4a6d		225699_at	C7orf40	201669_s_at	MARCKS		1418025_at	Bhlhe40	1437783_x_at	Cnpy2		202207_at	ARL4C	212192_at	KCTD12		1456652_at	Dtl	1429734_at	Ddias		1424797_a_at	Pitx2	1437476_at	Rrm2b		1450140_a_at	Cdkn2a	1450140_a_at	Cdkn2a
236652_at	LOC149703	219909_at	MMP28		1422542_at	Gpr34	1438343_at	0610037L13Rik		208484_at	HIST1H1A	201631_s_at	IER3		1436026_at	Zfp703	1435450_at	Cpne3		210302_s_at	MAB21L2	205522_at	MIR10B///HOXD4///HOXD3		1453753_at	Dtl	1436590_at	Ppp1r3b		1429051_s_at	Sox11	1429159_at	Itih5		1427347_s_at	Tubb2a	1427347_s_at	Tubb2a
233536_at	ASXL3	213293_s_at	TRIM22		1418424_at	Tnfaip6	1422890_at	Pcdh18		227237_x_at	ATAD3B	207443_at	NR2E1		1451147_x_at	Csdc2	1449024_a_at	Hexa		207009_at	PHOX2B	204918_s_at	MLLT3		1460259_s_at	Clca2///Clca1	1423437_at	Gsta3		1438773_at	Steap2	1424621_at	Krcc1		1451944_a_at	Tnfsf11	1451944_a_at	Tnfsf11
210103_s_at	FOXA2	203888_at	THBD		1449996_a_at	Tpm3	1422918_at	Gm26631810009J06Rik		201162_at	IGFBP7	1563658_a_at	SYT9		1425405_a_at	Adar	1448142_x_at	Rps13		207147_at	DLX2	204348_s_at	AK4		1416326_at	Crip1	1438540_at	Col25a1		1441629_at		1427347_s_at	Tubb2a		1440662_at		1440662_at
202878_s_at	CD93	213332_at	PAPPA2		1432007_s_at	Ap2a2	1422748_at	Zeb2		1555888_at	UBR5	243898_at			1438183_x_at	Sord	1427040_at	Mdfic		204485_s_at	TOM1L1	208427_s_at	ELAVL2		1435805_at	Lin7a	1451424_at	Gabrp		1429183_at	Pkp2	1432600_at	2310061A09Rik		1415972_at	Marcks	1415972_at	Marcks
208747_s_at	C1S	223220_s_at	PARP9		1437472_at	Unc13a	1449988_at	Gimap1		224828_at	CPEB4	233767_at	HHLA1		1448604_at	Uck2	1421030_at	Zfp64		205553_s_at	CSRP3	203455_s_at	SAT1		1453196_a_at	Oasl2	1421653_a_at	LOC544903///Igha///Igh-VJ558		1425457_a_at	Grb10	1417587_at	Timeless		1441370_at	Tmcc1	1441370_at	Tmcc1
206326_at	GRP	228214_at	SOX6		1451155_at	Celf2	1446008_at	D3Ertd246e		236542_at		241730_at	MYNN		1448765_at	Fyn	1417145_at	Nfxl1		205924_at	RAB3B	214397_at	MBD2		1437661_at	AU021092	1453152_at	Mamdc2		1435267_at	LOC100504289///A430108E01Rik	1450736_a_at	Hbb-bh1		1428333_at	2900062L11Rik	1428333_at	2900062L11Rik
236597_at	UGT3A1	204731_at	TGFBR3		1449754_at	AA511261	1425111_at	Sorcs3		222551_s_at	C8orf33	220129_at	SOHLH2		1425078_x_at	LOC100041885///C130026I21Rik	1415800_at	Gja1		218934_s_at	HSPB7	214532_x_at	POU5F1B		1423463_a_at	Knstrn	1423136_at	Fgf1		1445555_at		1433894_at	Jazf1		1435542_s_at	Cttnbp2nl	1435542_s_at	Cttnbp2nl
228442_at	NFATC2	206349_at	LGI1		1449913_at	Zfp2	1420331_at	Clec4e		213351_s_at	TMCC1	209103_s_at	UFD1L		1451371_at	Mrap	1450129_a_at	Socs6		209978_s_at	PLG///LPA	210381_s_at	CCKBR		1448627_s_at	Pbk	1448554_s_at	Myh7///Myh6		1423594_a_at	Ednrb	1420993_at	B3gnt5		1460006_at	Zfhx3	1460006_at	Zfhx3
240104_at		231513_at			1426541_a_at	Endod1	1423959_at	Ropn1l		204415_at	IFI6	213238_at	ATP10D		1449741_at	Dsg2	1419106_at	2210409E12Rik///Coil		205501_at	PDE10A	201152_s_at	MBNL1		1449060_at	Kif2c	1456318_at	Clec1a		1437525_a_at	Polr3a	1450976_at	Ndrg1		1444073_at	Maf	1444073_at	Maf
224940_s_at	PAPPA	205935_at	FOXF1		1450481_at	Mybl1	1431829_a_at	Rgl3		1555396_s_at	CXorf67	218882_s_at	WDR3		1455235_x_at	Ldhb	1456434_x_at	Hspb8		204595_s_at	STC1	213158_at			1439036_a_at	Atp1b1	1436779_at	Cybb		1429509_at	Lsm12	1415975_at	Carhsp1		1435268_at	Gnaz	1435268_at	Gnaz
216504_s_at	SLC39A8	1553614_a_at	FLJ25694 /// LOC731932		1427217_at	Zfp455	1429221_at	Dph7		203114_at	SSSCA1	210358_x_at	GATA2		1452017_at	Sox15	1455806_x_at	Ndufa12		209119_x_at	NR2F2	206488_s_at	CD36		1420991_at	Ankrd1	1419874_x_at	Zbtb16		1428136_at	Sfrp1	1438288_x_at	1110059G02Rik		1418210_at	Pfn2	1418210_at	Pfn2
228051_at	KIAA1244	226992_at	NOSTRIN		1449826_a_at	Fgf2	1438080_at	Mrpl11		39318_at	TCL1A	205510_s_at	FLJ10038		1435220_s_at	Cdc42se2	1426939_at	Tsr2		205286_at	TFAP2C	203851_at	IGFBP6		1417071_s_at	Cyp4v3	1451263_a_at	Fabp4		1423005_a_at	Espn	1437542_at	Ikzf2		1429693_at	Dab2	1429693_at	Dab2
243805_at	CCBE1	1556166_x_at			1428044_at	Ap3s2	1437081_at	Timp2		213564_x_at	LDHB	227609_at	EPSTI1		1452609_at	1190005I06Rik	1419108_at	Ophn1		212956_at	TBC1D9	210868_s_at	ELOVL6		1428538_s_at	Rarres2	1422904_at	Fmo2		1456442_at	Rab3il1	1439254_at	Akap13		1439956_at	Ms4a6b	1439956_at	Ms4a6b
232397_at	LOC100507039	227441_s_at	ANKS1B		1416828_at	Snap25	1421984_at	Stc1		204039_at	CEBPA	210810_s_at	SLC6A5		1455357_x_at	Tomm20	1417914_at	Rap2b		205150_s_at	TRIL	212686_at	PPM1H		1418240_at	Gbp2	1427161_at	Cenpf		1422565_s_at	Nfic	1419754_at	Myo5a		1434557_at	Hip1	1434557_at	Hip1
228333_at	ZEB2	229085_at	LRRC3B		1427419_x_at	Ccr9	1422603_at	Rnase4		205337_at	DCT	214481_at	HIST1H2AM		1433655_at	Rnf141	1448727_at	Tle6		203921_at	CHST2	210513_s_at	VEGFA		1417394_at	Klf4	1423524_at	Mastl		1435603_at	Sned1	1425303_at	Gck		1421475_at	Ms4a2	1421475_at	Ms4a2
205304_s_at	KCNJ8	213094_at	GPR126		1449764_x_at	Ssx2ip	1419585_at	Rp2h		205504_at	BTK	210604_at	GNAT2		1448808_a_at	Nme2	1437687_x_at	Fkbp9		203987_at	FZD6	215695_s_at	GYG2		1452115_a_at	Plk4	1426276_at	Ifih1		1450449_a_at	Rilpl1	1453414_at	Ypel2		1438658_a_at	S1pr3	1438658_a_at	S1pr3
203649_s_at	PLA2G2A	204135_at	FILIP1L		1422726_x_at	Speer4a	1422933_at	Xlr5bXlr5aXlr5c		216609_at	TXN	203313_s_at	TGIF1		1432431_s_at	Macrod2	1432007_s_at	Ap2a2		201340_s_at	ENC1	219869_s_at	SLC39A8		1424903_at	Kdm5d	1452242_at	Cep55		1436994_a_at	Hist1h1c	1445363_at	2810055G20Rik		1443321_at		1443321_at
231341_at	SLC35D3	211958_at	IGFBP5		1422618_x_at	Gm4297Gm10230Gm14632Gm10488Gm14819Gm10486Gm10058Gm14525Gm2030Gm2012Gm6121Gm5934Gm5169	1419556_at	Elf5		213624_at	SMPDL3A	227517_s_at	GAS5		1460542_s_at	Mdm4	1455179_at	Mpp7		204236_at	FLI1	219412_at	RAB38		1420855_at	Eln	1438251_x_at	Htra1		1416097_at	Lrrc4	1434265_s_at	Ank2		1450839_at	D0H4S114	1450839_at	D0H4S114
218541_s_at	C8orf4	206189_at	UNC5C		1435884_at	Itsn1	1450256_at	Cer1		207067_s_at	HDC	1554362_at	BTG4		1421823_a_at	Ppp2cb	1426604_at	Rnasel		200872_at	S100A10	208033_s_at	ZFHX3		1447845_s_at	Vnn1	1418724_at	Cfi		1449682_s_at	Tubb2a-ps2///Tubb2b	1427883_a_at	Col3a1		1422412_x_at	Ear3	1422412_x_at	Ear3
204733_at	KLK6	205040_at	ORM1		1443001_at	C78344	1423178_at	Abi1		214882_s_at	SRSF2	223215_s_at	JKAMP		1416762_at	S100a10	1436936_s_at	Xist		220940_at	ANKRD36B	209921_at	SLC7A11		1454744_at	Ska3	1452315_at	Kif11		1438928_x_at	Ninj1	1416666_at	Serpine2		1438470_at	Socs2	1438470_at	Socs2
231009_at	PLA2G12B	205168_at	DDR2		1448040_at	Tfpt	1449991_at	Cd244		201669_s_at	MARCKS	204286_s_at	PMAIP1		1417549_at	Zfp68	1418467_at	Smarcd3		209708_at	MOXD1	211597_s_at	HOPX		1452040_a_at	Cdca3	1451564_at	Parp14		1420944_at	Zfp185	1441055_at	Palm2		1444769_at	Tex9	1444769_at	Tex9
211421_s_at	RET	207103_at	KCND2		1421363_at	Cyp2c39	1420230_at	AA414993		201631_s_at	IER3	225516_at	SLC7A2		1417129_a_at	Meis2	1419063_at	Ugt8a		205547_s_at	TAGLN	202458_at	PRSS23		1434734_at	Rad54b	1440634_at			1438968_x_at	Spint2	1456885_at	2008-09-01		1417714_x_at	Hba-a1 /// Hba-a2	1417714_x_at	Hba-a1 /// Hba-a2
237086_at	FOXA1	225033_at	ST3GAL1		1419131_at	F13b	1428036_at	Gm15498		207443_at	NR2E1	234984_at	NEDD1		1420827_a_at	Ccng1	1450852_s_at	F2r		219073_s_at	OSBPL10	44790_s_at	KIAA0226L		1424067_at	Icam1	1416961_at	Bub1b		1453924_a_at	Ptgfr	1454966_at	Itga8		1452492_a_at	Slc37a2	1452492_a_at	Slc37a2
244387_at		205648_at	WNT2		1420431_at	Rptn	1419012_at	Zfpm2		1563658_a_at	SYT9	207332_s_at	TFRC		1455898_x_at	Slc2a3	1421066_at	Jak2		207457_s_at	LY6G6D	219213_at	JAM2		1423281_at	Stmn2	1448330_at	Gstm1		1440270_at	Fgf12	1452436_at	Loxl2		1457753_at	Tlr13	1457753_at	Tlr13
242767_at	LMCD1	228708_at	RAB27B		1447984_at	D1Ertd75e	1421574_at	Rap2a		243898_at		1562762_at	C3orf56		1415840_at	Elovl5	1428097_at	2510009E07Rik		210512_s_at	VEGFA	202743_at	PIK3R3		1443823_s_at	Atp1a2	1451191_at	Crabp2		1450567_a_at	Col2a1	1440091_at	Meis2		1434601_at	Amigo2	1434601_at	Amigo2
217757_at	A2M	228425_at	LOC654433		1419042_at	Iigp1	1420798_s_at	Pcdhac2Pcdhac1Pcdha8Pcdha2Pcdha12Pcdha3Pcdha9Pcdha1Pcdha10Pcdha11Pcdha5Pcdha7Pcdha6Pcdha4		233767_at	HHLA1	219532_at	ELOVL4		1453025_at	Macrod2	1427226_at	Epn2		206145_at	RHAG	216603_at	SLC7A8		1452205_x_at	LOC665506///Trbv1///LOC381765///Tcrb-J	1439695_a_at	Kif20b		1438931_s_at	Sesn1	1455712_at	Hist3h2a		1446309_at		1446309_at
217720_at	CHCHD2	207002_s_at	PLAGL1		1426173_at		1427750_at	Igkv9-120		241730_at	MYNN	1553267_a_at	CNOT6L		1420773_at	Usp17la	1433519_at	Nucks1		201250_s_at	SLC2A1	214581_x_at	TNFRSF21		1435553_at	Pdzd2	1424951_at	Baiap2l1		1456956_at	Ikzf2	1451273_x_at	Cmtr2		1439036_a_at	Atp1b1	1439036_a_at	Atp1b1
236577_at		218918_at	MAN1C1		1421163_a_at	Nfia	1448168_a_at	Spt1		220129_at	SOHLH2	223162_s_at	KIAA1147		1416712_at	Pepd	1426246_at	Pros1		207543_s_at	P4HA1	209841_s_at	LRRN3		1419906_at	Hpgd	1439537_at			1416693_at	Foxc2	1448737_at	Tspan7		1451802_at	Tpsb2	1451802_at	Tpsb2
219465_at	APOA2	227439_at	ANKS1B		1416124_at	Ccnd2	1420670_at	Arnt2		1553891_at	KLF17	214053_at	ERBB4		1452148_at	Lrpap1	1448651_at	Nudt5		201688_s_at	TPD52	209462_at	APLP1		1450871_a_at	Bcat1	1452766_at	Tppp		1455970_at	Pde5a	1417019_a_at	Cdc6		1437992_x_at	Gja1	1437992_x_at	Gja1
237974_at	ABHD12B	213993_at	SPON1		1427157_at	Ccdc85a	1420669_at	Arnt2		209103_s_at	UFD1L	207603_at	SLC4A7		1431734_a_at	Dnajb4	1418080_at	Ccdc24///B4galt2		201645_at	TNC	203710_at	ITPR1		1417275_at	Mal	1417009_at	C1ra		1423607_at	Lum	1419088_at	Timp3		1417623_at	Slc12a2	1417623_at	Slc12a2
229485_x_at	SHISA3	242128_at	OTX2		1451711_at	Wnt9b	1423874_at	Wdr33		213238_at	ATP10D	240070_at	TIGIT		1425185_at	Desi2	1427312_at	Cmya5		203973_s_at	CEBPD	218820_at	C14orf132		1428481_s_at	Cdca8	1418489_a_at	Calcrl		1442760_x_at		1438861_at	Bnc2		1450882_s_at	Gpr137b /// Gpr137b-ps	1450882_s_at	Gpr137b /// Gpr137b-ps
223794_at	ARMC4	227339_at	RGMB		1420298_at		1448591_at	Ctss		218882_s_at	WDR3	217866_at	CPSF7		1434586_a_at	Ptdss2	1448503_at	Mcl1		219814_at	MBNL3	203666_at	CXCL12		1449525_at	Fmo3	1421546_a_at	Racgap1		1447517_at	Skiv2l2	1426914_at	Marveld2		1452014_a_at	Igf1	1452014_a_at	Igf1
219995_s_at	ZNF750	224013_s_at	SOX7		1422695_at	Ttyh1	1459884_at	Cox7c		210358_x_at	GATA2	207413_s_at	SCN5A		1422773_at	Myt1	1418766_s_at	Timd2		220392_at	EBF2	205054_at	NEB		1451203_at	Mb	1449455_at	Hck		1427044_a_at	Amph	1423549_at	Slc1a4		1419721_at	Niacr1	1419721_at	Niacr1
209582_s_at	CD200	206367_at	REN		1425935_at	Hspb11	1426463_at	Gphn		205510_s_at	FLJ10038	210567_s_at	SKP2		1451175_at	Spcs3	1433437_at	Dock8		214407_x_at	GYPB	201689_s_at	TPD52		1450842_a_at	Cenpa	1448775_at	Ifi203		1455269_a_at	Coro1a	1448024_at	Npr3		1458699_at		1458699_at
223605_at	SLC25A18	226621_at	OSMR		1419972_at	Slc35a5	1448301_s_at	Serpinb1a		227609_at	EPSTI1	213142_x_at	PION		1418659_at	Clock	1448485_at	Ggt1		203232_s_at	ATXN1	206777_s_at	CRYBB2P1///CRYBB2		1457588_at		1427329_a_at	Ighm		1415803_at	Cx3cl1	1452731_x_at	Gm10128///Gm3696///Gm3558///Gm3002///Gm2897///Gm3373///Gm5796		1424476_at	Camkk2	1424476_at	Camkk2
205919_at	HBE1	213802_at	PRSS12		1424336_at	Ppcdc	1448520_at	Dclre1b		210810_s_at	SLC6A5	211778_s_at	OVOL2		1425160_at	AF067063	1448562_at	Upp1		205030_at	FABP7	205010_at	GNL3L		1429734_at	Ddias	1452231_x_at	Mndal		1444392_at		1423104_at	Irs1		1429775_a_at	Gpr137b /// Gpr137b-ps	1429775_a_at	Gpr137b /// Gpr137b-ps
205729_at	OSMR	228205_at	TKT		1428010_at	Timm9	1448098_at	AA517545		214481_at	HIST1H2AM	212424_at	PDCD11		1428772_at	Xpot	1416579_a_at	Epcam		211778_s_at	OVOL2	201865_x_at	NR3C1		1436590_at	Ppp1r3b	1440685_at			1456344_at	Tnc	1437867_at			1427256_at	Vcan	1427256_at	Vcan
230772_at		214156_at	MYRIP		1420160_s_at	Myo1e	1421725_at	Slc26a5		210604_at	GNAT2	226800_at	EFCAB7		1434280_at		1417166_at	Psip1		205991_s_at	PRRX1	204364_s_at	REEP1		1423437_at	Gsta3	1439045_x_at	Tc2n		1453840_at	Pabpc1	1455164_at	Arhgap31		1455796_x_at	Olfm1	1455796_x_at	Olfm1
228854_at		211161_s_at	COL3A1		1449177_at	Ccna1	1419673_at	Spock1		203313_s_at	TGIF1	236565_s_at	LARP6		1418086_at	Ppp1r14a	1460683_at	Tead4		204224_s_at	GCH1	213308_at	SHANK2		1438540_at	Col25a1	1418108_at	Rtkn2		1422795_at	Cul3	1426712_at	Slc6a15		1440370_at	Abca13	1440370_at	Abca13
210049_at	SERPINC1	204567_s_at	ABCG1		1451633_a_at	Gngt1	1430320_at	Dmd		227517_s_at	GAS5	226038_at	LONRF1		1416382_at	Ctsc	1421106_at	Jag1		204037_at	LPAR1	219143_s_at	RPP25		1451424_at	Gabrp	1424118_a_at	Spc25		1450108_at	Kif1a	1425942_a_at	Gpm6b		1457359_at	Inpp4b	1457359_at	Inpp4b
206070_s_at	EPHA3	239229_at	PHEX		1421665_a_at	Gnrhr	1425223_at	Birc3		1554362_at	BTG4	201185_at	HTRA1		1417125_at	Ahcy	1419522_at	Zmynd19		211843_x_at	CYP3A7	202600_s_at	NRIP1		1421653_a_at	LOC544903///Igha///Igh-VJ558	1454737_at	Dusp9		1436991_x_at	Gsn	1416688_at	Snap91		1441746_at		1441746_at
1554242_a_at	COCH	207227_x_at	RFPL2		1427221_at	Slc6a20a	1420748_a_at	Adat1		223215_s_at	JKAMP	225515_s_at	LOC220906 /// RPL7L1		1418787_at	Mbl2	1420362_a_at	Bik		210387_at	HIST1H2BG	204624_at	ATP7B		1453152_at	Mamdc2	1449308_at	C6		1459632_at		1416832_at	Slc39a8		1422101_at	Tnfrsf23	1422101_at	Tnfrsf23
214791_at	SP140L	225681_at	CTHRC1		1427673_a_at	Sema3e	1455913_x_at	Ttr		204286_s_at	PMAIP1	240827_at	FLJ45983		1451780_at	Blnk	1434272_at	Cpeb2		202363_at	SPOCK1	202630_at	APPBP2		1423136_at	Fgf1	1428562_at	Mir22hg		1437213_at	Nudt21	1423140_at	Lipa		1443814_x_at	Ctsh	1443814_x_at	Ctsh
210095_s_at	IGFBP3	205229_s_at	COCH		1422124_a_at	Ptprc	1425005_at	Klrc1		225516_at	SLC7A2	205302_at	IGFBP1		1421135_a_at	Cnot8	1452634_at	Obox3		209258_s_at	SMC3	202023_at	EFNA1		1448554_s_at	Myh7///Myh6	1428105_at	Tpx2		1429682_at	Fam46c	1429637_at	Fam198b		1441091_at	Elovl7	1441091_at	Elovl7
226553_at	TMPRSS2	228233_at	FREM1		1424679_at	Mab21l1	1419961_s_at	Cphx1		234984_at	NEDD1	1552626_a_at	TMEM163		1434743_x_at	Rusc1	1417116_at	Slc6a8		221795_at	NTRK2	202206_at	ARL4C		1456318_at	Clec1a	1434365_a_at	BC055324		1443554_at	Ssbp3	1457040_at	Lgi2		1459529_at	E230016K23Rik	1459529_at	E230016K23Rik
235183_at		241981_at	FAM20A		1430891_at	Dusp12	1450593_at	Ifna15Ifna6Ifna11		207332_s_at	TFRC	200886_s_at	PGAM1		1451989_a_at	Mapre2	1449876_at	Prkg1		218538_s_at	MRS2	203424_s_at	IGFBP5		1436779_at	Cybb	1450920_at	Ccnb2		1438531_at	A730054J21Rik	1426037_a_at	Rgs16		1433169_at	5830456J23Rik	1433169_at	5830456J23Rik
219836_at	ZBED2	209521_s_at	AMOT		1437971_at	Skiv2l2	1451386_at	Blvrb		1562762_at	C3orf56	229738_at	DNAH10		1438297_at	AA545190	1427994_at	Cd300lf		214451_at	TFAP2B	203855_at	WDR47		1419874_x_at	Zbtb16	1429294_at	Trip13		1422492_at	Cpox	1441931_x_at	Gss		1421001_a_at	Car6	1421001_a_at	Car6
223283_s_at	TSHZ1	222885_at	EMCN		1451941_a_at	Fcgr2b	1438914_at	Tmem206		219532_at	ELOVL4	201753_s_at	ADD3		1448673_at	Pvrl3	1422716_a_at	Acp1		202826_at	SPINT1	204301_at	KBTBD11		1451263_a_at	Fabp4	1448553_at	Myh7		1422167_at	Sema5a	1432478_a_at	Rnf19b		1457445_at	Trps1	1457445_at	Trps1
1562058_at		209598_at	PNMA2		1426126_a_at	Igflr1	1419124_at	Mfsd6		1553267_a_at	CNOT6L	1553618_at	TRIM43 /// TRIM43B		1420000_s_at	Igbp1	1415971_at	Marcks		207820_at	ADH1A	210746_s_at	EPB42		1422904_at	Fmo2	1436939_at	Unc45b		1450922_a_at	Tgfb2	1436203_a_at	1110059G02Rik		1459398_at	Peli1	1459398_at	Peli1
206291_at	NTS	228962_at	PDE4D		1418523_at	Arih2	1418960_at	Phf20l1		223162_s_at	KIAA1147	224932_at	CHCHD10		1452298_a_at	Myo5b	1437867_at			206461_x_at	MT1H	205466_s_at	HS3ST1		1427161_at	Cenpf	1448380_at	Lgals3bp		1443394_at		1421375_a_at	S100a6		1421792_s_at	Trem2	1421792_s_at	Trem2
1561396_at	EPHA6	223434_at	GBP3		1449036_at	Rnf128	1449774_at			214053_at	ERBB4	220812_s_at	HHLA2		1423796_at	Sfpq	1424657_at	Taok1		201153_s_at	MBNL1	218541_s_at	C8orf4		1423524_at	Mastl	1429095_at	Cenpp		1438643_at	Camk1d	1443866_at	Lrtm1		1429310_at	Flrt3	1429310_at	Flrt3
1569768_at		205366_s_at	HOXB6		1455433_at	Zfp942	1418407_at	Pde8a		207603_at	SLC4A7	206547_s_at	PPEF1		1437419_at	Bmp2k	1415733_a_at	Tomm5		212859_x_at	MT1E	210664_s_at	TFPI		1426276_at	Ifih1	1423292_a_at	Prx		1420713_a_at	Mdfi	1419256_at	Sptbn1		1446632_at		1446632_at
210905_x_at	POU5F1P4	227480_at	SUSD2		1421741_at	Cyp3a16	1436669_at	1700019G17Rik		240070_at	TIGIT	223693_s_at	RADIL		1421683_at	Gm3448///Gm3417///Tcte3	1423740_a_at	Rbm10		212605_s_at		206023_at	NMU		1452242_at	Cep55	1420394_s_at	Lilrb4///Gp49a		1437990_x_at	Hbb-bh1	1452213_at	Tex2		1453188_at	6230424C14Rik	1453188_at	6230424C14Rik
205769_at	SLC27A2	201008_s_at	TXNIP		1415871_at	Tgfbi	1437138_at	Foxm1		217866_at	CPSF7	229076_s_at			1425270_at	Kif1b	1449475_at	Atp12a		218826_at	SLC35F2	217738_at	NAMPT		1438251_x_at	Htra1	1435906_x_at	Gbp2		1453125_at	Sox11	1451791_at	Tfpi		1424302_at	Lilrb3	1424302_at	Lilrb3
210751_s_at	RGN	235182_at	ISM1		1420898_at	Snap23	1428592_s_at	Usp38		207413_s_at	SCN5A	218568_at	AGK		1454613_at	Dpysl3	1427339_at	Slc30a2		204361_s_at	SKAP2	214577_at	MAP1B		1418724_at	Cfi	1422264_s_at	Klf9		1430324_x_at	1700049E17Rik2///1700049E17Rik1	1438982_s_at	Flywch2		1440007_at	D930003E18Rik	1440007_at	D930003E18Rik
229327_s_at		206893_at	SALL1		1432349_a_at	Sync	1417122_at	Vav3		210567_s_at	SKP2	204497_at	ADCY9		1436834_x_at	Mdh1	1448263_a_at	Cndp2		209071_s_at	RGS5	201925_s_at	CD55		1452315_at	Kif11	1417702_a_at	Hnmt		1453351_at	Tbx20	1437540_at	Mcoln3		1457968_at		1457968_at
228975_at	SP6	232113_at			1426155_a_at	Osr2	1425435_at	Msr1		213142_x_at	PION	224618_at	ROD1		1433780_at	Ubn1	1418078_at	Psme3		213156_at	ZBTB20	212489_at	COL5A1		1451564_at	Parp14	1430596_s_at	Vgll3		1417714_x_at	Hba-a2///Hba-a1	1447903_x_at	Ap1s2		1423915_at	Olfml2b	1423915_at	Olfml2b
1554966_a_at	FILIP1L	237435_at			1456212_x_at	Socs3	1454838_s_at	Pkdcc		211778_s_at	OVOL2	225182_at	TMEM50B		1434922_at	Phf12	1427575_at	Fbxw14		216247_at		215933_s_at	HHEX		1440634_at		1417793_at	Irgm2		1449131_s_at	Cd1d1	1456914_at	Slc16a4		1457102_at	A030001D16Rik	1457102_at	A030001D16Rik
204114_at	NID2	202237_at	NNMT		1427677_a_at	Sox6	1454061_at	Thumpd3		212424_at	PDCD11	241022_at			1448487_at	Lrrfip1	1422264_s_at	Klf9		209238_at	STX3	217986_s_at	BAZ1A		1456182_x_at	Mela	1427482_a_at	Car8		1437671_x_at	Prss23	1423747_a_at	Pdk1		1420591_at	Gpr84	1420591_at	Gpr84
210663_s_at	KYNU	223753_s_at	CFC1 /// CFC1B		1449808_at		1438746_at	A530058N18Rik		226800_at	EFCAB7	234296_s_at	TEX11		1416046_a_at	Fuca2	1449036_at	Rnf128		212501_at	CEBPB	201005_at	CD9		1416961_at	Bub1b	1427445_a_at	Ttn		1459253_at	1700023H06Rik	1429088_at	Lbh		1423017_a_at	Il1rn	1423017_a_at	Il1rn
230943_at	SOX17	205431_s_at	BMP5		1421669_at	Sult3a1	1424649_a_at	Tspan8		236565_s_at	LARP6	219655_at	C7orf10		1434005_at	Rbms1	1417364_at	Eef1g		204745_x_at	MT1G	219410_at	TMEM45A		1448330_at	Gstm1	1443273_at			1429019_s_at	Pon2	1460483_at	2610034E01Rik		1450826_a_at	Saa3	1450826_a_at	Saa3
237858_s_at	MTUS2	230803_s_at	ARHGAP24		1426303_at	B4galt7	1452436_at	Loxl2		226038_at	LONRF1	225728_at	SORBS2		1420366_at	Spesp1	1456737_x_at	Acaa1a		216997_x_at	TLE4	219651_at	DPPA4		1451191_at	Crabp2	1427183_at	Efemp1		1457279_at	Gm17586	1460465_at	Ndnf		1434980_at	Pik3r5	1434980_at	Pik3r5
219525_at	SLC47A1	207154_at	DIO3		1430749_at	2810040C05Rik	1425313_at	Carf		201185_at	HTRA1	227356_at			1418913_at	Bhmt2	1418414_at	Kcnh1		212192_at	KCTD12	213703_at	LINC00342		1439695_a_at	Kif20b	1451539_at	Baiap2l1		1430323_at	1700049E17Rik2///1700049E17Rik1	1436981_a_at	LOC100505062///Ywhaz		1419136_at	Akr1c18	1419136_at	Akr1c18
228507_at		215059_at			1456770_at	Zfp14	1455642_a_at	Tspan17		225515_s_at	LOC220906 /// RPL7L1	239671_at			1415731_at	Angel2	1422836_at	Mbnl3		205522_at	MIR10B///HOXD4///HOXD3	213051_at	ZC3HAV1		1424951_at	Baiap2l1	1452314_at	Kif11		1424768_at	Cald1	1435105_at	Rnf208		1452004_at	Calca	1452004_at	Calca
221796_at	NTRK2	206032_at	DSC3		1459909_at	Nfix	1459814_at	Tmem109		240827_at	FLJ45983	203037_s_at	MTSS1		1435194_at	Hspa4	1453015_at	Cmip		204918_s_at	MLLT3	202704_at	TOB1		1439537_at		1437598_at	Zbtb20		1438476_a_at	Chd4	1456656_at	Lin7a		1457987_at	6030458C11Rik	1457987_at	6030458C11Rik
206653_at	POLR3G	237177_at	CNTN4		1422166_at	Clec2i	1433757_a_at	Nisch		205302_at	IGFBP1	223741_s_at	TTYH2		1417155_at	Mycn	1448813_at	Aadac		204348_s_at	AK4	202436_s_at	CYP1B1		1452766_at	Tppp	1441793_at	Rnf39		1455050_at	Vstm4	1423909_at	Tmem176a		1421811_at	Thbs1	1421811_at	Thbs1
232111_at		204597_x_at	STC1		1436213_a_at	Kansl1l	1419014_at	Rhag		1552626_a_at	TMEM163	214889_at	FAM149A		1431270_a_at	Aste1	1420993_at	B3gnt5		208427_s_at	ELAVL2	218102_at	DERA		1417009_at	C1ra	1429621_at	Cand2		1420329_at	Timmdc1	1436870_s_at	Afap1l2		1442948_at	C79452	1442948_at	C79452
206783_at	FGF4	1555227_a_at	MANEA		1417853_at	Clca1	1452894_at	Elavl4		200886_s_at	PGAM1	225892_at	IREB2		1457265_at	Akap17b	1452318_a_at	Hspa1b		203455_s_at	SAT1	209900_s_at	SLC16A1		1418489_a_at	Calcrl	1451969_s_at	Parp3		1436188_a_at	Ndrg4	1427029_at	Htra3		1451867_x_at	Arhgap6	1451867_x_at	Arhgap6
205710_at	LRP2	207275_s_at	ACSL1		1449122_at	Ubxn2b	1416077_at	Adm		229738_at	DNAH10	235740_at	MCTP1		1418539_a_at	Ptpre	1427127_x_at	Hspa1b		214397_at	MBD2	201926_s_at	CD55		1421546_a_at	Racgap1	1439208_at	Chek1		1449884_at	Efcab2	1454159_a_at	Igfbp2		1452913_at	Pcp4l1	1452913_at	Pcp4l1
204646_at	DPYD	1569469_a_at	LHX8		1454070_a_at	Ddhd1	1449662_at	Reep1		201753_s_at	ADD3	207574_s_at	GADD45B		1430053_a_at	Ola1	1451338_at	Nisch		214532_x_at	POU5F1B	206756_at	CHST7		1449455_at	Hck	1421184_a_at	Mettl7a3///Mettl7a2Higd1c///Mettl7a2///Higd1c///Mettl7a1		1418366_at	Hist2h2aa2///Hist2h2ac///Hist2h2aa1///Hist2h3c1	1435285_at	Mpped2		1449028_at	Rhou	1449028_at	Rhou
202242_at	TSPAN7	218876_at	TPPP3		1451948_at	Igkv5-39	1421977_at	Mmp19		1553618_at	TRIM43 /// TRIM43B	229886_at	C5orf34		1428781_at	Dmkn	1455229_x_at	Pgs1		210381_s_at	CCKBR	211297_s_at	CDK7		1448775_at	Ifi203	1453683_a_at	Cep55		1426314_at	Ednrb	1456329_at	Prtg		1431052_at	Arhgap12	1431052_at	Arhgap12
214702_at	FN1	224412_s_at	TRPM6		1419610_at	Ccr1	1423640_at	Synpr		224932_at	CHCHD10	1567241_at	OR2L1P		1421389_a_at	Eif2ak4	1420842_at	Ptprf		206857_s_at	FKBP1B	203953_s_at	CLDN3		1427329_a_at	Ighm	1418294_at	Epb4.1l4b		1446118_at	D17Ertd165e	1457118_at	Shc4		1449530_at	Trps1	1449530_at	Trps1
236300_at		205691_at	SYNGR3		1450784_at	Reck	1438468_at	Gm13102Pramel4		220812_s_at	HHLA2	241382_at	PCP4L1		1418762_at	Cd55	1426461_at	Ugp2		201152_s_at	MBNL1	214432_at	ATP1A3		1452231_x_at	Mndal	1430762_at	4833427G06Rik		1424652_at	Eva1a	1416076_at	Ccnb1		1422824_s_at	Eps8	1422824_s_at	Eps8
207459_x_at	GYPB	205945_at	IL6R		1424270_at	Dclk1	1450000_at	Nlrp4c		206547_s_at	PPEF1	238184_at			1438166_x_at	Ndufs4	1454890_at	Amot		213158_at		212830_at	MEGF9		1440685_at		1437937_at	Ackr2		1439078_at	Klhl4	1459854_s_at	Dynlt3		1424051_at	Col4a2	1424051_at	Col4a2
228489_at	TM4SF18	204221_x_at	GLIPR1		1417899_at	Zp3r	1449371_at	Hars2		223693_s_at	RADIL	207604_s_at	SLC4A7		1431219_at	B3gat3	1437308_s_at	F2r		206488_s_at	CD36	205048_s_at	PSPH		1439045_x_at	Tc2n	1425088_at	Scnn1a		1454866_s_at	Clic6	1458370_at	Bmp2k		1430482_at	Adora3	1430482_at	Adora3
229641_at	CCBE1	230195_at	LOC100131138		1423509_a_at	Iapp	1427438_at	Pip4k2b		229076_s_at		207575_at	GOLGA6A		1449740_s_at	Dsg2	1418068_at	Ndufa10		203851_at	IGFBP6	204362_at	SKAP2		1418108_at	Rtkn2	1448961_at	Plscr2		1441906_x_at	Syap1	1423831_at	Prkag2		1450136_at	Cd38	1450136_at	Cd38
221008_s_at	AGXT2L1	237336_at	ADD2		1421591_at	Cylc1	1420255_at			218568_at	AGK	212665_at	TIPARP		1438391_x_at	Hsd17b10	1422567_at	Fam129a		210868_s_at	ELOVL6	213927_at	MAP3K9		1424118_a_at	Spc25	1417910_at	Ccna2		1439129_at	Dock5	1428861_at	Filip1l		1439556_at	Ncam1	1439556_at	Ncam1
221916_at	NEFL	207735_at	RNF125		1436989_s_at	Slc12a6	1423340_at	Tfap2b		204497_at	ADCY9	225081_s_at	CDCA7L		1418543_s_at	Ccdc43	1448892_at	Dock7		212686_at	PPM1H	200737_at	PGK1		1454737_at	Dusp9	1419569_a_at	Isg20		1450430_at	Mrc1	1456516_x_at	Uap1		1418797_at	Ms4a8a	1418797_at	Ms4a8a
225502_at	DOCK8	205884_at	ITGA4		1424977_at	Ppp1r42	1433568_at	Papd4		224618_at	ROD1	230856_at			1437783_x_at	Cnpy2	1425231_a_at	Zfp46		210513_s_at	VEGFA	AFFX-r2-Bs-phe-M_at			1449308_at	C6	1417292_at	Ifi47		1437476_at	Rrm2b	1436933_at			1426243_at	Cth	1426243_at	Cth
205076_s_at	MTMR11	206502_s_at	INSM1		1420680_at	Cts8	1451001_at	1700019N19Rik		225182_at	TMEM50B	226546_at	LOC100506844		1435450_at	Cpne3	1450333_a_at	Gata2		215695_s_at	GYG2	202644_s_at	TNFAIP3		1428562_at	Mir22hg	1423813_at	Kif22		1429159_at	Itih5	1426189_at	Dusp15		1420796_at	Ahrr	1420796_at	Ahrr
205074_at	SLC22A5	226912_at	ZDHHC23		1449172_a_at	Lin7b	1449212_at	Pip		241022_at		213533_at	D4S234E		1422903_at	Ly86	1426223_at	Ttc39c		219869_s_at	SLC39A8	214658_at	TMED7		1428105_at	Tpx2	1422814_at	Aspm		1424621_at	Krcc1	1436223_at	Itgb8		1455451_at	Kctd14	1455451_at	Kctd14
241547_at		204222_s_at	GLIPR1		1419332_at	Egfl6	1449431_at	Trpc6		234296_s_at	TEX11	218297_at	FAM188A		1449024_a_at	Hexa	1448196_at	Mat2b		219412_at	RAB38	210198_s_at	PLP1		1434365_a_at	BC055324	1435792_at	Gm7592///Csprs		1427347_s_at	Tubb2a	1428330_at	Dopey2		1425934_a_at	B4galt4	1425934_a_at	B4galt4
223807_at	IGSF1	230311_s_at	PRDM6		1437195_x_at	Mapk10	1421257_at	Pigb		219655_at	C7orf10	241360_at	CCDC15		1448142_x_at	Rps13	1426722_at	Slc38a2		208033_s_at	ZFHX3	211986_at	AHNAK		1450920_at	Ccnb2	1440001_at	Rian		1432600_at	2310061A09Rik	1419311_at	Trim10		1425155_x_at	Csf1	1425155_x_at	Csf1
206293_at	SULT2A1	228167_at	KLHL6		1448458_at	Top2b	1459933_at			225728_at	SORBS2	241239_at			1427040_at	Mdfic	1426782_at	Gpr125		209921_at	SLC7A11	203593_at	CD2AP		1429294_at	Trip13	1450798_at	Tnxb		1417587_at	Timeless	1434628_a_at	Rhpn2		1437932_a_at	Cldn1	1437932_a_at	Cldn1
227038_at	SGMS2	231771_at	GJB6		1419531_at	1700102P08Rik	1419626_at	Adam25		227356_at		220310_at	TUBAL3		1421030_at	Zfp64	1425512_at	Map2k7		219772_s_at	SMPX	213606_s_at	ARHGDIA		1448553_at	Myh7	1437370_at	Sgol2		1450736_a_at	Hbb-bh1	1426366_at	Ago2		1457758_at	Eny2	1457758_at	Eny2
242940_x_at	DLX6	213764_s_at	MFAP5		1427042_at	Mal2	1427587_at	Zfp28		239671_at		221909_at	RNFT2		1417145_at	Nfxl1	1448489_at	Pafah2		211597_s_at	HOPX	213541_s_at	ERG		1425336_x_at	H2-K1	1460061_at			1433894_at	Jazf1	1436879_x_at	Afp		1420621_a_at	App	1420621_a_at	App
220148_at	ALDH8A1	228325_at	KIAA0146		1419959_s_at	Cphx1	1425009_at	Tcte2		203037_s_at	MTSS1	229337_at	USP2		1415800_at	Gja1	1417493_at	Bmi1		202458_at	PRSS23	209598_at	PNMA2		1423396_at	Agt	1455383_at	Fam47e		1420993_at	B3gnt5	1448558_a_at	Pla2g4a		1423025_a_at	Iqcj-schip1 /// Schip1	1423025_a_at	Iqcj-schip1 /// Schip1
228010_at	PPP2R2C	227434_at	WBSCR17		1435331_at	Pyhin1	1450317_at	Clec2g		223741_s_at	TTYH2	206385_s_at	ANK3		1450129_a_at	Socs6	1451064_a_at	Psat1		44790_s_at	KIAA0226L	217234_s_at	EZR		1436939_at	Unc45b	1451567_a_at	Ifi203		1443533_at		1443870_at	Abcc4		1425505_at	Mylk	1425505_at	Mylk
236141_at	NBLA00301	231079_at			1424944_at	Pcp2	1448444_at	Rpe		214889_at	FAM149A	217284_x_at	SERHL2		1416065_a_at	Ankrd10	1416999_at	Smpd2		219213_at	JAM2	204347_at	AK4		1448380_at	Lgals3bp	1422536_at	Tnni3		1450976_at	Ndrg1	1449947_s_at	Zfhx3		1427289_at	Ddhd1	1427289_at	Ddhd1
219478_at	WFDC1	206772_at	PTH2R		1419466_at	Nkd2	1452353_at	Gpr155		225892_at	IREB2	207388_s_at	PTGES		1419106_at	2210409E12Rik///Coil	1438973_x_at	Gja1		202743_at	PIK3R3	209604_s_at	GATA3		1429095_at	Cenpp	1435579_at			1415975_at	Carhsp1	1441811_x_at	Tmem176a		1421473_at	Il1a	1421473_at	Il1a
208470_s_at	HP /// HPR	227812_at	TNFRSF19		1436861_at	Il7	1427840_at			235740_at	MCTP1	220139_at	DNMT3L		1456434_x_at	Hspb8	1417647_at	Snx5		216603_at	SLC7A8	201648_at	JAK1		1423292_a_at	Prx	1416664_at	Cdc20		1438288_x_at	1110059G02Rik	1455325_at	Miat		1421113_at	Pga5	1421113_at	Pga5
238462_at	UBASH3B	235631_at	DDR2		1422936_at	Mas1	1419615_at	Trpv6		207574_s_at	GADD45B	232720_at	LINGO2		1455806_x_at	Ndufa12	1426825_at	Fmnl3		214581_x_at	TNFRSF21	209905_at	HOXA10///HOXA9		1420394_s_at	Lilrb4///Gp49a	1438027_at			1437542_at	Ikzf2	1425597_a_at	Qk		1450546_at	Ammecr1	1450546_at	Ammecr1
215870_s_at	PLA2G5	230802_at	ARHGAP24		1425527_at	Prrx1	1425957_x_at	Tbata		229886_at	C5orf34	224149_x_at	SLMAP		1434773_a_at	Slc2a1	1448491_at	Ech1		209841_s_at	LRRN3	203990_s_at	KDM6A		1435906_x_at	Gbp2	1417587_at	Timeless		AFFX-r2-Ec-bioC-3_at		1431004_at	Loxl2		1438571_at	Bub1	1438571_at	Bub1
216039_at	GABRA2	221748_s_at	TNS1		1418111_at	Tmed11	1418199_at	Hemgn		1567241_at	OR2L1P	201629_s_at	ACP1		1418736_at	B3galnt1	1426675_at	Tomm70a		209462_at	APLP1	210888_s_at	ITIH1		1422264_s_at	Klf9	1434253_s_at	Tmcc3		1439254_at	Akap13	1433596_at	Dnajc6		1456700_x_at	Marcks	1456700_x_at	Marcks
210013_at	HPX	206214_at	PLA2G7		1456565_s_at	Map3k12	1420193_at	Krt17		241382_at	PCP4L1	213398_s_at	SDR39U1		1448327_at	Actn2	1423228_at	B4galt6		203710_at	ITPR1	217564_s_at	CPS1		1417702_a_at	Hnmt	1453320_at			1419754_at	Myo5a	1438207_at	Gbf1		1449077_at	Ahsp	1449077_at	Ahsp
201324_at	EMP1	1553605_a_at	ABCA13		1449979_a_at	Spock3	1427590_at	Zfp39		238184_at		214183_s_at	TKTL1		1426939_at	Tsr2	1430271_x_at	Taf1d		218820_at	C14orf132	221207_s_at	NBEA		1430596_s_at	Vgll3	1416309_at	Nusap1		1425303_at	Gck	1448735_at	Cp		1434130_at	Lhfpl2	1434130_at	Lhfpl2
228221_at	SLC44A3	206033_s_at	DSC3		1450751_at	Zpbp	1452645_x_at	Klra22Klra1		1552329_at	RBBP6	226956_at	MTMR3		1419108_at	Ophn1	1452830_s_at	Cad		203666_at	CXCL12	211699_x_at	HBA2///HBA1		1420854_at	Eln	1426817_at	Mki67		1453414_at	Ypel2	1420427_a_at	Dhx32		1426300_at	Alcam	1426300_at	Alcam
222161_at	NAALAD2	206178_at	PLA2G5		1419664_at	Srr	1451548_at	Upp2		207604_s_at	SLC4A7	200648_s_at	GLUL		1417914_at	Rap2b	1419592_at	Unc5c		205054_at	NEB	202965_s_at	CAPN6		1417793_at	Irgm2	1458811_at	9430047L24Rik		1445363_at	2810055G20Rik	1434600_at	Tjp2		1435330_at	Pyhin1	1435330_at	Pyhin1
235267_at	LOC100505881	207480_s_at	MEIS2		1420354_at	Cnnm1	1434496_at	Plk3		207575_at	GOLGA6A	204805_s_at	H1FX		1448727_at	Tle6	1417870_x_at	Ctsz		201689_s_at	TPD52	212884_x_at	APOE		1438009_at	Hist1h2ao///Hist1h2ap	1450156_a_at	Hmmr		1434265_s_at	Ank2	1454838_s_at	Pkdcc		1427293_a_at	Auts2	1427293_a_at	Auts2
225381_at	LOC399959	222719_s_at	PDGFC		1422052_at	Cdh8	1451407_at	Igsf5		212665_at	TIPARP	225347_at	ARL8A		1437687_x_at	Fkbp9	1437992_x_at	Gja1		204326_x_at	MT1X	212590_at	RRAS2		1427482_a_at	Car8	1446471_at			1427883_a_at	Col3a1	1419550_a_at	Stk39		1428540_at	Fam115a	1428540_at	Fam115a
219747_at	C4orf31	226731_at	ITGA1		1445535_at	AA407107	1448926_at	Hoxa5		225081_s_at	CDCA7L	217597_x_at	RAB40B		1432007_s_at	Ap2a2	1417648_s_at	Snx5		206777_s_at	CRYBB2P1///CRYBB2	211876_x_at	PCDHGA3///PCDHGA5///PCDHGA6///PCDHGA10///PCDHGA11///PCDHGA12		1427445_a_at	Ttn	1435283_s_at	Fam189a2		1416666_at	Serpine2	1418497_at	Fgf13		1422062_at	Msr1	1422062_at	Msr1
213456_at	SOSTDC1	222717_at	SDPR		1425288_at	Samd11	1420126_at	AA522020		230856_at		242062_at	SAMD8		1455179_at	Mpp7	1423741_at	Rbm10		205010_at	GNL3L	203304_at	BAMBI		1416416_x_at	Gstm1	1424991_s_at	Tyms-ps///Tyms		AFFX-BioDn-5_at		1429527_a_at	Plscr1		1422190_at	C5ar1	1422190_at	C5ar1
1552362_a_at	LEAP2	242605_at			1449195_s_at	Cxcl16	1425587_a_at	Ptprj		226546_at	LOC100506844	203423_at	RBP1		1435019_at	Atxn7l3	1456725_x_at	Ezr		201865_x_at	NR3C1	205380_at	PDZK1		1443273_at		1418540_a_at	Ptpre		1456514_at		1441867_x_at	Cep128		1445307_at		1445307_at
209387_s_at	TM4SF1	226034_at	DUSP4		1456340_at	Ntmt1	1428115_a_at	Rab2b		213533_at	D4S234E	226452_at	PDK1		1426604_at	Rnasel	1424431_at	Csgalnact2		204364_s_at	REEP1	219871_at	KLF3-AS1		1427183_at	Efemp1	1429954_at	Clec4a3		1441055_at	Palm2	1449254_at	Spp1		1435371_x_at	Ces1d	1435371_x_at	Ces1d
213880_at	LGR5	206619_at	DKK4		1425754_a_at	Btn1a1	1460609_at	Ints8		218297_at	FAM188A	218438_s_at	MED28		1436936_s_at	Xist	1423960_at	Lpcat3		213308_at	SHANK2	216235_s_at	EDNRA		1451539_at	Baiap2l1	1439520_at	Dtl		1456885_at	2008-09-01	1428936_at	Atp2b1		1452035_at	Col4a1	1452035_at	Col4a1
219737_s_at	PCDH9	203108_at	GPRC5A		1422860_at	Nts	1454267_a_at	Prss32		241360_at	CCDC15	242010_at	LOC728475		1418467_at	Smarcd3	1460569_x_at	Cldn3		219143_s_at	RPP25	215145_s_at	CNTNAP2		1452314_at	Kif11	1452291_at	Arap2		1423169_at	Taf7	1423832_at	Prkag2		1452338_s_at	Itsn1	1452338_s_at	Itsn1
241772_at		235179_at	ZNF641		1437692_x_at	Anxa2	1418357_at	Foxg1		241239_at		201117_s_at	CPE		1426350_at	Mgat2	1424991_s_at	Tyms-ps///Tyms		202600_s_at	NRIP1	203799_at	CD302		1427486_at	Ptprb	1453782_at	Ankrd33b		1454966_at	Itga8	1449207_a_at	Kif20a		1418815_at	Cdh2	1418815_at	Cdh2
230916_at	NODAL	235666_at	ITGA8		1425284_a_at	Rab27a	1427783_at	Erbb4		215153_at	NOS1AP	208812_x_at	HLA-C		1417534_at	Itgb5	1449016_at	Zp2		204624_at	ATP7B	205939_at	CYP3A7		1437598_at	Zbtb20	1444487_at	Lrat		1429504_at	Rnpc3	1424613_at	Gprc5b		1458866_at	Tmem215	1458866_at	Tmem215
229580_at		235150_at			1425395_at	Adam26a	1450765_a_at	Pde6h		220310_at	TUBAL3	231021_at	SLC6A19		1448890_at	Klf2	1424482_at	Arhgef7		202630_at	APPBP2	202626_s_at	LYN		1441793_at	Rnf39	1443394_at			1452436_at	Loxl2	1418301_at	Irf6		1419144_at	Cd163	1419144_at	Cd163
204429_s_at	SLC2A5	204779_s_at	HOXB7		1452520_a_at	Chrng	1448600_s_at	Vav3		221909_at	RNFT2	1554789_a_at	PDE8B		1419063_at	Ugt8a	1448181_at	Klf15		202023_at	EFNA1	209307_at	SWAP70		1429621_at	Cand2	1437186_at	BC055324		1440091_at	Meis2	1459246_at	D230021J17Rik		1422260_x_at	Ccr5	1422260_x_at	Ccr5
236163_at	LIX1	232231_at	RUNX2		1427999_at	Snapc5	1460714_at	Tfcp2l1		229337_at	USP2	205356_at	USP13		1450852_s_at	F2r	1417901_a_at	Ica1		213418_at	HSPA6	218885_s_at	GALNT12		1451969_s_at	Parp3	1436723_at	Cenpi		1419971_s_at	Slc35a5	1423835_at	Zfp503		1451733_at	Gcnt2	1451733_at	Gcnt2
238600_at	JAKMIP1	228018_at	NKAIN4		1450517_at	Tal2	1450922_a_at	Tgfb2		206385_s_at	ANK3	218357_s_at	TIMM8B		1421066_at	Jak2	1435517_x_at	Ralb		202206_at	ARL4C	202235_at	SLC16A1		1439208_at	Chek1	1434280_at			1418070_at	Cdyl	1420697_at	Slc15a3		1428579_at	Fmnl2	1428579_at	Fmnl2
204130_at	HSD11B2	209120_at	NR2F2		1423367_at	Wnt7a	1420491_at	Eif2s1		217284_x_at	SERHL2	202976_s_at	RHOBTB3		1428097_at	2510009E07Rik	1427278_at	Clip4		203424_s_at	IGFBP5	215629_s_at	DLEU2L///DLEU2		1421184_a_at	Mettl7a3///Mettl7a2Higd1c///Mettl7a2///Higd1c///Mettl7a1	1454889_x_at	Tmcc3		1426805_at	Smarca4	1437250_at	Mreg		1443536_at	Slc7a11	1443536_at	Slc7a11
209737_at	MAGI2	231786_at	HOXA13		1425431_at	Krtap16-6Krtap16-3	1426093_at	Trim34a		207388_s_at	PTGES	203485_at	RTN1		1427226_at	Epn2	1434485_a_at	Ugp2		203855_at	WDR47	204319_s_at	RGS10		1453683_a_at	Cep55	1444269_at			1455712_at	Hist3h2a	1454901_at	Ypel2		1433741_at	Cd38	1433741_at	Cd38
203603_s_at	ZEB2	221648_s_at	LOC100507192		1425596_at	AI317395	1426997_at	Thra		220139_at	DNMT3L	221630_s_at	DDX4		1433519_at	Nucks1	1435226_at	Rnf19b		204301_at	KBTBD11	209070_s_at	RGS5		1418294_at	Epb4.1l4b	1416023_at	Fabp3		1451273_x_at	Cmtr2	1450886_at	Gsg2		1426433_at	Myct1	1426433_at	Myct1
232541_at		228347_at	SIX1		1423033_at	Stt3a	1460434_at	Fundc2		232720_at	LINGO2	228231_at	SNX8		1415852_at	Impdh2	1454984_at	Lifr		210746_s_at	EPB42	204521_at	FAM216A		1436808_x_at	Mcm5	1443054_at	Kcnj15		1448737_at	Tspan7	1417959_at	Pdlim7		1446713_at		1446713_at
204298_s_at	LOX	1556429_a_at	WDR67		1422396_s_at	Ascl2	1456246_x_at	Tpbpb		224149_x_at	SLMAP	203269_at	NSMAF		1426246_at	Pros1	1427479_at	Gm4027///Gm2035///Gm2022///Gm2016///BB287469///Gm5662///Gm5039///Eif1a		205466_s_at	HS3ST1	221973_at	LOC100506123///LOC100506076		1430762_at	4833427G06Rik	1424305_at	Igj		1417019_a_at	Cdc6	1443260_at	Meis1		1444097_at	Metrnl	1444097_at	Metrnl
226311_at	ADAMTS2	1553500_at	FBXL21		1420009_at	Wwc1	1456516_x_at	Uap1		201629_s_at	ACP1	1553150_at	KDM1B		1448651_at	Nudt5	1429563_x_at	Sp110		218541_s_at	C8orf4	218623_at	HMP19		1437937_at	Ackr2	1443807_x_at	Ccnf		1419088_at	Timp3	1441030_at	Rai14		1425374_at	Oas3	1425374_at	Oas3
228912_at	VIL1	231773_at	ANGPTL1		1450304_at	Klrc2	1452300_at	Rmdn1		213398_s_at	SDR39U1	218733_at	MSL2		1427418_a_at	Hif1a	1419349_a_at	Cyp2d9		208792_s_at	CLU	219803_at	ANGPTL3		1425088_at	Scnn1a	1427736_a_at	Ccrl2		1438861_at	Bnc2	1450756_s_at	Cul3		1437956_at	Pik3r6	1437956_at	Pik3r6
235318_at	FBN1	214414_x_at	HBA1 /// HBA2		1421362_a_at	Frk	1422008_a_at	Aqp3		214183_s_at	TKTL1	214957_at	ACTL8		1448946_at	Kif3c	1442378_x_at	Gm20362		210664_s_at	TFPI	201289_at	CYR61		1456062_at	Nppa	1430811_a_at	Nuf2		1426914_at	Marveld2	1455106_a_at	Ckb		1417266_at	Ccl6	1417266_at	Ccl6
205350_at	CRABP1	220979_s_at	ST6GALNAC5		1418085_at	Prkcz	1436021_at	Mfsd4		226956_at	MTMR3	210087_s_at	MPZL1		1418080_at	Ccdc24///B4galt2	1449380_at	Pacsin1		206023_at	NMU	204731_at	TGFBR3		1421979_at	Phex	1453053_at	Cenpw		1423549_at	Slc1a4	1456547_at	Gm19313		1452843_at	Il6st	1452843_at	Il6st
236175_at	TRIM55	210665_at	TFPI		1422416_s_at	Vpreb2Vpreb1	1449806_at			200648_s_at	GLUL	1564414_a_at	PNLDC1		1427312_at	Cmya5	1424631_a_at	Ighg		217738_at	NAMPT	209488_s_at	RBPMS		1448961_at	Plscr2	1424948_x_at	H2-K1///H2-D1		1420923_at	Usp9x	1451693_a_at	Fgf12		1436836_x_at	Cnn3	1436836_x_at	Cnn3
229358_at	IHH	1568752_s_at	RGS13		1424923_at	Serpina3g	1453265_at	Eqtn		204805_s_at	H1FX	231949_at			1448503_at	Mcl1	1458173_at			214577_at	MAP1B	212732_at	MEG3		1417458_s_at	Cks2	1436999_at	Pid1		1448024_at	Npr3	1421053_at	Kif1a		1445968_at		1445968_at
230275_at	ARSI	207644_at	FOXH1		1437816_at	Pax6	1438632_x_at	Tnp1		225347_at	ARL8A	201416_at	SOX4		1418766_s_at	Timd2	1433798_a_at	E330034G19Rik		215811_at		205374_at	SLN		1417910_at	Ccna2	1439795_at	Gpr64		1452731_x_at	Gm10128///Gm3696///Gm3558///Gm3002///Gm2897///Gm3373///Gm5796	1418129_at	Dhcr24		1434505_a_at	6430548M08Rik	1434505_a_at	6430548M08Rik
1552701_a_at	CARD16	214085_x_at	GLIPR1		1435962_at	Gm16409Rps6-ps4Rps6	1450631_x_at	Defa24		217597_x_at	RAB40B	235178_x_at	ESCO2		1433437_at	Dock8	1426558_x_at	Gm14295///0610010B08Rik///Gm14419		201925_s_at	CD55	214628_at	NHLH1		1419569_a_at	Isg20	1425538_x_at	Ceacam1		1423104_at	Irs1	1459317_at	Ank2		1447693_s_at	Neo1	1447693_s_at	Neo1
226420_at	MECOM	229357_at	ADAMTS5		1437534_at		1456095_at	Tyr		242062_at	SAMD8	220214_at	ZNF215		1448485_at	Ggt1	1428592_s_at	Usp38		212489_at	COL5A1	210347_s_at	BCL11A		1426758_s_at	Meg3	1453416_at	Gas2l3		1437867_at		1453002_at	Sox11		1456874_at	Flrt2	1456874_at	Flrt2
203780_at	MPZL2	232721_at	TRIM55		1449147_at	Chst1	1452532_x_at	Ceacam1		203423_at	RBP1	225664_at	COL12A1		1448562_at	Upp1	1429041_at	2610005L07Rik		215933_s_at	HHEX	209197_at	SYT11		1417292_at	Ifi47	1437989_at	Pde8b		1455164_at	Arhgap31	1422699_at	Alox12		1423100_at	Fos	1423100_at	Fos
1556911_at		235209_at	C8orf84		1448514_at	Cox5b	1426319_at	Pdgfd		226452_at	PDK1	212943_at	KIAA0528		1416579_a_at	Epcam	1418583_at	Hint3		217986_s_at	BAZ1A	213446_s_at	IQGAP1		1423813_at	Kif22	1418982_at	Cebpa		1450417_a_at	Rps20	1440069_at			1419694_at	St8sia1	1419694_at	St8sia1
204931_at	TCF21	227889_at	LPCAT2		1419201_at	Klk11	1450123_at	Ryr2		218438_s_at	MED28	227829_at	GYLTL1B		1460241_a_at	St3gal5	1438760_x_at	Adam15		201005_at	CD9	205975_s_at	HOXD1		1422814_at	Aspm	1418139_at	Dcx		1426712_at	Slc6a15	1428694_at	Mir17hg		1449370_at	Sox4	1449370_at	Sox4
244107_at		205850_s_at	GABRB3		1422182_at	Hnf4g	1421182_at	Clec1b		242010_at	LOC728475	209576_at	GNAI1		1417166_at	Psip1	1434714_at	Ero1lb		219410_at	TMEM45A	219619_at	DIRAS2		1424524_at	Dram1	1422611_s_at	Igf2bp3		1425942_a_at	Gpm6b	1436515_at	Bach2		1415949_at	Cpe	1415949_at	Cpe
242909_at		205747_at	CBLN1		1460236_at	Klk10	1417784_at	Als2		201117_s_at	CPE	222392_x_at	PERP		1451508_at	Larp1b	1426964_at	Abracl		219651_at	DPPA4	206226_at	HRG		1435792_at	Gm7592///Csprs	1450783_at	Ifit1		1416688_at	Snap91	1437917_at	D530037H12Rik		1426208_x_at	Plagl1	1426208_x_at	Plagl1
209758_s_at	MFAP5	220536_at	VRTN		1441115_at	D18Ertd232e	1421521_at	4930430A15Rik		208812_x_at	HLA-C	203819_s_at	IGF2BP3		1460683_at	Tead4	1448248_at	Crk		213703_at	LINC00342	201695_s_at	PNP		1440001_at	Rian	1426057_a_at	Epha3		1416832_at	Slc39a8	1416805_at	Fam198b		1433769_at	Als2cl	1433769_at	Als2cl
230597_at	SLC7A3	1554958_at	ZNF641		1424716_at	Retsat	1419001_at	Baat		231021_at	SLC6A19	244552_at	ZNF788		1449770_x_at	Tmem191c	1417828_at	Aqp8		213051_at	ZC3HAV1	205542_at	STEAP1		1450798_at	Tnxb	1419513_a_at	Ect2		1423140_at	Lipa	1434059_at	Fam214b		1420498_a_at	Dab2	1420498_a_at	Dab2
203153_at	IFIT1	215306_at			1417930_at	Nab2	1450274_at	Vmn2r-ps54		1554789_a_at	PDE8B	221664_s_at	F11R		1421106_at	Jag1	1425114_at	Rbbp6		202704_at	TOB1	209458_x_at	HBA2///HBA1		1437370_at	Sgol2	1450060_at	Pigr		1429637_at	Fam198b	1437372_at	Cpsf6		1446619_at	A130038J17Rik	1446619_at	A130038J17Rik
223618_at	FMN2	201843_s_at	EFEMP1		1422454_at	Krt13	1421988_at	Papss2		205356_at	USP13	228150_at	SEC16B		1419522_at	Zmynd19	1417379_at	Iqgap1		202436_s_at	CYP1B1	205257_s_at	AMPH		1460061_at		1427371_at	Abca8a		1457040_at	Lgi2	1458374_at	Mis18bp1		1424968_at	Ces2g	1424968_at	Ces2g
230061_at	TM4SF18	219935_at	ADAMTS5		1451821_a_at	Sp100	1434623_at	Gm5239Kxd1Uba52		218357_s_at	TIMM8B	236513_at			1420362_a_at	Bik	1417074_at	Ceacam10		218102_at	DERA	205891_at	ADORA2B		1455383_at	Fam47e	1427528_a_at	Epha7		1426037_a_at	Rgs16	1455393_at	Cp		1430175_at	4930588G05Rik	1430175_at	4930588G05Rik
204469_at	PTPRZ1	212327_at	LIMCH1		1438463_x_at	Zdhhc6	1424507_at	Rin1		202976_s_at	RHOBTB3	204622_x_at	NR4A2		1427930_at	Pdxk	1416125_at	Fkbp5		214464_at	CDC42BPA	209722_s_at	SERPINB9		1451567_a_at	Ifi203	1419123_a_at	Pdgfc		1441931_x_at	Gss	1454855_at	Magi2		1439368_a_at	Slc9a3r2	1439368_a_at	Slc9a3r2
206584_at	LY96	227764_at	LYPD6		1420420_at	Hao1	1437746_at	Lrrtm1		203485_at	RTN1	226081_at	LZIC		1434272_at	Cpeb2	1438841_s_at	Arg2		209900_s_at	SLC16A1	209448_at	HTATIP2		1422536_at	Tnni3	1448139_at	Mlc1		1432478_a_at	Rnf19b	1439036_a_at	Atp1b1		1421958_at	L1cam	1421958_at	L1cam
206136_at	FZD5	201852_x_at	COL3A1		1420101_at	2610020H08Rik	1420155_at	AA408954		221630_s_at	DDX4	236852_at	FBXO43		1423475_at	Cnnm2	1452259_at	Phf20		201926_s_at	CD55	212344_at	SULF1		1435579_at		1418282_x_at	Serpina1b		1436203_a_at	1110059G02Rik	1435005_at	Cenpe		1433933_s_at	Slco2b1	1433933_s_at	Slco2b1
219949_at	LRRC2	1568603_at	CADPS		1424755_at	Hip1	1450725_s_at	Car14		228231_at	SNX8	1552477_a_at	IRF6		1452634_at	Obox3	1417058_a_at	Krtcap2		206756_at	CHST7	206429_at	F2RL1		1416342_at	Tnc	1426261_s_at	Ugt1a1///Ugt1a6b///Ugt1a9///Ugt1a5///Ugt1a7c///Ugt1a10///Ugt1a6a///Ugt1a2		1421375_a_at	S100a6	1460191_at	Ykt6		1429703_at	2900072G11Rik	1429703_at	2900072G11Rik
219909_at	MMP28	226625_at	TGFBR3		1419216_at	Cep131	1427682_a_at	Egr2		203269_at	NSMAF	242128_at	OTX2		1460180_at	Hexb	1423429_at	Rhox5		211297_s_at	CDK7	208557_at	HOXA6		1416664_at	Cdc20	1416118_at	Trim59		1443866_at	Lrtm1	1448871_at	Mapk13		1425506_at	Mylk	1425506_at	Mylk
213293_s_at	TRIM22	204890_s_at	LCK		1419209_at	Cxcl1	1427801_at	Krtap19-1		1553150_at	KDM1B	202219_at	SLC6A8		1417116_at	Slc6a8	1426573_at	Me2		203953_s_at	CLDN3	212096_s_at	MTUS1		1435321_at	Limch1	1423226_at	Ms4a1		1419256_at	Sptbn1	1435987_x_at	1110059G02Rik		1427883_a_at	Col3a1	1427883_a_at	Col3a1
203888_at	THBD	202709_at	FMOD		1428001_at	Tshr	1422229_at	Usp-psUsp17ldUsp17lc		218733_at	MSL2	219515_at	PRDM10		1435372_a_at	Pa2g4	1438650_x_at	Gja1		208581_x_at	MT1X	206390_x_at	PF4		1428650_at	Tns1	1435575_at	Kntc1		1452213_at	Tex2	1451503_at	Nol3		1415973_at	Marcks	1415973_at	Marcks
213332_at	PAPPA2	221541_at	CRISPLD2		1448017_at	Ubap2l	1426135_a_at	Park2		214957_at	ACTL8	235828_at	PRELID2		1416839_at	Mut	1439516_at	2610201A13Rik		214432_at	ATP1A3	207980_s_at	CITED2		1449335_at	Timp3	1423520_at	Lmnb1		1451791_at	Tfpi	1439753_x_at	Six4		1425809_at	Fabp4	1425809_at	Fabp4
223220_s_at	PARP9	212325_at	LIMCH1		1417337_at	Epb4.2	1451061_at	1700018B24Rik		210087_s_at	MPZL1	204262_s_at	PSEN2		1449876_at	Prkg1	1427899_at	Rnf6		212830_at	MEGF9	212719_at	PHLPP1		1438027_at		1431873_a_at	Tube1		1434020_at	Pdap1	1420649_at	Zfhx3		1444620_at		1444620_at
40687_at	GJA4	236308_at	VSTM2A		1457520_at		1425122_at	Fam3b		1564414_a_at	PNLDC1	201573_s_at	ETF1		1427994_at	Cd300lf	1431339_a_at	Efhd2		205048_s_at	PSPH	200632_s_at	NDRG1		1417327_at	Cav2	1433919_at	Asb4		1438982_s_at	Flywch2	1447852_x_at	Rilpl1		1457633_x_at	Cox6a2	1457633_x_at	Cox6a2
228214_at	SOX6	242344_at	GABRB2		1427738_at	A230006K03Rik	1420991_at	Ankrd1		231949_at		224301_x_at	H2AFJ		1422716_a_at	Acp1	1449070_x_at	Apcdd1		204362_at	SKAP2	212190_at	SERPINE2		1417587_at	Timeless	1450188_s_at	Lipg		1437540_at	Mcoln3	1456340_at	Ntmt1		1446248_at	Slc18a1	1446248_at	Slc18a1
204731_at	TGFBR3	233294_at	DENND2C		1442378_x_at	Gm20362	1423491_at	Fbxo3		201416_at	SOX4	228816_at	ATP6AP1L		1415971_at	Marcks	1450138_a_at	Serpinb6a		213927_at	MAP3K9	210102_at	VWA5A		1434253_s_at	Tmcc3	1456280_at	Clspn		1447903_x_at	Ap1s2	1416594_at	Sfrp1		1437262_x_at	Bcas2	1437262_x_at	Bcas2
206349_at	LGI1	206544_x_at	SMARCA2		1419751_x_at	Slc22a27	1421682_a_at	Gm3448Gm3417Tcte3		235178_x_at	ESCO2	214743_at	CUX1		1437867_at		1422071_at	Lgals6		200737_at	PGK1	206122_at	SOX15		1448441_at	Cks1b	1449184_at	Pglyrp1		1447195_at		1420943_at	Zfp185		1427994_at	Cd300lf	1427994_at	Cd300lf
231513_at		229797_at	MCOLN3		1455100_at	Akr1d1	1436613_at	Coro6		220214_at	ZNF215	207688_s_at			1424657_at	Taok1	1448848_at	Tor1b		AFFX-r2-Bs-phe-M_at		219331_s_at	KLHDC8A		1453320_at		1444946_at			1434452_x_at	Eif2a	1450350_a_at	Jdp2		1416871_at	Adam8	1416871_at	Adam8
236205_at	ABCC6P1	211603_s_at	ETV4		1442344_at		1421791_at	Ang3		225664_at	COL12A1	235092_at			1415733_a_at	Tomm5	1419509_a_at	Nagk		202644_s_at	TNFAIP3	205592_at	SLC4A1		1416309_at	Nusap1	1424321_at	Rfc4		1420512_at	Dkk2	1438802_at	Foxp1		1435148_at	Atp1b2	1435148_at	Atp1b2
205935_at	FOXF1	226281_at	DNER		1449421_a_at	Kcne2	1451270_at	Dusp18		212943_at	KIAA0528	230304_at			1420064_s_at	Tktl1	1449799_s_at	Pkp2		214658_at	TMED7	220668_s_at	DNMT3B		1426817_at	Mki67	1458447_at	Cenpf		1456914_at	Slc16a4	1439255_s_at	Gpr137b-ps///Gpr137b		1431225_at		1431225_at
1553614_a_at	FLJ25694 /// LOC731932	236044_at	PPAPDC1A		1422387_at	Vmn1r29	1420702_at	1700093K21Rik		227829_at	GYLTL1B	206575_at	CDKL5		1423740_a_at	Rbm10	1424932_at	Egfr		210198_s_at	PLP1	206940_s_at	POU4F1		1458811_at	9430047L24Rik	1425575_at	Epha3		1423747_a_at	Pdk1	1459894_at	Iqgap2		1446330_at		1446330_at
207981_s_at	ESRRG	244623_at	KCNQ5		1417214_at	Rab27b	1419238_at	Abca7		209576_at	GNAI1	214890_s_at	FAM149A		1427093_at	Zfp707	1421870_at	Trim44		211986_at	AHNAK	214753_at	N4BP2L2		1450156_a_at	Hmmr	1437244_at	Gas2l3		1429088_at	Lbh	1436555_at	Slc7a2		1439736_at	5830453J16Rik	1439736_at	5830453J16Rik
226992_at	NOSTRIN	209437_s_at	SPON1		1425270_at	Kif1b	1421256_at	Gzmc		222392_x_at	PERP	222612_at	PSPC1		1449475_at	Atp12a	1433530_at	Rpl41		203593_at	CD2AP	210755_at	HGF		1446471_at		1418334_at	Dbf4		1460483_at	2610034E01Rik	1438450_at	Lin7a		1441033_at	Tmtc2	1441033_at	Tmtc2
1556166_x_at		237639_at	TMEM207		1420942_s_at	Rgs5	1425234_at	Col20a1		203819_s_at	IGF2BP3	232087_at	CXorf23		1427339_at	Slc30a2	1452058_a_at	Rnf11		213606_s_at	ARHGDIA	218507_at	HILPDA		1435283_s_at	Fam189a2	1424408_at	Lims2		1460465_at	Ndnf	1443026_at			1417602_at	Per2	1417602_at	Per2
207185_at	SLC10A1	220940_at	ANKRD36B		1422743_at	Phka1	1424896_at	Gpr85		244552_at	ZNF788	228462_at	IRX2		1448263_a_at	Cndp2	1422823_at	Eps8		213541_s_at	ERG	209679_s_at	SMAGP		1424991_s_at	Tyms-ps///Tyms	1456606_a_at	Phactr1///Chst11		1436981_a_at	LOC100505062///Ywhaz	1420892_at	Wnt7b		1421277_at	Spna1	1421277_at	Spna1
227441_s_at	ANKS1B	1552703_s_at	CARD16 /// CASP1		1436973_at	Cct8	1430195_at	2810043O03Rik		221664_s_at	F11R	215321_at	RUNDC3B		1418078_at	Psme3	1416503_at	Lxn		209598_at	PNMA2	204018_x_at	HBA2///HBA1		1434437_x_at	Rrm2	1440924_at	Kif20b		1435105_at	Rnf208	1438442_at	Sike1		1419309_at	Pdpn	1419309_at	Pdpn
229085_at	LRRC3B	238521_at	LOC100505888		1428849_at	Rps6kb1	1425303_at	Gck		228150_at	SEC16B	216307_at	DGKB		1427575_at	Fbxw14	1421410_a_at	Pstpip2		204818_at	HSD17B2	206372_at	MYF6		1418540_a_at	Ptpre	1455990_at	Kif23		1456656_at	Lin7a	1436631_at	Ctnna1		1420773_at	Dub1	1420773_at	Dub1
213094_at	GPR126	235518_at	SLC8A1		1416795_at	Cryl1	1420408_a_at	Abcc9		236513_at		210933_s_at	FSCN1		1422264_s_at	Klf9	1416041_at	Sgk1		217234_s_at	EZR	213379_at	COQ2		1448830_at	Dusp1	1425772_at	Col4a4		1423909_at	Tmem176a	1448237_x_at	Ldhb		1458396_at	P2rx3	1458396_at	P2rx3
204135_at	FILIP1L	221188_s_at	CIDEB		1425775_at	Zfp820	1450211_at	Lrp1b		204622_x_at	NR4A2	229252_at	ATG9B		1460242_at	Cd55	1455090_at	Angptl2		204347_at	AK4	201465_s_at	JUN		1448595_a_at	Bex1	1438852_x_at	Mcm6		1436870_s_at	Afap1l2	1425716_s_at	Bak1		1441887_x_at	Gm6377	1441887_x_at	Gm6377
224411_at	PLA2G12B	228821_at	ST6GAL2		1415835_at	Prl3b1	1438290_x_at	Sftpc		226081_at	LZIC	206247_at	MICB		1449036_at	Rnf128	1416509_at	Tm9sf3		209604_s_at	GATA3	205040_at	ORM1		1429954_at	Clec4a3	1420081_s_at	Knstrn		1427029_at	Htra3	1440924_at	Kif20b		1445379_at		1445379_at
206376_at	SLC6A15	205083_at	AOX1		1434163_at	Khdc1b	1434262_at			236852_at	FBXO43	225710_at	GNB4		1426667_a_at	Sun1	1449464_at	Kcnq1		201648_at	JAK1	210948_s_at	LEF1		1439520_at	Dtl	1423774_a_at	Prc1		1454159_a_at	Igfbp2	1419739_at	Tpm2		1416630_at	Id3	1416630_at	Id3
211958_at	IGFBP5	223315_at	NTN4		1451650_at	Ddo	1454940_at	Gm8394Psma5		1552477_a_at	IRF6	229247_at	FBLN7		1417364_at	Eef1g	1436848_x_at	Impa1		209905_at	HOXA10///HOXA9	208610_s_at	SRRM2		1452291_at	Arap2	1416258_at	Tk1		1435285_at	Mpped2	1420641_a_at	Sqrdl		1417160_s_at	Expi	1417160_s_at	Expi
218901_at	PLSCR4	1558048_x_at			1449463_at	Klk1b8	1451817_at	Suv420h1		242128_at	OTX2	233233_at	LOC100289610		1456737_x_at	Acaa1a	1422518_at	Cask		203990_s_at	KDM6A	221497_x_at	EGLN1		1453782_at	Ankrd33b	1428393_at	Nrn1		1456329_at	Prtg	1454295_at	Nrip1		1450787_at	Clcn5	1450787_at	Clcn5
206189_at	UNC5C	208322_s_at	ST3GAL1		1456333_a_at	Arhgap6	1430453_a_at	Bcl2l2		202219_at	SLC6A8	226554_at	ZBTB7A		1418414_at	Kcnh1	1418389_at	Fam220a		219196_at	SCG3	209687_at	CXCL12		1444487_at	Lrat	1416239_at	Ass1		1457118_at	Shc4	1421924_at	Slc2a3		1429682_at	Fam46c	1429682_at	Fam46c
205040_at	ORM1	218723_s_at	C13orf15		1419598_at	Ms4a6d	1425038_at	Slc22a19		219515_at	PRDM10	230778_at			1422836_at	Mbnl3	1416947_s_at	Acaa1b///Acaa1a		210888_s_at	ITIH1	211000_s_at	IL6ST		1443394_at		1456288_at	Slfn5		1416076_at	Ccnb1	1423854_a_at	Rasl11b		1429700_at	3110040M04Rik	1429700_at	3110040M04Rik
205168_at	DDR2	219873_at	COLEC11		1438343_at	0610037L13Rik	1419334_at	Ctla4		235828_at	PRELID2	201543_s_at	SAR1A		1453015_at	Cmip	1428280_at	Fip1l1		217564_s_at	CPS1	204944_at	PTPRG		1437186_at	BC055324	1437902_s_at	Rarres2		1434848_at		1435807_at	Cdc42		1433946_at	Zik1	1433946_at	Zik1
235638_at	RASSF6	207267_s_at	DSCR6		1422890_at	Pcdh18	1437523_s_at	Sgcg		204262_s_at	PSEN2	223092_at	ANKH		1448813_at	Aadac	1434511_at	Phkb		221207_s_at	NBEA	220951_s_at	A1CF		1456344_at	Tnc	1449315_at	Tenm3		1459854_s_at	Dynlt3	1449058_at	Gli1		1434758_at	Crispld2	1434758_at	Crispld2
235483_at	STX3	202863_at	SP100		1422918_at	Gm26631810009J06Rik	1453196_a_at	Oasl2		201573_s_at	ETF1	214016_s_at	LOC100506168 /// SFPQ		1420993_at	B3gnt5	1451968_at	Xrcc5		211699_x_at	HBA2///HBA1	202651_at	LPGAT1		1436723_at	Cenpi	1424647_at	Gabrp		1458370_at	Bmp2k	1428304_at	Esco2		1423005_a_at	Espn	1423005_a_at	Espn
207103_at	KCND2	208286_x_at	POU5F1 /// POU5F1B /// POU5F1P3 /// POU5F1P4		1422748_at	Zeb2	1460359_at	Armcx3		224301_x_at	H2AFJ	221142_s_at	PECR		1452318_a_at	Hspa1b	1448918_at	Slco3a1		202965_s_at	CAPN6	202643_s_at	TNFAIP3		1434280_at		1451991_at	Epha7		1423831_at	Prkag2	1430291_at	Dock5		1431162_a_at	Enah	1431162_a_at	Enah
219471_at	C13orf18	206167_s_at	ARHGAP6		1449988_at	Gimap1	1438509_at	Psme3		228816_at	ATP6AP1L	227713_at	KATNAL1		1460319_at	Fut8	1450156_a_at	Hmmr		212884_x_at	APOE	216568_x_at			1454889_x_at	Tmcc3	1422978_at	Cybb		1428861_at	Filip1l	1435296_at	Adra2c		1435355_at	Neb	1435355_at	Neb
225033_at	ST3GAL1	205103_at	C1orf61		1450773_at	Kcnd2	1426863_at	Rbmx		214743_at	CUX1	201030_x_at	LDHB		1427127_x_at	Hspa1b	1448641_at	Mbtd1		212590_at	RRAS2	206397_x_at	CERS1///GDF1		1444269_at		1426598_at	Uty		1456516_x_at	Uap1	1456563_at	Arhgef37		1456983_at		1456983_at
205648_at	WNT2	206306_at	RYR3		1446008_at	D3Ertd246e	1448756_at	S100a9		207688_s_at		209369_at	ANXA3		1450131_a_at	Bspry	1451421_a_at	Rogdi		211876_x_at	PCDHGA3///PCDHGA5///PCDHGA6///PCDHGA10///PCDHGA11///PCDHGA12	213761_at	MDM1		1416023_at	Fabp3	1452598_at	Gins1		1436933_at		1453317_a_at	Khdrbs3		1446539_at	Cab39l	1446539_at	Cab39l
228708_at	RAB27B	228080_at	LAYN		1425111_at	Sorcs3	1421911_at	Stat2		235092_at		201483_s_at	SUPT4H1		1451338_at	Nisch	1437133_x_at	Akr1b3		203304_at	BAMBI	209631_s_at	GPR37		1443054_at	Kcnj15	1425951_a_at	Clec4n		1426189_at	Dusp15	1417401_at	Rai14		1438752_at	A230058F20Rik	1438752_at	A230058F20Rik
244419_at	FRZB	207943_x_at	PLAGL1		1451463_at	Prr5	1453621_at	Thoc7		230304_at		209170_s_at	GPM6B		1455229_x_at	Pgs1	1418015_at	Pum2		213201_s_at	TNNT1	212909_at	LYPD1		1424305_at	Igj	1445897_s_at	Ifi35		1436223_at	Itgb8	1427866_x_at	Hbb-b2		1451006_at	Xdh	1451006_at	Xdh
228425_at	LOC654433	214240_at	GAL		1444186_at	Phykpl	1449803_x_at	Tap1		206575_at	CDKL5	202023_at	EFNA1		1420842_at	Ptprf	1417625_s_at	Ackr3		205380_at	PDZK1	215692_s_at	MPPED2		1443807_x_at	Ccnf	1444242_at	Slco2a1		1450407_a_at	Anp32a	1434717_at	Cul3		1420731_a_at	Csrp2	1420731_a_at	Csrp2
207002_s_at	PLAGL1	235210_s_at	C8orf84		1420331_at	Clec4e	1426730_a_at	Prl2b1		214890_s_at	FAM149A	201427_s_at	SEPP1		1426461_at	Ugp2	1424072_at	2010107G23Rik		204141_at	TUBB2A	208623_s_at	EZR		1417860_a_at	Spon2	1416474_at	Igdcc4		1428330_at	Dopey2	1424630_a_at	Brca1		1458943_at		1458943_at
218918_at	MAN1C1	206356_s_at	GNAL		1423959_at	Ropn1l	1419490_at	Fam19a5		222612_at	PSPC1	200697_at	HK1		1456014_s_at	Fermt3	1415794_a_at	Spin1		219871_at	KLF3-AS1	219825_at	CYP26B1		1427736_a_at	Ccrl2	1446625_at	Tmem100		1419311_at	Trim10	1450842_a_at	Cenpa		1419128_at	Itgax	1419128_at	Itgax
227439_at	ANKS1B	236220_at			1416169_at	Tpbpb	1449844_at	Slco1a1		232087_at	CXorf23	222624_s_at	ZNF639		1454890_at	Amot	1426744_at	Srebf2		216235_s_at	EDNRA	201151_s_at	MBNL1		1430811_a_at	Nuf2	1423847_at	Ncapd2		1434628_a_at	Rhpn2	1426348_at	Col4a1		1443579_s_at	Depdc6 /// LOC100505173	1443579_s_at	Depdc6 /// LOC100505173
206541_at	KLKB1	226911_at	EGFLAM		1431829_a_at	Rgl3	1424958_at	Car8		228462_at	IRX2	209109_s_at	TSPAN6		1437308_s_at	F2r	1438865_at	H13		215145_s_at	CNTNAP2	215268_at	KIAA0754		1453053_at	Cenpw	1427746_x_at	H2-K1		1426366_at	Ago2	1447643_x_at	Snai2		1448021_at	Fam46c	1448021_at	Fam46c
213993_at	SPON1	232843_s_at	DOCK8		1429221_at	Dph7	1438119_at	Itgb1		215321_at	RUNDC3B	219855_at	NUDT11		1448620_at	Fcgr3	1436561_at	Suv39h2		203799_at	CD302	213486_at	COPG2IT1		1424948_x_at	H2-K1///H2-D1	1428283_at	Cyp2s1		1436879_x_at	Afp	1460063_at	D5Ertd798e		1440692_at	Gm364	1440692_at	Gm364
242128_at	OTX2	228772_at	HNMT		1438080_at	Mrpl11	1455431_at	Slc5a1		216307_at	DGKB	206404_at	FGF9		1418068_at	Ndufa10	1427912_at	Cbr3		205939_at	CYP3A7	58780_s_at	ARHGEF40		1429348_at	Sema3c	1450876_at	Cfh		1435670_at	Tfap2b	1426817_at	Mki67		1450906_at	Plxnc1	1450906_at	Plxnc1
227339_at	RGMB	230423_at			1437081_at	Timp2	1449640_at	Tlr7		210933_s_at	FSCN1	209681_at	SLC19A2		1422567_at	Fam129a	1424098_at	Elovl7		202626_s_at	LYN	216321_s_at	NR3C1		1436999_at	Pid1	1448890_at	Klf2		1450418_a_at	Yipf4	1421469_a_at	Stat5a		1425025_at	Tmem106a	1425025_at	Tmem106a
239352_at	SLC6A15	229626_at	C12orf68		1421984_at	Stc1	1425765_at			229252_at	ATG9B	230889_at	LOC645321		1448892_at	Dock7	1422199_at	Omp		209307_at	SWAP70	209292_at	ID4		1439795_at	Gpr64	1423323_at	Tacstd2		1434039_at	Appbp2	1419513_a_at	Ect2		1450267_at	Tlr8	1450267_at	Tlr8
224013_s_at	SOX7	209676_at	TFPI		1422603_at	Rnase4	1438808_at	Trp53		206247_at	MICB	202181_at	KIAA0247		1425231_a_at	Zfp46	1416201_at	Crk		218885_s_at	GALNT12	202904_s_at	LSM5		1425538_x_at	Ceacam1	1430193_at	Casc5		1448558_a_at	Pla2g4a	1425607_at	Hlcs		1417381_at	C1qa	1417381_at	C1qa
206367_at	REN	209365_s_at	ECM1		1419585_at	Rp2h	1449169_at	Has2		233612_at		1555882_at	SPIN3		1450333_a_at	Gata2	1437052_s_at	Slc2a3		202235_at	SLC16A1	218589_at	LPAR6		1453416_at	Gas2l3	1428960_at	Enkur		1443870_at	Abcc4	1453851_a_at	Gadd45g		1437387_at	Susd5	1437387_at	Susd5
204973_at	GJB1	212976_at	LRRC8B		1422933_at	Xlr5bXlr5aXlr5c	1451827_a_at	Nox4		225710_at	GNB4	233625_x_at	CPSF3L		1426223_at	Ttc39c	1416119_at	Txn1		215629_s_at	DLEU2L///DLEU2	214803_at	CDH6		1437989_at	Pde8b	1424676_s_at	Sec14l4		1440984_at	Baz2b	1433492_at	Epb4.1l2		1425002_at	Sectm1a	1425002_at	Sectm1a
226621_at	OSMR	233799_at			1460268_at		1451625_a_at	C8g		229247_at	FBLN7	208691_at	TFRC		1448196_at	Mat2b	1435235_at	Txnl1		204319_s_at	RGS10	204284_at	PPP1R3C		1418982_at	Cebpa	1428705_at	1700007K13Rik		1449947_s_at	Zfhx3	1437152_at	Mex3b		1442082_at	C3ar1	1442082_at	C3ar1
213802_at	PRSS12	230040_at	ADAMTS18		1419556_at	Elf5	1421727_at	Eya1		233233_at	LOC100289610	229355_at	UBE2D3		1426722_at	Slc38a2	1457810_at	Zbtb37		209070_s_at	RGS5	213170_at	GPX7		1418139_at	Dcx	1451860_a_at	Trim30a		1441811_x_at	Tmem176a	1437219_at			1435396_at	Stxbp6	1435396_at	Stxbp6
228205_at	TKT	220951_s_at	A1CF		1452104_at	Arl16	1425671_at	Homer1		226554_at	ZBTB7A	234000_s_at	PTPLAD1		1426782_at	Gpr125	1456312_x_at	Gsn		204521_at	FAM216A	205463_s_at	PDGFA		1422611_s_at	Igf2bp3	1428713_s_at	Gins2		1438349_at	Zfp229	1438810_at	D10Ertd755e		1452348_s_at	Ifi204 /// Ifi205 /// Mnda /// Mndal	1452348_s_at	Ifi204 /// Ifi205 /// Mnda /// Mndal
214156_at	MYRIP	229218_at	COL1A2		1450256_at	Cer1	1425990_a_at	Nfatc2		237464_at		1552487_a_at	BNC1		1425512_at	Map2k7	1450064_at	Fmn2		221973_at	LOC100506123///LOC100506076	207459_x_at	GYPB		1450783_at	Ifit1	1418599_at	Col11a1		1455325_at	Miat	1424595_at	F11r		1428058_at	Ahnak	1428058_at	Ahnak
211161_s_at	COL3A1	1554755_a_at	MTUS2		1423178_at	Abi1	1419474_a_at	Ehf		230778_at		227798_at	SMAD1		1448489_at	Pafah2	1426162_a_at	Rpl7		218623_at	HMP19	201428_at	CLDN4		1426057_a_at	Epha3	1424971_at	Spdl1		1425597_a_at	Qk	1436194_at	Prelid2		1437467_at	Alcam	1437467_at	Alcam
1569287_at		223764_x_at	NIPSNAP3B		1437369_at	Fgd1	1418755_at	Tbx15		201543_s_at	SAR1A	220641_at	NOX5		1417493_at	Bmi1	1448663_s_at	Mvd		219803_at	ANGPTL3	216352_x_at	PCDHGA3		1419513_a_at	Ect2	1443201_at			1431004_at	Loxl2	1448323_a_at	Bgn		1451644_a_at	H2-gs10 /// H2-Q6 /// LOC68395	1451644_a_at	H2-gs10 /// H2-Q6 /// LOC68395
209040_s_at	PSMB8	206702_at	TEK		1450762_s_at	Zfp191	1459932_at	D8Ertd28e		223092_at	ANKH	214260_at	COPS8		1451064_a_at	Psat1	1450037_at	Usp9x		201289_at	CYR61	217057_s_at	GNAS		1450060_at	Pigr	1416832_at	Slc39a8		1433596_at	Dnajc6	1424186_at	Ccdc80		1436489_x_at	C85492	1436489_x_at	C85492
204567_s_at	ABCG1	228653_at	SAMD5		1449991_at	Cd244	1423500_a_at	Sox5		214016_s_at	LOC100506168 /// SFPQ	223129_x_at	MYLIP		1416999_at	Smpd2	1451221_at	Ice1		204731_at	TGFBR3	212354_at	SULF1		1423606_at	Postn	1417496_at	Cp		1419408_at	Six6	1451978_at	Loxl1		1437625_at		1437625_at
239229_at	PHEX	203485_at	RTN1		1420230_at	AA414993	1455180_at	Myzap		221142_s_at	PECR	203397_s_at	GALNT3		1438973_x_at	Gja1	1438552_x_at	Zyx		209488_s_at	RBPMS	205795_at	NRXN3		1427371_at	Abca8a	1433769_at	Als2cl		1438207_at	Gbf1	1423672_at	Ttc30b		1448914_a_at	Csf1	1448914_a_at	Csf1
207227_x_at	RFPL2	223827_at	TNFRSF19		1427487_at	Abcf2	1423083_at	Rab33b		227713_at	KATNAL1	235944_at	HMCN1		1417647_at	Snx5	1434341_x_at	Uqcr10		212732_at	MEG3	204079_at	TPST2		1427528_a_at	Epha7	1442113_at	5330417C22Rik		1448735_at	Cp	1438679_at	Trim8		1440586_at	B430203I24Rik	1440586_at	B430203I24Rik
225681_at	CTHRC1	238478_at	BNC2		1428036_at	Gm15498	1450708_at	Scg2		201030_x_at	LDHB	1563458_at	PARVA		1426825_at	Fmnl3	1433513_x_at	Ndufa12		205374_at	SLN	219300_s_at	CNTNAP2		1419123_a_at	Pdgfc	1439266_a_at	Polr3k		1420427_a_at	Dhx32	1430191_at	9130004J05Rik		1452366_at	Csgalnact1	1452366_at	Csgalnact1
205229_s_at	COCH	202238_s_at	NNMT		1419012_at	Zfpm2	1452231_x_at	Mndal		209369_at	ANXA3	221263_s_at	SF3B5		1448491_at	Ech1	1428816_a_at	Gata2		214628_at	NHLH1	220942_x_at	FAM162A		1448139_at	Mlc1	1426653_at	Mcm3		1434600_at	Tjp2	1449588_at	Abca4		1422823_at	Eps8	1422823_at	Eps8
228233_at	FREM1	244632_at	CNTN5		1421574_at	Rap2a	1438676_at	Gbp6		201483_s_at	SUPT4H1	203531_at	CUL5		1426675_at	Tomm70a	1424208_at	Ptger4		210347_s_at	BCL11A	203296_s_at	ATP1A2		1417422_at	Gnmt	1424857_a_at	Trim34a		1454838_s_at	Pkdcc	1437303_at	Il6st		1437056_x_at	Crispld2	1437056_x_at	Crispld2
241981_at	FAM20A	211682_x_at	UGT2B28		1420798_s_at	Pcdhac2Pcdhac1Pcdha8Pcdha2Pcdha12Pcdha3Pcdha9Pcdha1Pcdha10Pcdha11Pcdha5Pcdha7Pcdha6Pcdha4	1418708_at	Apoc4		209170_s_at	GPM6B	219326_s_at	B3GNT2		1417868_a_at	Ctsz	1420018_s_at	Tspan8		209197_at	SYT11	204823_at	NAV3		1418282_x_at	Serpina1b	1441520_at	Aspm		1419550_a_at	Stk39	1418028_at	Dct		1419853_a_at	P2rx7	1419853_a_at	P2rx7
209521_s_at	AMOT	205923_at	RELN		1425976_x_at	Zfp353-ps	1423422_at	Asb4		202023_at	EFNA1	223000_s_at	F11R		1423228_at	B4galt6	1418089_at	Stx8		213446_s_at	IQGAP1	219993_at	SOX17		1426261_s_at	Ugt1a1///Ugt1a6b///Ugt1a9///Ugt1a5///Ugt1a7c///Ugt1a10///Ugt1a6a///Ugt1a2	1435893_at	Vldlr		1449181_at	Fech	1437478_s_at	Efhd2		1440209_at	2001-03-01	1440209_at	2001-03-01
222885_at	EMCN	220053_at	GDF3		1421510_at	Tmprss15	1420175_at	Tax1bp1		201427_s_at	SEPP1	239288_at	TNIK		1430271_x_at	Taf1d	1426222_s_at	Vwa5a		205975_s_at	HOXD1	219165_at	PDLIM2		1416118_at	Trim59	1417262_at	Ptgs2		1418497_at	Fgf13	1439197_at	Pi4kb		1425435_at	Msr1	1425435_at	Msr1
221107_at	CHRNA9	220994_s_at	STXBP6		1446244_at	Zyg11b	1454842_a_at	B3galnt2		200697_at	HK1	233972_s_at	FEZF2		1452830_s_at	Cad	1455053_a_at	Dcun1d1		219619_at	DIRAS2	210592_s_at	SAT1		1423226_at	Ms4a1	1439163_at	Zbtb16		1429527_a_at	Plscr1	1418876_at	Foxd1		1443208_at		1443208_at
209598_at	PNMA2	225721_at	SYNPO2		1427750_at	Igkv9-120	1419891_s_at	C77545		222624_s_at	ZNF639	210022_at	PCGF1		1425059_at	Prmt6	1421087_at	Per3		206226_at	HRG	220435_at	SLC30A10		1435575_at	Kntc1	1424766_at	Ercc6l		1450928_at	Id4	1438496_a_at	Ddx26b		1417133_at	Pmp22	1417133_at	Pmp22
228962_at	PDE4D	230290_at	SCUBE3		1449990_at	Il2	1423171_at	Gpr88		209109_s_at	TSPAN6	216001_at	PRAMEF12		1419592_at	Unc5c	1421982_a_at	Unc50		201695_s_at	PNP	212413_at	2006-09-01		1423520_at	Lmnb1	1429471_at	1110017D15Rik		1441867_x_at	Cep128	1444349_at			1440865_at	Ifitm6	1440865_at	Ifitm6
223434_at	GBP3	230698_at	CALN1		1448168_a_at	Spt1	1449320_at	Pbsn		219855_at	NUDT11	204571_x_at	PIN4		1417870_x_at	Ctsz	1435811_a_at	Unc50		207102_at	AKR1D1	209529_at	PPAP2C		1431873_a_at	Tube1	1444495_at			1423522_at	Npm3-ps1///Npm3	1419722_at	Klk8		1429764_at	Fam101b	1429764_at	Fam101b
205366_s_at	HOXB6	228463_at	FOXA3		1420670_at	Arnt2	1450599_at	Vmn1r53		206404_at	FGF9	227750_at	KALRN		1437992_x_at	Gja1	1438986_x_at	Rps17		205542_at	STEAP1	203373_at	SOCS2		1433919_at	Asb4	1426324_at	H2-D1		1434236_at	Zdhhc20	1420583_a_at	Rora		1436000_a_at	Skp2	1436000_a_at	Skp2
227480_at	SUSD2	203963_at	CA12		1420669_at	Arnt2	1439370_x_at	Sf3b5		209681_at	SLC19A2	218640_s_at	PLEKHF2		1417648_s_at	Snx5	1433689_s_at	Rps9		209458_x_at	HBA2///HBA1	208621_s_at	EZR		1450188_s_at	Lipg	1452305_s_at	Cenpn		1449254_at	Spp1	1422558_at	Gamt		1450779_at	Fabp7	1450779_at	Fabp7
201008_s_at	TXNIP	230883_at	NXPH2		1423874_at	Wdr33	1439422_a_at	Fam132a		230889_at	LOC645321	200832_s_at	SCD		1423741_at	Rbm10	1427513_at	BC024137		205257_s_at	AMPH	204288_s_at	SORBS2		1456280_at	Clspn	1419435_at	Aox1		1428936_at	Atp2b1	1426008_a_at	Slc7a2		1453341_a_at	Tmem202	1453341_a_at	Tmem202
235182_at	ISM1	202988_s_at	RGS1		1448591_at	Ctss	1421766_at	Uchl4		202181_at	KIAA0247	1554797_at	SYT16		1454925_x_at	Mdh1	1419549_at	Arg1		205891_at	ADORA2B	204099_at	SMARCD3		1449184_at	Pglyrp1	1443864_at	Dtl		1423832_at	Prkag2	1440854_at	2810403A07Rik		1420650_at	Zfhx3	1420650_at	Zfhx3
206893_at	SALL1	219042_at	LZTS1		1459884_at	Cox7c	1420231_at			1555882_at	SPIN3	219034_at	PARP16		1421630_at	Zfy2///Zfy1	1434025_at			209722_s_at	SERPINB9	202708_s_at	HIST2H2BE		1444946_at		1417070_at	Cyp4v3		1449207_a_at	Kif20a	1436464_at	Prox1os		1459350_at		1459350_at
232113_at		227607_at	STAMBPL1		1426463_at	Gphn	1416879_at	Mrpl51		233625_x_at	CPSF3L	204057_at	IRF8		1456725_x_at	Ezr	1430021_a_at	Sae1		209448_at	HTATIP2	221523_s_at	RRAGD		1424321_at	Rfc4	1445398_at			1424613_at	Gprc5b	1450174_at	Ptprt		1419157_at	Sox4	1419157_at	Sox4
237435_at		209560_s_at	DLK1		1417549_at	Zfp68	1421304_at	Klra2		208691_at	TFRC	205338_s_at	DCT		1424431_at	Csgalnact2	1427293_a_at	Auts2		212344_at	SULF1	207672_at			1458447_at	Cenpf	1446591_at	Stmnd1		1418301_at	Irf6	1424769_s_at	Cald1		1418157_at	Nr2f1	1418157_at	Nr2f1
202237_at	NNMT	211820_x_at	GYPA		1448301_s_at	Serpinb1a	1450717_at	Ang		229355_at	UBE2D3	240898_at	SPAG16		1423960_at	Lpcat3	1450048_a_at	Idh2		206429_at	F2RL1	220065_at	TNMD		1425575_at	Epha3	1417900_a_at	Vldlr		1459246_at	D230021J17Rik	1441636_at	Sec14l5		1446351_at	D430034N21	1446351_at	D430034N21
223753_s_at	CFC1 /// CFC1B	227606_s_at	STAMBPL1		1449587_a_at	Prol1	1460486_at	Rabgap1		234000_s_at	PTPLAD1	231358_at	MRO		1460569_x_at	Cldn3	1415812_at	Gsn		208557_at	HOXA6	205612_at	MMRN1		1437621_x_at	Phgdh	1460332_at	Pln		1423835_at	Zfp503	1420872_at	Gucy1b3		1427164_at	Il13ra1	1427164_at	Il13ra1
205431_s_at	BMP5	212614_at	ARID5B		1448520_at	Dclre1b	1417906_at	Gm10375Gm36761700001F09Rik		1552487_a_at	BNC1	207322_at	ITSN1		1424991_s_at	Tyms-ps///Tyms	1417285_a_at	Ndufa5		212096_s_at	MTUS1	206510_at	SIX2		1437244_at	Gas2l3	1433086_at	5930427J20Rik		1434014_at	Atg4c	1440055_at			1432826_a_at	Cd80	1432826_a_at	Cd80
230803_s_at	ARHGAP24	228955_at			1448098_at	AA517545	1416538_at	Siae		227798_at	SMAD1	1559735_at			1449016_at	Zp2	1455505_at	Gatad2a		206390_x_at	PF4	204271_s_at	EDNRB		1418334_at	Dbf4	1423602_at	Traf1		1420697_at	Slc15a3	1422866_at	Col13a1		1453627_at	2610020P09Rik	1453627_at	2610020P09Rik
207154_at	DIO3	223213_s_at	ZHX1		1447989_at		1449424_at	Plek2		220641_at	NOX5	214243_s_at	SERHL /// SERHL2		1424482_at	Arhgef7	1428789_at	Ralgps2		207980_s_at	CITED2	208690_s_at	PDLIM1		1424408_at	Lims2	1433543_at	Anln		1437250_at	Mreg	1416094_at	Adam9		1441536_at	Hmgcs1	1441536_at	Hmgcs1
215059_at		211227_s_at	PCDH11Y		1421330_at	Ptpn4	1449953_at	Itgb3bp		214260_at	COPS8	234989_at			1448181_at	Klf15	1420548_a_at	Knop1		212719_at	PHLPP1	209690_s_at	DOK4		1456606_a_at	Phactr1///Chst11	1425763_x_at	LOC544903///Igha///Igh-VJ558		1454901_at	Ypel2	1443860_at	Ptprd		1446186_at	Usp15	1446186_at	Usp15
206032_at	DSC3	223214_s_at	ZHX1		1426570_a_at	Frk	1419401_at	Asb13		223129_x_at	MYLIP	226383_at	C11orf46		1447963_at		1417259_a_at	Capzb		200632_s_at	NDRG1	210665_at	TFPI		1440924_at	Kif20b	1455660_at	Csf2rb		1449057_at	Kel	1427540_at	Zwint		1422552_at	Rprm	1422552_at	Rprm
237177_at	CNTN4	206941_x_at	SEMA3E		1450245_at	Slc10a2	1436929_x_at	Adcy3		203397_s_at	GALNT3	211194_s_at	TP63		1417901_a_at	Ica1	1433654_at	Mgea5		212190_at	SERPINE2	210715_s_at	SPINT2		1449106_at	Gpx3	1451794_at	Tmcc3		1450886_at	Gsg2	1423597_at	Atp8a1		1435584_at	A630033H20Rik	1435584_at	A630033H20Rik
204597_x_at	STC1	214974_x_at	CXCL5		1418467_at	Smarcd3	1455408_at	Pla2g4f		235944_at	HMCN1	1559292_s_at	NCRNA00032		1424821_at	Ndfip1	1427263_at	Xist		210102_at	VWA5A	209621_s_at	PDLIM3		1455990_at	Kif23	1455165_at	Rora		1417959_at	Pdlim7	1451456_at	Hjurp		1436243_at	Frmd5	1436243_at	Frmd5
1555227_a_at	MANEA	210381_s_at	CCKBR		1421725_at	Slc26a5	1421760_at	Ptcra		1563458_at	PARVA	225887_at	C13orf23		1435517_x_at	Ralb	1453572_a_at	Plp2		206122_at	SOX15	200800_s_at	HSPA1B///HSPA1A		1425772_at	Col4a4	1425470_at			1443260_at	Meis1	1439330_at	D230040J21Rik		1452249_at	Prickle1	1452249_at	Prickle1
207275_s_at	ACSL1	232116_at	GRHL3		1448397_at	Gjb6	1436390_a_at	Clcc1		221263_s_at	SF3B5	227251_at	DCAF5		1418090_at	Plvap	1417527_at	Ap3m2		219331_s_at	KLHDC8A	211959_at	IGFBP5		1438852_x_at	Mcm6	1431358_at	Parpbp		1441030_at	Rai14	1435014_at	Rab39b		1440739_at	Vegfc	1440739_at	Vegfc
209443_at	SERPINA5	239286_at	CDH11		1419673_at	Spock1	1420030_at	Slu7		203531_at	CUL5	212022_s_at	MKI67		1451587_a_at	Tiprl	1455149_at	Sh3rf1		205592_at	SLC4A1	208934_s_at	LGALS8		1420081_s_at	Knstrn	1432556_a_at	Fam183b		1450756_s_at	Cul3	1442542_at	Eya4		1450297_at	Il6	1450297_at	Il6
226425_at	CLIP4	220014_at	PRR16		1430320_at	Dmd	1451800_at	Gcc2		219326_s_at	B3GNT2	220306_at	FAM46C		1427278_at	Clip4	1420517_at	Chmp4c		220668_s_at	DNMT3B	213416_at	ITGA4		1423774_a_at	Prc1	1451533_at	BC022687		1455106_a_at	Ckb	1448933_at	Pcdhb17		1421654_a_at	Lmna	1421654_a_at	Lmna
1569469_a_at	LHX8	1554340_a_at	C1orf187		1425223_at	Birc3	1427386_at	Arhgef16		223000_s_at	F11R	202264_s_at	TOMM40		1434485_a_at	Ugp2	1429483_at	Calcoco2		206940_s_at	POU4F1	201761_at	MTHFD2		1416258_at	Tk1	1417852_x_at	Clca1		1456547_at	Gm19313	1434611_at	Rnf123		1449300_at	Cttnbp2nl	1449300_at	Cttnbp2nl
1556037_s_at	HHIP	205627_at	CDA		1420748_a_at	Adat1	1420621_a_at	App		239288_at	TNIK	236504_x_at	C6orf52		1435226_at	Rnf19b	1418270_at	Adamts8		214753_at	N4BP2L2	219863_at	HERC5		1428393_at	Nrn1	1428069_at	Cdca7		1451693_a_at	Fgf12	1442590_at	Tnfrsf22///Tnfrsf23		1426942_at	Aim1	1426942_at	Aim1
218876_at	TPPP3	209909_s_at	TGFB2		1419907_s_at	Fcrla	1426699_at	AU040320		233972_s_at	FEZF2	236904_x_at	TECTA		1454984_at	Lifr	1448026_at	Chd7		210755_at	HGF	203359_s_at	MYCBP		1416239_at	Ass1	1451417_at	Brca1		1448007_at	Baz2b	1455235_x_at	Ldhb		1435409_at	Tmem26	1435409_at	Tmem26
224412_s_at	TRPM6	225790_at	MSRB3		1430545_at	Dbf4	1425382_a_at	Aqp4		210022_at	PCGF1	221970_s_at	NOL11		1427348_at	Zc3h12a	1448504_a_at	Cbx3		218507_at	HILPDA	218242_s_at	SUV420H1		1456288_at	Slfn5	1437187_at	E2f7		1421053_at	Kif1a	1429658_a_at	Smc2		1443434_s_at	Plxnc1	1443434_s_at	Plxnc1
203633_at	CPT1A	225262_at	FOSL2		1455913_x_at	Ttr	1421590_at	Mrgprh		216001_at	PRAMEF12	236930_at	NUMB		1427479_at	Gm4027///Gm2035///Gm2022///Gm2016///BB287469///Gm5662///Gm5039///Eif1a	1452214_at	Skil		209679_s_at	SMAGP	210645_s_at	TTC3		1437902_s_at	Rarres2	1455227_at	Nceh1		1418129_at	Dhcr24	1417874_at	Tmem9b		1426708_at	Antxr2	1426708_at	Antxr2
205691_at	SYNGR3	228329_at	DAB1		1425005_at	Klrc1	1420676_at	Lce1a1		204571_x_at	PIN4	225548_at	SHROOM3		1429563_x_at	Sp110	1451882_a_at	Fgf8		204018_x_at	HBA2///HBA1	201200_at	CREG1		1449315_at	Tenm3	1449195_s_at	Cxcl16		1459317_at	Ank2	1444140_at			1419483_at	C3ar1	1419483_at	C3ar1
205945_at	IL6R	228504_at	SCN7A		1419961_s_at	Cphx1	1455071_at	Zbtb7b		227750_at	KALRN	209995_s_at	TCL1A		1419349_a_at	Cyp2d9	1426727_s_at	Gm8801///Ppp1r10		206372_at	MYF6	205534_at	PCDH7		1424647_at	Gabrp	1419300_at	Flt1		1433743_at	Dach1	1445576_at	Rsph10b		1435382_at	Ndn	1435382_at	Ndn
204221_x_at	GLIPR1	228235_at	MGC16121		1450593_at	Ifna15Ifna6Ifna11	1450939_at	Entpd1		218640_s_at	PLEKHF2	213549_at	PDZD8		AFFX-TransRecMur/X57349_3_at	Tfrc	1450024_at	Sufu		213379_at	COQ2	212637_s_at	WWP1		1451991_at	Epha7	1451911_a_at	Ace		1453002_at	Sox11	1444552_at			1427405_s_at	Rab11fip5	1427405_s_at	Rab11fip5
230195_at	LOC100131138	213217_at	ADCY2		1424182_at	Acat1	1427977_x_at	Oog1		200832_s_at	SCD	221773_at	ELK3		1442378_x_at	Gm20362	1416488_at	Ccng2		201465_s_at	JUN	216336_x_at	LOC100505584///MT1E		1422978_at	Cybb	1454780_at	Galnt18		1422699_at	Alox12	1454728_s_at	Atp8a1		1437466_at	Alcam	1437466_at	Alcam
237336_at	ADD2	204288_s_at	SORBS2		1451386_at	Blvrb	1449159_at	Gnb3		1554797_at	SYT16	240162_at			1449380_at	Pacsin1	1417667_a_at	Pter		205040_at	ORM1	205139_s_at	UST		1423890_x_at	Atp1b1	1450869_at	Fgf1		1440069_at		1416368_at	Gsta4		1429432_at	Bat2l2	1429432_at	Bat2l2
207735_at	RNF125	230241_at			1438914_at	Tmem206	1422469_at	Tbk1		219034_at	PARP16	213106_at	ATP8A1		1416346_at	Timm8a1	1450886_at	Gsg2		210948_s_at	LEF1	217414_x_at	HBA2///HBA1		1426598_at	Uty	1420127_s_at	Ccpg1///Dyx1c1		1433854_at	Tmem164	1440037_at	Pbx1		1426446_at	6430548M08Rik	1426446_at	6430548M08Rik
205884_at	ITGA4	214162_at	LOC284244		1419124_at	Mfsd6	1455475_at	3110057O12Rik		204057_at	IRF8	221314_at	GDF9		1424631_a_at	Ighg	1450752_at	Cyct		208610_s_at	SRRM2	204584_at	L1CAM		1452598_at	Gins1	1415922_s_at	Marcksl1		1416123_at	Ccnd2	1441620_at			1454613_at	Dpysl3	1454613_at	Dpysl3
206502_s_at	INSM1	231929_at	IKZF2		1418960_at	Phf20l1	1426294_at	Hapln1		205338_s_at	DCT	219052_at	HPS6		1458173_at		1417252_at	Nt5c		221497_x_at	EGLN1	AFFX-r2-Bs-phe-5_at			1425951_a_at	Clec4n	1429871_at	Hmmr		1428694_at	Mir17hg	1435226_at	Rnf19b		1456991_at		1456991_at
226912_at	ZDHHC23	242769_at			1449774_at		1456637_at	Lrrtm2		240898_at	SPAG16	213249_at	FBXL7		1433798_a_at	E330034G19Rik	1417719_at	Sap30		209687_at	CXCL12	219315_s_at	TMEM204		1445897_s_at	Ifi35	1415832_at	Agtr2		1436515_at	Bach2	1434277_a_at	Ypel2		1456333_a_at	Arhgap6	1456333_a_at	Arhgap6
204222_s_at	GLIPR1	226961_at	PRR15		1418407_at	Pde8a	1449897_a_at	Mtcp1		231358_at	MRO	212041_at	ATP6V0D1		1426558_x_at	Gm14295///0610010B08Rik///Gm14419	1448666_s_at	Tob2		211000_s_at	IL6ST	219648_at	MREG		1444242_at	Slco2a1	1434798_at	Atp6v0d2		1437917_at	D530037H12Rik	1444253_at	Adamts18		1437285_at	1110020G09Rik	1437285_at	1110020G09Rik
230311_s_at	PRDM6	215076_s_at	COL3A1		1429379_at	Lyve1	1451363_a_at	Dennd2d		207322_at	ITSN1	219338_s_at	LRRC49		1428592_s_at	Usp38	1418743_a_at	Tesc		204944_at	PTPRG	209566_at	INSIG2		1416474_at	Igdcc4	1425425_a_at	Wif1		1426061_x_at		1428104_at	Tpx2		1457222_at	Creb5	1457222_at	Creb5
228167_at	KLHL6	206513_at	AIM2		1452574_x_at	Igh-VJ558	1426231_at	Vit		1559735_at		204124_at	SLC34A2		1429041_at	2610005L07Rik	1424280_at	Mospd1		220951_s_at	A1CF	206700_s_at	KDM5D		1446625_at	Tmem100	1419592_at	Unc5c		1416805_at	Fam198b	1422649_at	Cntn6		1458389_at		1458389_at
230318_at	SERPINA1	237484_at	C12orf69		1436669_at	1700019G17Rik	1424482_at	Arhgef7		214243_s_at	SERHL /// SERHL2	221580_s_at	TAF1D		1422966_a_at	Tfrc	1416495_s_at	Ndufs5		202651_at	LPGAT1	211745_x_at	HBA2///HBA1		1423847_at	Ncapd2	1418815_at	Cdh2		1419975_at	Scp2	1425669_at	Mob3b		1425379_at	Hgf	1425379_at	Hgf
231771_at	GJB6	226333_at	IL6R		1437138_at	Foxm1	1455421_x_at	Fam131b		235156_at	BRWD3	1552912_a_at	IL23R		1418583_at	Hint3	1419918_at	Tmed7		202643_s_at	TNFAIP3	217356_s_at	PGK1		1427746_x_at	H2-K1	1431261_at	Clic5		1434059_at	Fam214b	1459635_at			1434430_s_at	Adora2b	1434430_s_at	Adora2b
213764_s_at	MFAP5	206336_at	CXCL6		1427023_at	Phyhipl	1450709_at	Gm15315Gm10104Defa5		234989_at		205710_at	LRP2		1438760_x_at	Adam15	1437810_a_at	Hbb-bh1		216568_x_at		212609_s_at	AKT3		1428283_at	Cyp2s1	1421882_a_at	Elavl2		1437372_at	Cpsf6	1420349_at	Ptgfr		1436712_at	Pla2g4c	1436712_at	Pla2g4c
228325_at	KIAA0146	206664_at	SI		1428592_s_at	Usp38	1417802_at	Sptssb		226383_at	C11orf46	213243_at	VPS13B		1434714_at	Ero1lb	1449187_at	Pdgfa		213880_at	LGR5	204437_s_at	FOLR1		1460330_at	Anxa3	1427707_a_at	Stil		1438786_a_at	2610021A01Rik	1454608_x_at	Ttr		1447885_x_at	Nedd9	1447885_x_at	Nedd9
227434_at	WBSCR17	231856_at	KIAA1244		1417122_at	Vav3	1450977_s_at	Ndrg1		211194_s_at	TP63	238791_at	ZNF100		1426964_at	Abracl	1424084_at	Ptbp3		206397_x_at	CERS1///GDF1	214983_at	TTTY15		1450876_at	Cfh	1422460_at	Mad2l1		1458374_at	Mis18bp1	1438833_at	Casc5		1440879_at	Abca9	1440879_at	Abca9
231079_at		1563933_a_at	PLD5		1425435_at	Msr1	1426604_at	Rnasel		1559292_s_at	NCRNA00032	228252_at	PIF1		1450372_a_at	Rpl18	1424526_a_at	Tgds		213761_at	MDM1	203803_at	PCYOX1		1448890_at	Klf2	1436763_a_at	Klf9		1424922_a_at	Brd4	1425652_s_at	Rbpms		1427763_a_at	Camk2d	1427763_a_at	Camk2d
206772_at	PTH2R	235377_at	C6orf142		1438357_at	Pfdn5	1427961_s_at	Ugt2b34		225887_at	C13orf23	214056_at	MCL1		1448248_at	Crk	1420700_s_at	Folr4		209631_s_at	GPR37	212688_at	PIK3CB		1423323_at	Tacstd2	1448191_at	Plk1		1441108_at		1423183_at	Lgi1		1420699_at	Clec7a	1420699_at	Clec7a
227812_at	TNFRSF19	1553169_at	LRRN4		1454838_s_at	Pkdcc	1427311_at	Bptf		227251_at	DCAF5	214452_at	BCAT1		1417828_at	Aqp8	1420052_x_at	Psmb1		220491_at	HAMP	210251_s_at	RUFY3		1430193_at	Casc5	1423100_at	Fos		1455393_at	Cp	1439256_x_at	Gpr137b-ps		1426802_at	2008-09-01	1426802_at	2008-09-01
235631_at	DDR2	219992_at	TAC3		1454061_at	Thumpd3	1422273_at	Mmp1b		212022_s_at	MKI67	220925_at	NAA35		1425114_at	Rbbp6	1417904_at	Dclre1a		212909_at	LYPD1	210962_s_at	AKAP9		1428960_at	Enkur	1428111_at	Slc38a4		1454855_at	Magi2	1453855_at	Mxra7		1435906_x_at	Gbp2	1435906_x_at	Gbp2
230802_at	ARHGAP24	218692_at	SYBU		1438746_at	A530058N18Rik	1431058_at	Htatsf1		220306_at	FAM46C	31874_at	GAS2L1		1417379_at	Iqgap1	1416420_a_at	Rpl9		215692_s_at	MPPED2	204948_s_at	FST		1424676_s_at	Sec14l4	1455490_at	Pigr		1439036_a_at	Atp1b1	1415976_a_at	Carhsp1		1425603_at	Tmem176a	1425603_at	Tmem176a
221748_s_at	TNS1	203747_at	AQP3		1424649_a_at	Tspan8	1424408_at	Lims2		202264_s_at	TOMM40	229910_at	SHE		1417074_at	Ceacam10	1418362_at	Zfp42		208623_s_at	EZR	221802_s_at	KIAA1598		1428705_at	1700007K13Rik	1420312_s_at			1435005_at	Cenpe	1447878_s_at	Fgfrl1		1442439_at	W91776	1442439_at	W91776
206214_at	PLA2G7	224999_at	EGFR		1452436_at	Loxl2	1427868_x_at	Myh1		236504_x_at	C6orf52	227200_at	ETV3		1416125_at	Fkbp5	1415865_s_at	Bpgm		219825_at	CYP26B1	218502_s_at	TRPS1		1451860_a_at	Trim30a	1421883_at	Elavl2		1457781_at	Kcnq1ot1	1449799_s_at	Pkp2		1448154_at	Ndrg2	1448154_at	Ndrg2
1553605_a_at	ABCA13	1554079_at	GALNTL4		1425313_at	Carf	1451915_at	Cct3		236904_x_at	TECTA	219518_s_at	ELL3 /// SERINC4		1438841_s_at	Arg2	1420969_at	Nacc1		201151_s_at	MBNL1	202982_s_at	ACOT1///ACOT2		1428713_s_at	Gins2	1425574_at	Epha3		1460191_at	Ykt6	1428948_at	Kcnma1		1441275_at	Kbtbd8	1441275_at	Kbtbd8
206256_at	CPN1	239047_at	FAM122C		1455642_a_at	Tspan17	1417925_at	Ccl22		221970_s_at	NOL11	219030_at	TPRKB		1452259_at	Phf20	1428357_at	Tdrp		200914_x_at	KTN1	205968_at	KCNS3		1418599_at	Col11a1	1439368_a_at	Slc9a3r2		1448871_at	Mapk13	1443166_at			1458179_at		1458179_at
206033_s_at	DSC3	204548_at	STAR		1459814_at	Tmem109	1419280_at	Pip4k2a		236930_at	NUMB	211719_x_at	FN1		1437874_s_at	Hexb	1452283_at	Rassf8		215268_at	KIAA0754	217617_at			1439380_x_at	Meg3	1424173_at	Ndc1		1459771_x_at	Acer3	1435026_at	Spock2		1446507_at	Kif24	1446507_at	Kif24
206178_at	PLA2G5	219736_at	TRIM36		1433757_a_at	Nisch	1451332_at	Zfp521		225548_at	SHROOM3	209010_s_at	TRIO		1417058_a_at	Krtcap2	1450533_a_at	Plagl1		213486_at	COPG2IT1	204004_at	PAWR		1424971_at	Spdl1	1415856_at	Emb		1435987_x_at	1110059G02Rik	1451935_a_at	Spint2		1452318_a_at	Hspa1b	1452318_a_at	Hspa1b
240055_at		201042_at	TGM2		1427968_at	Tgif2lx2Tgif2lx1	1421224_a_at	Hnf1b		209995_s_at	TCL1A	239494_at			1423429_at	Rhox5	1460581_a_at	Rpl13		58780_s_at	ARHGEF40	204860_s_at	LOC100510692///NAIP		1443201_at		1422513_at	Ccnf		1451503_at	Nol3	1441520_at	Aspm		1436830_at	Marveld1	1436830_at	Marveld1
236456_at	PTPN5	1556165_at			1420225_at		1450328_at	LOC100043315		213549_at	PDZD8	227964_at	FRMD8		1426573_at	Me2	1451398_at	Cbr4		216321_s_at	NR3C1	201016_at	EIF1AX		1416832_at	Slc39a8	1441165_s_at	Clstn2		1439753_x_at	Six4	1453107_s_at	4933413G19Rik///Pebp1///Foxm1		1424698_s_at	Gca	1424698_s_at	Gca
214910_s_at	APOM	1554576_a_at	ETV4		1419014_at	Rhag	1420390_s_at	Zfp354a		221773_at	ELK3	205967_at	HIST1H4C		1438650_x_at	Gja1	1431890_a_at	Mllt3		209292_at	ID4	211317_s_at	CFLAR		1417496_at	Cp	1419814_s_at	S100a1		1420649_at	Zfhx3	1457323_at	Smco3		1448655_at	Lrp1	1448655_at	Lrp1
207480_s_at	MEIS2	208519_x_at	GNRH2		1421826_at	Dll4	1426171_x_at	Klra7		240162_at		222801_s_at	STAG3L4		1439516_at	2610201A13Rik	1416239_at	Ass1		202904_s_at	LSM5	219301_s_at	CNTNAP2		1433769_at	Als2cl	1418649_at	Egln3		1447852_x_at	Rilpl1	1452458_s_at	Lrr1		1425400_a_at	Cited4	1425400_a_at	Cited4
206852_at	EPHA7	238512_at			1427154_at	Krt2	1421445_at	Slc26a3		213106_at	ATP8A1	209183_s_at	C10orf10		1456585_x_at	E130309D02Rik	1433899_x_at	Tsc22d1		218589_at	LPAR6	212873_at	HMHA1		1442113_at	5330417C22Rik	1419128_at	Itgax		1456340_at	Ntmt1	1440634_at			1458847_at		1458847_at
222719_s_at	PDGFC	216973_s_at	HOXB7		1425180_at	Sgip1	1418931_at	Reg4		221314_at	GDF9	201366_at	ANXA7		1427899_at	Rnf6	1426607_at	Gm7120		214803_at	CDH6	209845_at	MKRN1		1439266_a_at	Polr3k	1418453_a_at	Atp1b1		1416594_at	Sfrp1	1433965_at	Atp8a1		1430225_at	Exo1	1430225_at	Exo1
206243_at	TIMP4	1552897_a_at	KCNG3		1452894_at	Elavl4	1438097_at	Rab20		219052_at	HPS6	225245_x_at	H2AFJ		1434553_at	Tmem56	1415981_at	Herpud2		204284_at	PPP1R3C	202619_s_at	PLOD2		1426653_at	Mcm3	1454607_s_at	Psat1		1435980_x_at	Wnt6	1448260_at	Uchl1		1419700_a_at	Prom1	1419700_a_at	Prom1
226731_at	ITGA1	1561951_at	SLC5A12		1422520_at	Nefm	1421190_at	Gabrb3		213249_at	FBXL7	227642_at	TFCP2L1		1431339_a_at	Efhd2	1423274_at	Ints6		213170_at	GPX7	213920_at	CUX2		1424857_a_at	Trim34a	1418174_at	Dbp		1420943_at	Zfp185	1421850_at	Map1b		1425663_at	Il1rn	1425663_at	Il1rn
222717_at	SDPR	203788_s_at	SEMA3C		1460261_at	Dlg4	1450047_at	Hs6st2		212041_at	ATP6V0D1	206794_at	ERBB4		1449070_x_at	Apcdd1	1423166_at	Cd36		205463_s_at	PDGFA	213742_at	SRSF11		1441520_at	Aspm	1429074_at	1700026D08Rik		1450350_a_at	Jdp2	1420643_at	Lfng		1439408_a_at	Med1	1439408_a_at	Med1
222925_at	DCDC2	204687_at	PARM1		1416077_at	Adm	1423428_at	Ror2		219338_s_at	LRRC49	229360_at	ZNF280B		1450138_a_at	Serpinb6a	1455958_s_at	Pptc7		210683_at	NRTN	205206_at	KAL1		1435893_at	Vldlr	1421129_a_at	Atp2a3		1438802_at	Foxp1	1449577_x_at	Tpm2		1438945_x_at	Gja1	1438945_x_at	Gja1
242605_at		236738_at	LOC401097		1449662_at	Reep1	1460289_at	Nrg3		204124_at	SLC34A2	218095_s_at	TMEM165		1422553_at	Pten	1416142_at	Rps6		207459_x_at	GYPB	207781_s_at	ZNF711		1417262_at	Ptgs2	1424683_at	Fam134b		1418189_s_at	Malat1	1427982_s_at	Syne2		1417399_at	Gas6	1417399_at	Gas6
226034_at	DUSP4	231648_at			1460219_at	Mag	1451517_at	Rhobtb2		221580_s_at	TAF1D	200621_at	CSRP1		1421554_at	Lmx1a	1448139_at	Mlc1		201428_at	CLDN4	205789_at	CD1D		1439163_at	Zbtb16	1418091_at	Tfcp2l1		1439255_s_at	Gpr137b-ps///Gpr137b	1429229_s_at	Cep128		1434148_at	Tcf4	1434148_at	Tcf4
208555_x_at	CST2	209904_at	TNNC1		1421977_at	Mmp19	1452392_a_at	Wipi1		1552912_a_at	IL23R	208476_s_at	FRMD4A		1422071_at	Lgals6	1436349_at	2700094K13Rik		209904_at	TNNC1	208913_at	GGA2		1439377_x_at	Cdc20	1417926_at	Ncapg2		1459894_at	Iqgap2	1456540_s_at	Mtmr6		1449152_at	Cdkn2b	1449152_at	Cdkn2b
206619_at	DKK4	228194_s_at	SORCS1		1435058_x_at	Stxbp3a	1433948_at	Pla2g1b		205710_at	LRP2	221649_s_at	PPAN		1448848_at	Tor1b	1424123_at	Mfsd7c		216352_x_at	PCDHGA3	211985_s_at	CALM1		1424766_at	Ercc6l	1418369_at	Prim1		1436555_at	Slc7a2	1424105_a_at	Pttg1		1442437_at		1442437_at
203108_at	GPRC5A	205030_at	FABP7		1417589_at	Galnt3	1438661_a_at	Arf2		213243_at	VPS13B	1553830_s_at	MAGEA2 /// MAGEA2B		1419509_a_at	Nagk	1416428_at	Thap11		217057_s_at	GNAS	205116_at	LAMA2		1429471_at	1110017D15Rik	1439078_at	Klhl4		1438450_at	Lin7a	1416627_at	Spint1		1418826_at	Ms4a6b	1418826_at	Ms4a6b
235179_at	ZNF641	204438_at	MRC1 /// MRC1L1		1423640_at	Synpr	1425002_at	Sectm1a		238791_at	ZNF100	238592_at	PDLIM3		1449799_s_at	Pkp2	1455042_at	Tbl1x		212354_at	SULF1	219158_s_at	NAA15		1427768_s_at	Myl3	1435532_at	Rimklb		1441722_at		1422103_a_at	Stat5b		1457190_at		1457190_at
235666_at	ITGA8	219689_at	SEMA3G		1449967_at	Sim1	1420506_a_at	Stxbp1		228252_at	PIF1	207016_s_at	ALDH1A2		1424932_at	Egfr	1416052_at	Prps1		205795_at	NRXN3	220448_at	KCNK12		1444495_at		1450009_at	Ltf		1435588_at	Wdfy1	1418788_at	Tek		1416978_at	Fcgrt	1416978_at	Fcgrt
235150_at		241535_at	LOC100292909		1438468_at	Gm13102Pramel4	1427315_at	Tmed7		214056_at	MCL1	216831_s_at	RUNX1T1		1448886_at	Gata3	1427012_at	Lancl1		204079_at	TPST2	214022_s_at	IFITM1		1426324_at	H2-D1	1415965_at	Scd1		1443026_at		1423310_at	Tpbg		1428074_at	Tmem158	1428074_at	Tmem158
204779_s_at	HOXB7	205751_at	SH3GL2		1450000_at	Nlrp4c	1448424_at	Frzb		214452_at	BCAT1	211925_s_at	PLCB1		1421870_at	Trim44	1439421_x_at	Cbx3		219300_s_at	CNTNAP2	202208_s_at	ARL4C		1418639_at	Sftpc	1460187_at	Sfrp1		1420892_at	Wnt7b	1453524_at	Kif5b		1444836_at		1444836_at
232231_at	RUNX2	220150_s_at	FAM184A		1449371_at	Hars2	1427148_at	Pja2		220925_at	NAA35	224974_at	SUDS3		1433530_at	Rpl41	1448864_at	Snrk		220942_x_at	FAM162A	208476_s_at	FRMD4A		1452305_s_at	Cenpn	1453562_a_at	Nmral1		1438442_at	Sike1	1456111_at	Nxpe4		1446114_at		1446114_at
228018_at	NKAIN4	242907_at			1427438_at	Pip4k2b	1425347_a_at	Zfp318		31874_at	GAS2L1	241908_at	C1orf58		1452058_a_at	Rnf11	1416790_a_at	Gm5806///Tdg		203296_s_at	ATP1A2	218728_s_at	CNIH4		1448416_at	Mgp	1445804_at			1436631_at	Ctnna1	1459307_at			1458592_at		1458592_at
209120_at	NR2F2	235419_at			1420255_at		1430167_a_at	Rwdd3		229910_at	SHE	205148_s_at	CLCN4		1422823_at	Eps8	1454639_x_at	Rpl41		204823_at	NAV3	205472_s_at	DACH1		1419435_at	Aox1	1449025_at	Ifit3		1448237_x_at	Ldhb	1416401_at	Cd82		1433924_at	Peg3	1433924_at	Peg3
231786_at	HOXA13	205016_at	TGFA		1423340_at	Tfap2b	1460605_at	Crxos		227200_at	ETV3	218491_s_at	THYN1		1435057_x_at	Polr1e	1450500_at	Uhmk1		219993_at	SOX17	205440_s_at	NPY1R		1443864_at	Dtl	1445562_at			1425716_s_at	Bak1	1437089_at	Pyroxd2		1417492_at	Ctsb	1417492_at	Ctsb
202363_at	SPOCK1	230493_at	SHISA2		1433568_at	Papd4	1448482_at	Slc39a8		219518_s_at	ELL3 /// SERINC4	205381_at	LRRC17		1416503_at	Lxn	1451580_a_at	Ttr		219165_at	PDLIM2	213106_at	ATP8A1		1417070_at	Cyp4v3	1454254_s_at	Plet1		1440924_at	Kif20b	1450945_at	Prkca		1426808_at	Lgals3	1426808_at	Lgals3
221648_s_at	LOC100507192	1564154_at			1417023_a_at	Fabp4	1449419_at	Dock8		219030_at	TPRKB	230560_at	STXBP6		1421410_a_at	Pstpip2	1418101_a_at	Rtn3		210592_s_at	SAT1	221808_at	RAB9A		1445398_at		1417867_at	Cfd		1419739_at	Tpm2	1429372_at	Sox11		1460220_a_at	Csf1	1460220_a_at	Csf1
210587_at	INHBE	239823_at			1426210_x_at	Parp3	1421536_at	Gabrq		211719_x_at	FN1	230861_at	DKFZP434L187		1416041_at	Sgk1	1417694_at	Gab1		220435_at	SLC30A10	217870_s_at	CMPK1		1446591_at	Stmnd1	1424250_a_at	Arhgef3		1441943_x_at	Ciapin1	1434819_at	St6gal2		1426850_a_at	Map2k6	1426850_a_at	Map2k6
228347_at	SIX1	201802_at	SLC29A1		1451001_at	1700019N19Rik	1419247_at	Rgs2		217365_at	PRAMEF11	226907_at	PPP1R14C		1455090_at	Angptl2	1423418_at	Fdps		212413_at	2006-09-01	221773_at	ELK3		1417900_a_at	Vldlr	1455393_at	Cp		1427263_at	Xist	1417450_a_at	Tacc3		1456836_at	Itk	1456836_at	Itk
212063_at	CD44	238852_at			1449596_at	C78142	1420863_at	Dctn4		209010_s_at	TRIO	64488_at	IRGQ		1416509_at	Tm9sf3	1417340_at	Glrx3		209529_at	PPAP2C	208622_s_at	EZR		1460332_at	Pln	1449351_s_at	Pdgfc		1420641_a_at	Sqrdl	1437502_x_at	Cd24a		1442576_at	Creb5	1442576_at	Creb5
1556429_a_at	WDR67	213519_s_at	LAMA2		1449212_at	Pip	1434904_at	Hivep2		239494_at		226718_at	AMIGO1		1421117_at	Dst	1427115_at	Myh3		203373_at	SOCS2	201850_at	CAPG		1433086_at	5930427J20Rik	1440633_at	Neil3		1454295_at	Nrip1	1434449_at	Aqp4		1440771_at	Zkscan1	1440771_at	Zkscan1
1553500_at	FBXL21	1555471_a_at	FMN2		1419261_at	Acad8	1420262_at			227964_at	FRMD8	1553815_a_at	TCEANC		1449464_at	Kcnq1	1428101_at	Rnf38		208621_s_at	EZR	214510_at	GPR20		1423602_at	Traf1	1450808_at	Fpr1		1421924_at	Slc2a3	1416529_at	Emp1		1448734_at	Cp	1448734_at	Cp
231773_at	ANGPTL1	204081_at	NRGN		1451795_at	Tom1l2	1417143_at	Lpar1		205967_at	HIST1H4C	231944_at	ERO1LB		1436848_x_at	Impa1	1416162_at	Rad21		204288_s_at	SORBS2	214414_x_at	HBA2///HBA1		1433543_at	Anln	1449405_at	Tns1		1439224_at		1437638_at	Srrm2		AFFX-18SRNAMur/X00686_5_at		AFFX-18SRNAMur/X00686_5_at
214414_x_at	HBA1 /// HBA2	1568604_a_at	CADPS		1449431_at	Trpc6	1425280_at	Leng1		222801_s_at	STAG3L4	206022_at	NDP		1422518_at	Cask	1426879_at	Trmt1l		204099_at	SMARCD3	219317_at	POLI		1425763_x_at	LOC544903///Igha///Igh-VJ558	1451604_a_at	Acvrl1		1423854_a_at	Rasl11b	1434908_at	Scaf1		1426622_a_at	Qpct	1426622_a_at	Qpct
220979_s_at	ST6GALNAC5	1552521_a_at	TMEM74		1421257_at	Pigb	1438982_s_at	Flywch2		209183_s_at	C10orf10	1552365_at	SCIN		1434545_x_at	Bola2	1456439_x_at	Mical1		202708_s_at	HIST2H2BE	203934_at	KDR		1455660_at	Csf2rb	1418722_at	Ngp		1435807_at	Cdc42	1424511_at	Aurka		1436395_at	Card6	1436395_at	Card6
210665_at	TFPI	206315_at	CRLF1		1419772_at		1437399_at	Cldn25		201366_at	ANXA7	220534_at	TRIM48		1418389_at	Fam220a	1450407_a_at	Anp32a		221523_s_at	RRAGD	210089_s_at	LAMA4		1451794_at	Tmcc3	1452178_at	Parp10///Plec		1449058_at	Gli1	1456359_at	Ppwd1		1451866_a_at	Hgf	1451866_a_at	Hgf
238697_at		243546_at			1459933_at		1448281_a_at	Cela2a		225245_x_at	H2AFJ	225253_s_at	METTL2A /// METTL2B		1416947_s_at	Acaa1b///Acaa1a	1437490_x_at	Uap1		207672_at		205549_at	PCP4		1455165_at	Rora	1442454_at	Top2a		1428304_at	Esco2	1458130_at			1433454_at	Abtb2	1433454_at	Abtb2
1568752_s_at	RGS13	225847_at	NCEH1		1419626_at	Adam25	1451940_x_at	Trdn		227642_at	TFCP2L1	226991_at	NFATC2		1428280_at	Fip1l1	1423103_at	Rfx5		220065_at	TNMD	206208_at	CA4		1449071_at	Myl7	1422168_a_at	Bdnf		1430291_at	Dock5	1418158_at	Trp63		1421681_at	Nrg4	1421681_at	Nrg4
220416_at	ATP8B4	228618_at	PEAR1		1427587_at	Zfp28	1418557_s_at	Tssk3		206794_at	ERBB4	218940_at	C14orf138		1434511_at	Phkb	AFFX-b-ActinMur/M12481_3_at	Actb		205612_at	MMRN1	218162_at	OLFML3		1425470_at		1452463_x_at	Igkv8-30		1435296_at	Adra2c	1450882_s_at	Gpr137b-ps///Gpr137b		1433853_at	Mib1	1433853_at	Mib1
207644_at	FOXH1	216840_s_at	LAMA2		1425009_at	Tcte2	1443461_at	C79130		229360_at	ZNF280B	204677_at	CDH5		1451968_at	Xrcc5	1460429_at	Cdc5l		206510_at	SIX2	206751_s_at	PCYT1B		1431358_at	Parpbp	1448700_at	G0s2		1456563_at	Arhgef37	1425475_at	Col4a5		1456212_x_at	Socs3	1456212_x_at	Socs3
214085_x_at	GLIPR1	242945_at	FAM20A		1450317_at	Clec2g	1431226_a_at	Fndc4		218095_s_at	TMEM165	228345_at	CHIC1		1416492_at	Ccne1	1449931_at	Cpeb4		204271_s_at	EDNRB	202768_at	FOSB		1432556_a_at	Fam183b	1428722_at	Ckmt2		1424684_at	Rab5c	1441498_at			1421463_at	Siglece	1421463_at	Siglece
229357_at	ADAMTS5	40284_at	FOXA2		1449292_at	Rb1cc1	1452558_at			200621_at	CSRP1	1552708_a_at	DUSP19		1448918_at	Slco3a1	1418449_at	Lad1		210282_at	ZMYM2	214564_s_at	PCDHGC3		1450699_at	Selenbp1	1428719_at	Iglc2///2010309G21Rik		1453317_a_at	Khdrbs3	1450713_at	Cspg5		1433452_at	B630019K06Rik	1433452_at	B630019K06Rik
232721_at	TRIM55	206254_at	EGF		1448444_at	Rpe	1447963_at			208476_s_at	FRMD4A	225404_at	C1orf212		1423497_at	Klhl10	1438606_a_at	Clic4		207695_s_at	IGSF1	AFFX-r2-Bs-dap-5_at			1451533_at	BC022687	1450687_at	Igf2bp3		1428607_at	Araf	1443053_at			1445298_at	Cdca2	1445298_at	Cdca2
226933_s_at	ID4	215079_at			1452353_at	Gpr155	1449922_at	4933425L06Rik		221649_s_at	PPAN	1553349_at	ARID2		1450156_a_at	Hmmr	1435715_x_at	Tdg		208690_s_at	PDLIM1	209312_x_at	HLA-DRB5///HLA-DRB4///HLA-DRB1		1417852_x_at	Clca1	1436905_x_at	Laptm5		1458667_at	Ninl	1424542_at	S100a4		1445881_at	2310035P21Rik	1445881_at	2310035P21Rik
235209_at	C8orf84	228692_at	PREX2		1427840_at		1421545_a_at	Syne1		1553830_s_at	MAGEA2 /// MAGEA2B	204028_s_at	RABGAP1		1448641_at	Mbtd1	1418703_at	Rbms1		209690_s_at	DOK4	213457_at	MFHAS1		1428069_at	Cdca7	1433845_x_at	Dusp9		1440511_at		1420957_at	Apc		1415800_at	Gja1	1415800_at	Gja1
227889_at	LPCAT2	212573_at	ENDOD1		1425961_at	BC016548	1422840_at	Ube2d2b		238592_at	PDLIM3	220345_at	LRRTM4		1436272_at	Rab3gap2	1420423_at	Tcl1b4		210665_at	TFPI	203814_s_at	NQO2		1451417_at	Brca1	1439665_at	Lpar4		1417401_at	Rai14	1421024_at	Agpat1		1419832_s_at	Acpp	1419832_s_at	Acpp
205850_s_at	GABRB3	220272_at	BNC2		1419615_at	Trpv6	1418872_at	Abcb1b		207016_s_at	ALDH1A2	231608_at			1451421_a_at	Rogdi	1428083_at	Neat1		210715_s_at	SPINT2	215083_at			1437187_at	E2f7	1421345_at	Lrat		1427866_x_at	Hbb-b2	1442693_at	Trim5		1426301_at	Alcam	1426301_at	Alcam
205747_at	CBLN1	223395_at	ABI3BP		1425957_x_at	Tbata	1425004_s_at	Mocs1		216831_s_at	RUNX1T1	232914_s_at	SYTL2		1417884_at	Slc16a6	1419629_at	Mesp2		209621_s_at	PDLIM3	209842_at	SOX10		1455227_at	Nceh1	1444345_at			1436343_at	Chd4	1455085_at	1700086L19Rik		1458876_at		1458876_at
236519_at	C9orf135	239359_at	2011-03-01		1418199_at	Hemgn	1425739_at	Pld1		211925_s_at	PLCB1	219636_s_at	ARMC9		1437133_x_at	Akr1b3	1437111_at	Zc3h12c		200800_s_at	HSPA1B///HSPA1A	202222_s_at	DES		1449195_s_at	Cxcl16	1430791_at	6330415B21Rik		1434717_at	Cul3	1431774_a_at	Lyrm1		1444016_at	Anxa1	1444016_at	Anxa1
220536_at	VRTN	1554876_a_at	S100Z		1420193_at	Krt17	1419085_at	Pcp2		224974_at	SUDS3	217744_s_at	PERP		1418015_at	Pum2	1419714_at	Cd274		211959_at	IGFBP5	206937_at	SPTA1		1419300_at	Flt1	1416635_at	Smpdl3a		1424630_a_at	Brca1	1426964_at	Abracl		1457605_at		1457605_at
1554958_at	ZNF641	1562275_at			1427590_at	Zfp39	1423379_at	Nfatc4		241908_at	C1orf58	228170_at	OLIG1		1417625_s_at	Ackr3	1451020_at	Gsk3b		208934_s_at	LGALS8	209894_at	LEPR		1451911_a_at	Ace	1424034_at	Rora		1450842_a_at	Cenpa	1418714_at	Dusp8		1448908_at	Ppap2b	1448908_at	Ppap2b
215306_at		207149_at	CDH12		1452645_x_at	Klra22Klra1	1418271_at	Bhlhe22		205148_s_at	CLCN4	204137_at	GPR137B		1424072_at	2010107G23Rik	1417210_at	Eif2s3y		213416_at	ITGA4	202814_s_at	HEXIM1		1454780_at	Galnt18	1423499_at	Sncaip		1426348_at	Col4a1	1416246_a_at	Coro1a		1448775_at	Ifi203	1448775_at	Ifi203
201843_s_at	EFEMP1	227443_at	C9orf150		1451589_at	Gatsl2	1449720_at			218491_s_at	THYN1	244206_at	ANUBL1		1415794_a_at	Spin1	1451297_at	Gulo		214804_at	CENPI	219388_at	GRHL2		1450869_at	Fgf1	1448918_at	Slco3a1		1447643_x_at	Snai2	1433110_at	5830474E16Rik		1433902_at	Kbtbd8	1433902_at	Kbtbd8
219935_at	ADAMTS5	243366_s_at			1451548_at	Upp2	1437256_at	Dcun1d5		205381_at	LRRC17	224433_s_at	DDX54		1426744_at	Srebf2	1425671_at	Homer1		205177_at	TNNI1	211739_x_at	CSH1		1420127_s_at	Ccpg1///Dyx1c1	1434240_at	Ddias		1460063_at	D5Ertd798e	1435866_s_at	Hist3h2a		1450753_at	Nkg7	1450753_at	Nkg7
207014_at	GABRA2	1552736_a_at	NETO1		1434496_at	Plk3	1437438_x_at	Pnliprp2		230560_at	STXBP6	243198_at	TEX9		1438865_at	H13	1448557_at	Fam13c		201761_at	MTHFD2	216092_s_at	SLC7A8		1416041_at	Sgk1	1418030_at	Slco3a1		1426817_at	Mki67	1417074_at	Ceacam10		1423123_at	Rad54l	1423123_at	Rad54l
212327_at	LIMCH1	203835_at	LRRC32		1425683_at		1449378_at	Krt27		230861_at	DKFZP434L187	219094_at	ARMC8		1424113_at	Lamb1	1426487_a_at	Rbbp6		219863_at	HERC5	203176_s_at	TFAM		1415922_s_at	Marcksl1	1418203_at	Pmaip1		1423792_a_at	Cmtm6	1460696_at	BC026585		1417814_at	Pla2g5	1417814_at	Pla2g5
227764_at	LYPD6	207328_at	ALOX15		1451407_at	Igsf5	1424727_at	Ccr5		226907_at	PPP1R14C	201110_s_at	THBS1		1436561_at	Suv39h2	1435628_x_at	F630007L15Rik///Gm6958///BC005512		203359_s_at	MYCBP	218625_at	NRN1		1417457_at	Cks2	1456640_at	Sh3rf2		1421469_a_at	Stat5a	1424046_at	Bub1		1437453_s_at	Pcsk9	1437453_s_at	Pcsk9
201852_x_at	COL3A1	209664_x_at	NFATC1		1448926_at	Hoxa5	1450237_at	Dnase2b		64488_at	IRGQ	203626_s_at	SKP2		1449107_at	Nudt4	1417978_at	Eif4e3		218242_s_at	SUV420H1	219934_s_at	SULT1E1		1419283_s_at	Tns1	1430921_at	9130015G15Rik		1419513_a_at	Ect2	1457290_at			1442157_at		1442157_at
1568603_at	CADPS	231867_at	ODZ2		1450171_x_at	Gzme	1456305_x_at	Obox2		226718_at	AMIGO1	202888_s_at	ANPEP		1427912_at	Cbr3	1449252_at	Fam110c		210645_s_at	TTC3	214636_at	CALCB		1429871_at	Hmmr	1428680_at	Cds1		1425607_at	Hlcs	1415801_at	Gja1		1425144_at	Klk1b11	1425144_at	Klk1b11
206363_at	MAF	230895_at	HAPLN1		1420126_at	AA522020	1426070_a_at	Kcnd3		1553815_a_at	TCEANC	213031_s_at	WDR73		1424098_at	Elovl7	1451608_a_at	Tspan33		201200_at	CREG1	206071_s_at	EPHA3		1415832_at	Agtr2	1429953_at	2210011C24Rik		1453851_a_at	Gadd45g	1435895_at	Lsamp		1454608_x_at	Ttr	1454608_x_at	Ttr
237466_s_at	HHIP	212188_at	KCTD12		1425587_a_at	Ptprj	1435258_at	Tmem141		231944_at	ERO1LB	213328_at	NEK1		1422199_at	Omp	1456603_at	Fam101b		213371_at	LDB3	209864_at	FRAT2		1434798_at	Atp6v0d2	1419619_at	Krt80		1433492_at	Epb4.1l2	1447706_at			1446085_at		1446085_at
226625_at	TGFBR3	239942_at			1428115_a_at	Rab2b	1426906_at	Mndal		206022_at	NDP	202517_at	CRMP1		1416201_at	Crk	1448785_at	Runx1t1		205534_at	PCDH7	209737_at	MAGI2		1425425_a_at	Wif1	1416444_at	Elovl2		1437152_at	Mex3b	1422124_a_at	Ptprc		1448303_at	Gpnmb	1448303_at	Gpnmb
204890_s_at	LCK	213385_at	CHN2		1417900_a_at	Vldlr	1427201_at	Mustn1		1552365_at	SCIN	224484_s_at	BRMS1L		1437052_s_at	Slc2a3	1450898_at	Hiat1		212637_s_at	WWP1	202201_at	BLVRB		1419592_at	Unc5c	1437967_at	Ccdc141		1437219_at		1440977_at			1434028_at	Arnt2	1434028_at	Arnt2
202709_at	FMOD	1553875_s_at	ZSCAN10		1460609_at	Ints8	1455092_at	Zfp207		220534_at	TRIM48	201909_at	RPS4Y1		1416119_at	Txn1	1416884_at	Cbx3		216336_x_at	LOC100505584///MT1E	218330_s_at	NAV2		1418815_at	Cdh2	1422962_a_at	Psmb8		1438810_at	D10Ertd755e	1448656_at	Cacnb3		1424755_at	Hip1	1424755_at	Hip1
221541_at	CRISPLD2	227690_at	GABRB3		1454267_a_at	Prss32	1429721_s_at	Eqtn		225253_s_at	METTL2A /// METTL2B	1556730_at	LOC652993		1435235_at	Txnl1	1433581_at	1190002N15Rik		205139_s_at	UST	205794_s_at	NOVA1		1431261_at	Clic5	1451453_at	Dapk2		1453646_at	3110005L21Rik	1442111_at	D430033H22Rik		1458933_at	Slc22a15	1458933_at	Slc22a15
212325_at	LIMCH1	209469_at	GPM6A		1418357_at	Foxg1	1420291_at			226991_at	NFATC2	240313_at	DMRTB1		1457810_at	Zbtb37	1423444_at	Rock1		217414_x_at	HBA2///HBA1	205638_at	BAI3		1421882_a_at	Elavl2	1424649_a_at	Tspan8		1424595_at	F11r	1443926_at			1421288_at	F2rl3	1421288_at	F2rl3
229596_at	AMDHD1	205532_s_at	CDH6		1427783_at	Erbb4	1455877_a_at	Nanos1		218940_at	C14orf138	235315_at	TSC22D1		1438097_at	Rab20	1423470_at	Ptbp2		204584_at	L1CAM	203216_s_at	MYO6		1427707_a_at	Stil	1425815_a_at	Hmmr		1415855_at	Kitl	1452320_at	Lrp2		1451310_a_at	Ctsl	1451310_a_at	Ctsl
236308_at	VSTM2A	1553171_x_at	LRRN4		1450765_a_at	Pde6h	1427735_a_at	Acta1		204677_at	CDH5	35974_at	LRMP		1456312_x_at	Gsn	1428294_at	Zpr1		AFFX-r2-Bs-phe-5_at		202345_s_at	FABP5		1422460_at	Mad2l1	1421217_a_at	Lgals9		1434987_at	Aldh2	1419146_a_at	Gck		1442289_at	Taf1d	1442289_at	Taf1d
242344_at	GABRB2	202708_s_at	HIST2H2BE		1448600_s_at	Vav3	1426291_at	Dimt1		228345_at	CHIC1	210757_x_at	DAB2		1426728_x_at	Ptdss2	1426248_at	Stk24		219315_s_at	TMEM204	222005_s_at	GNG3		1436763_a_at	Klf9	1451796_s_at	Hdc		1436194_at	Prelid2	1448867_at	Tmem9b		1447803_x_at	Capg	1447803_x_at	Capg
218858_at	DEPDC6	204904_at	GJA4		1460714_at	Tfcp2l1	1435290_x_at	H2-Aa		1552708_a_at	DUSP19	1556361_s_at	ANKRD13C		1450064_at	Fmn2	1422803_at	Fstl3		214571_at	FGF3	203041_s_at	LAMP2		1448191_at	Plk1	1455379_at	Dnali1		1448323_a_at	Bgn	1423550_at	Slc1a4		1451846_at	Nebl	1451846_at	Nebl
233294_at	DENND2C	213150_at	HOXA10		1450922_a_at	Tgfb2	1450189_at	Xk		225404_at	C1orf212	205230_at	RPH3A		1426162_a_at	Rpl7	1424110_a_at	Nme1		201302_at	ANXA4	209172_s_at	CENPF		1423100_at	Fos	1427034_at	Ace		1424186_at	Ccdc80	1440925_at	Gm19773		1450435_at	L1cam	1450435_at	L1cam
215034_s_at	TM4SF1	229576_s_at	TBX3		1420491_at	Eif2s1	1437540_at	Mcoln3		1553349_at	ARID2	220507_s_at	UPB1		1448663_s_at	Mvd	1448297_a_at	Tnk2		219648_at	MREG	213698_at	ZMYM6		1451838_a_at	Tc2n	1452073_at	Fam64a		1456786_at	Ldb2	1460218_at	Cd52		1437173_at	S1pr3	1437173_at	S1pr3
223587_s_at	AMN	244420_at			1426093_at	Trim34a	1417459_at	Dcpp1		204028_s_at	RABGAP1	235165_at	PARD6B		1450037_at	Usp9x	1424674_at	Slc39a6		209566_at	INSIG2	206698_at	XK		1428111_at	Slc38a4	1423571_at	S1pr1		1451978_at	Loxl1	1429172_a_at	Ncapg		1445101_at		1445101_at
237572_at	UGT3A1	206292_s_at	SULT2A1		1426997_at	Thra	1426474_at	Atpaf2		220345_at	LRRTM4	215048_at	ZNF280B		1451221_at	Ice1	1438115_a_at	Slc9a3r1		209116_x_at	HBB	203807_x_at	CSH2		1455490_at	Pigr	1456418_at	Kcnj13		1423672_at	Ttc30b	1437187_at	E2f7		1453498_x_at	Steap3	1453498_x_at	Steap3
206544_x_at	SMARCA2	221814_at	GPR124		1460434_at	Fundc2	1450287_at	Npas3		231608_at		211623_s_at	FBL		1438552_x_at	Zyx	1426911_at	Dsc2		206700_s_at	KDM5D	219511_s_at	SNCAIP		1420312_s_at		1450371_at	Tshb		1438679_at	Trim8	1435832_at	Lrrc4		1420802_at	Il13	1420802_at	Il13
229797_at	MCOLN3	203349_s_at	ETV5		1456246_x_at	Tpbpb	1449513_at	Adam24		232914_s_at	SYTL2	229198_at	USP35		1419366_at	Zmat5	1451376_at	Atl3		211745_x_at	HBA2///HBA1	202986_at	ARNT2		1421883_at	Elavl2	1452679_at	Tubb2b		1430191_at	9130004J05Rik	1460237_at	Trim8		1418237_s_at	Col18a1	1418237_s_at	Col18a1
211603_s_at	ETV4	236984_at	C4orf26		1456516_x_at	Uap1	1421212_at	Abcc6		219636_s_at	ARMC9	222483_at	EFHD2		1434341_x_at	Uqcr10	1450252_at	Onecut1		217356_s_at	PGK1	213089_at	LOC100272216		1425574_at	Epha3	1454942_at	Fam129a		1449588_at	Abca4	1432352_at	Ccny		1460480_at	Erv3	1460480_at	Erv3
226281_at	DNER	230988_at	ADD2		1452300_at	Rmdn1	1431973_at	1989-10-01		217744_s_at	PERP	201327_s_at	CCT6A		1433513_x_at	Ndufa12	1428283_at	Cyp2s1		212609_s_at	AKT3	222313_at			1439368_a_at	Slc9a3r2	1422983_at	Itgb6		1437303_at	Il6st	1455879_at	Gcn1l1		1434818_at	9330159K06	1434818_at	9330159K06
236044_at	PPAPDC1A	206460_at	AJAP1		1422008_a_at	Aqp3	1422191_at	Cd200r1		228170_at	OLIG1	224654_at	DDX21		1428816_a_at	Gata2	1426401_at	Ppp3ca		204437_s_at	FOLR1	205358_at	GRIA2		1424173_at	Ndc1	1423026_at	Rad51c		1418028_at	Dct	1446167_at			1422010_at	Tlr7	1422010_at	Tlr7
244623_at	KCNQ5	225536_at	TMEM54		1425305_at	Zbtb21	1456510_x_at	Mettl7a2Higd1c		204137_at	GPR137B	213920_at	CUX2		1427929_a_at	Pdxk	1421514_a_at	Scml2		214983_at	TTTY15	214162_at	LOC284244		1415856_at	Emb	1447927_at	Gbp10///Gbp6		1458661_at		1435649_at	Nexn		1441843_s_at	5230400M03Rik /// LOC100502767	1441843_s_at	5230400M03Rik /// LOC100502767
209437_s_at	SPON1	204654_s_at	TFAP2A		1427985_at	Spin4	1432646_a_at	2900097C17Rik		244206_at	ANUBL1	212794_s_at	KIAA1033		1424208_at	Ptger4	1424622_at	Hsf1		203803_at	PCYOX1	213325_at	PVRL3		1422513_at	Ccnf	1431667_s_at	Efcab11		1437478_s_at	Efhd2	1441100_at	Mbtd1		1445527_at		1445527_at
237639_at	TMEM207	1555338_s_at	AQP10		1436021_at	Mfsd4	1451866_a_at	Hgf		224433_s_at	DDX54	239229_at	PHEX		1420018_s_at	Tspan8	1437223_s_at	Xbp1		212688_at	PIK3CB	210764_s_at	CYR61		1441165_s_at	Clstn2	1419534_at	Olr1		1435891_x_at	2610021A01Rik	1430125_s_at	Pqlc1		1459433_at	C130051F05Rik	1459433_at	C130051F05Rik
220940_at	ANKRD36B	221558_s_at	LEF1		1419432_at	Spam1	1450484_a_at	Cmpk2		243198_at	TEX9	1568791_s_at			1418089_at	Stx8	1417969_at	Fbxo31		210251_s_at	RUFY3	200935_at	CALR		1419814_s_at	S100a1	1416575_at	Cdc45		1439197_at	Pi4kb	1426734_at	Fam43a		1440081_at	Cep192	1440081_at	Cep192
1552703_s_at	CARD16 /// CASP1	203964_at	NMI		1449806_at		1420346_at	Asb12		219094_at	ARMC8	225256_at			1425848_a_at	Dusp26	1450209_at	Hoxd4		210962_s_at	AKAP9	206915_at	NKX2-2		1418649_at	Egln3	1453266_at	Zbtb4		1418876_at	Foxd1	1434423_at	Gulp1		1425376_at	Alox8	1425376_at	Alox8
238521_at	LOC100505888	236917_at	LRRC34		1453265_at	Eqtn	1423405_at	Timp4		201110_s_at	THBS1	218982_s_at	MRPS17 /// ZNF713		1422489_at	Mogs	1434010_at	Fam117b		204948_s_at	FST	205471_s_at	DACH1		1419128_at	Itgax	1432083_a_at	Lrrc23		1438496_a_at	Ddx26b	1424309_a_at	Mocs2		1427165_at	Il13ra1	1427165_at	Il13ra1
229271_x_at	COL11A1	205158_at	RNASE4		1420347_at	Bpifa1	1427976_at	Oog1		203626_s_at	SKP2	230748_at	SLC16A6		1426222_s_at	Vwa5a	1424237_at	Zfp639		221802_s_at	KIAA1598	202920_at	ANK2		1418453_a_at	Atp1b1	1418536_at	H2-Q7		1444349_at		1442704_at			1422084_at	Bmx	1422084_at	Bmx
235518_at	SLC8A1	209755_at	NMNAT2		1439408_a_at	Med1	1417706_at	Naglu		202888_s_at	ANPEP	1558972_s_at	THEMIS		1451588_at	Eci3	1452981_at	Cntn1		205883_at	ZBTB16	213239_at	PIBF1		1454607_s_at	Psat1	1452348_s_at	Mndal///Mnda///Ifi205///Ifi204		1419722_at	Klk8	1451532_s_at	Steap1		1445365_at	Ms4a7	1445365_at	Ms4a7
221188_s_at	CIDEB	214265_at	ITGA8		1438632_x_at	Tnp1	1426112_a_at	Cd72		213031_s_at	WDR73	1569469_a_at	LHX8		1455053_a_at	Dcun1d1	1419570_at	Slc28a3		218502_s_at	TRPS1	207279_s_at	NEBL		1418174_at	Dbp	1460292_a_at	Smarca1		1420583_a_at	Rora	1417441_at	Dnajc12		1418365_at	Ctsh	1418365_at	Ctsh
228821_at	ST6GAL2	201325_s_at	EMP1		1450631_x_at	Defa24	1427081_at	A630072M18Rik		213328_at	NEK1	232027_at	SYNE1		1421087_at	Per3	1452669_at	Fam53c		202982_s_at	ACOT1///ACOT2	202357_s_at	CFB		1449428_at	Cldn18	1437096_at	Ttc29		1422558_at	Gamt	1420947_at	Atrx		1444515_at		1444515_at
205083_at	AOX1	214532_x_at	POU5F1B		1456095_at	Tyr	1448089_at	D4Ertd58e		202517_at	CRMP1	204764_at	FNTB		1421982_a_at	Unc50	1424669_at	Zfyve21		205968_at	KCNS3	200742_s_at	TPP1		1429074_at	1700026D08Rik	1451358_a_at	Racgap1		1426008_a_at	Slc7a2	1449861_at	Nek4		1449456_a_at	Cma1	1449456_a_at	Cma1
209977_at	PLG	203914_x_at	HPGD		1417679_at	Gfi1	1421777_at	Olfr73		224484_s_at	BRMS1L	231839_at	PDE12		1435811_a_at	Unc50	1449259_at	Rab3d		217617_at		216985_s_at	STX3		1421129_a_at	Atp2a3	1423280_at	Stmn2		1440854_at	2810403A07Rik	1455080_at	Ppp1r16b		1417496_at	Cp	1417496_at	Cp
223315_at	NTN4	221051_s_at	ITGB1BP3		1452532_x_at	Ceacam1	1451816_at	Zfp451		201909_at	RPS4Y1	202894_at	EPHB4		1438986_x_at	Rps17	1424029_at	Tspyl4		204004_at	PAWR	214670_at	ZKSCAN1		1424683_at	Fam134b	1418891_a_at	Rab3d		1432393_a_at	Thg1l	1417602_at	Per2		1458076_at		1458076_at
222102_at	GSTA3	219778_at	ZFPM2		1426319_at	Pdgfd	1436889_at	Gabra1		1556730_at	LOC652993	215299_x_at	SULT1A1		1433689_s_at	Rps9	1437423_a_at	Sra1		204860_s_at	LOC100510692///NAIP	215643_at			1418091_at	Tfcp2l1	1426295_at	Hapln1		1436464_at	Prox1os	1452682_at	Fam122b		1439348_at	S100a10	1439348_at	S100a10
1558048_x_at		239913_at	SLC10A4		1450123_at	Ryr2	1451389_at	Dnajc24		240313_at	DMRTB1	239439_at	AFF4		1427513_at	BC024137	1417027_at	Trim2		217165_x_at	MT1F	201437_s_at	EIF4E		1417926_at	Ncapg2	1439174_at			1450174_at	Ptprt	1426832_at	Ddx26b		1456028_x_at	Marcks	1456028_x_at	Marcks
208322_s_at	ST3GAL1	223422_s_at	ARHGAP24		1421182_at	Clec1b	1420860_at	Itga9		235315_at	TSC22D1	1554012_at	RSPO2		1419549_at	Arg1	1455245_x_at	Rpl13		201016_at	EIF1AX	215028_at	SEMA6A		1418369_at	Prim1	1448635_at	Smc2		1424769_s_at	Cald1	1417838_at	Gm20936///Gm20917///Gm20914///LOC100042231///LOC100042116///LOC100042044///Gm20898///LOC100041980///Gm20886///Gm20867///Gm20865///LOC100041207///LOC100040943///Gm20854///Gm20853///Gm20852///LOC100040744///LOC100040673///Gm20844///Gm20823///LOC100040017///LOC100039926///Gm20816///Gm20815///Gm20809///Gm20747///Gm21943///Gm20738///Ssty2		1418452_at	Gng2	1418452_at	Gng2
218723_s_at	C13orf15	215561_s_at	IL1R1		1417784_at	Als2	1435792_at	Gm7592Csprs		35974_at	LRMP	239691_at	C12orf77		1434025_at		1427485_at	Lmod1		211317_s_at	CFLAR	213405_at	RAB22A		1439078_at	Klhl4	1424105_a_at	Pttg1		1426060_at		1439066_at	Angpt1		1443430_at		1443430_at
219873_at	COLEC11	220866_at	ADAMTS6		1420073_s_at		1455698_at	Sec62		210757_x_at	DAB2	205070_at	ING3		1430021_a_at	Sae1	1420301_at	AA414903		219301_s_at	CNTNAP2	213261_at	TRANK1		1435532_at	Rimklb	1434195_at	Prss35		1441636_at	Sec14l5	1428804_at	Mfap3l		1430616_at	4930528A17Rik	1430616_at	4930528A17Rik
207267_s_at	DSCR6	232138_at	MBNL2		1419093_at	Tdo2	1449963_at	Krtap9-3		1556361_s_at	ANKRD13C	210653_s_at	BCKDHB		1427293_a_at	Auts2	1438082_at	Tmem206		212873_at	HMHA1	209243_s_at	PEG3		1450009_at	Ltf	1444426_at	Cass4		1423804_a_at	Idi1	1420994_at	B3gnt5		1457122_at		1457122_at
202863_at	SP100	229657_at	THRB		1419900_at	Sin3a	1420244_at			205230_at	RPH3A	226925_at	ACPL2		1450048_a_at	Idh2	1420558_at	Selp		209845_at	MKRN1	210754_s_at	LYN		1415965_at	Scd1	1448777_at	Mcm2		1420872_at	Gucy1b3	1457357_at	Tlk2		1444024_at	Ercc6l	1444024_at	Ercc6l
208286_x_at	POU5F1 /// POU5F1B /// POU5F1P3 /// POU5F1P4	211557_x_at	SLCO2B1		1424652_at	Eva1a	1434100_x_at	Ppargc1a		220507_s_at	UPB1	218748_s_at	EXOC5		1415812_at	Gsn	1433612_at	Ap2s1		202619_s_at	PLOD2	206743_s_at	ASGR1		1460187_at	Sfrp1	1450157_a_at	Hmmr		1440055_at		1425528_at	Prrx1		1439831_at		1439831_at
214146_s_at	PPBP	205419_at	GPR183		1425449_at	Ppap2a	1450252_at	Onecut1		235165_at	PARD6B	1556551_s_at	SLC39A6		1417285_a_at	Ndufa5	1427475_a_at	Pdlim5		213920_at	CUX2	212070_at	GPR56		1453562_a_at	Nmral1	1422462_at	Ube2t		1453136_at	Fbxo30	1456424_s_at	Pltp		1438815_at	Hist2h2aa1 /// Hist2h2aa2	1438815_at	Hist2h2aa1 /// Hist2h2aa2
206167_s_at	ARHGAP6	226769_at	FIBIN		1421521_at	4930430A15Rik	1452527_a_at	P2rx4		215048_at	ZNF280B	217276_x_at	SERHL2		1455505_at	Gatad2a	1426640_s_at	Trib2		213742_at	SRSF11	216831_s_at	RUNX1T1		1445804_at		1429478_at	Bora		1422866_at	Col13a1	1432579_at	Rsph3a		1423326_at	Entpd1	1423326_at	Entpd1
205103_at	C1orf61	1554195_a_at	C5orf46		1419001_at	Baat	1427857_x_at	Igkv19-93		211623_s_at	FBL	211959_at	IGFBP5		1428789_at	Ralgps2	1451298_at	Plekhh3		205206_at	KAL1	208606_s_at	WNT4		1417789_at	Ccl11	1456629_at	Kank3		1441955_s_at	Paip1	1436432_at	B230343J05Rik		1444772_at		1444772_at
206306_at	RYR3	230560_at	STXBP6		1450274_at	Vmn2r-ps54	1438465_at	5830428H23Rik		229198_at	USP35	209603_at	GATA3		1416864_at	Surf6	1451550_at	Ephb3		207781_s_at	ZNF711	213524_s_at	G0S2		1449025_at	Ifit3	1427141_at	2700099C18Rik		1436297_a_at	Grina	1442109_at			1441425_at		1441425_at
228080_at	LAYN	1557094_at	LOC728449		1425695_at	Tbx5	1421443_at	Gpr110		222483_at	EFHD2	222421_at	UBE2H		1420548_a_at	Knop1	1418894_s_at	Pbx2		205789_at	CD1D	204557_s_at	DZIP1		1445562_at		1419838_s_at	Plk4		1438278_a_at	Cwc22	AFFX-MURINE_b1_at			1451799_at	Ccdc25	1451799_at	Ccdc25
207943_x_at	PLAGL1	233433_at			1421988_at	Papss2	1456613_at	Eif4ebp2		201327_s_at	CCT6A	212013_at	PXDN		1448855_at	Rassf1	1454899_at	Lpp		208913_at	GGA2	212912_at	RPS6KA2		1454254_s_at	Plet1	1452016_at	Alox5ap		1416094_at	Adam9	1425978_at	Myocd		1450085_at	Angptl2	1450085_at	Angptl2
214240_at	GAL	232523_at	MEGF10		1433462_a_at	Pi4k2a	1434227_at	Krtdap		224654_at	DDX21	202542_s_at	AIMP1		1417259_a_at	Capzb	1437005_a_at	Rpl18		211985_s_at	CALM1	217127_at	CTH		1417867_at	Cfd	1436058_at	Rsad2		1439123_at		1460232_s_at	Hsd3b6///Hsd3b3///Hsd3b2		1436999_at	Pid1	1436999_at	Pid1
235210_s_at	C8orf84	208425_s_at	TANC2		1420749_a_at	Pou6f1	1426432_a_at	Slc4a4		213920_at	CUX2	206023_at	NMU		1433654_at	Mgea5	1452666_a_at	Tmcc2		205116_at	LAMA2	201858_s_at	SRGN		1424250_a_at	Arhgef3	1435162_at	Prkg2		1417700_at	Rab38	1450923_at	Tgfb2		1425434_a_at	Msr1	1425434_a_at	Msr1
206356_s_at	GNAL	201428_at	CLDN4		1434623_at	Gm5239Kxd1Uba52	1453613_at	A130006I12Rik		212794_s_at	KIAA1033	231468_at			1427263_at	Xist	1426933_at	Oxsr1		219158_s_at	NAA15	203988_s_at	FUT8		1455393_at	Cp	1422064_a_at	Zbtb20		1443860_at	Ptprd	1455400_at	Ddah1		1433662_s_at	Timp2	1433662_s_at	Timp2
218677_at	S100A14	242943_at	ST8SIA4		1424507_at	Rin1	1447962_at			239229_at	PHEX	202007_at	NID1		1453572_a_at	Plp2	1450845_a_at	Bzw1		220448_at	KCNK12	209560_s_at	DLK1		1449351_s_at	Pdgfc	1444270_at	Rsph4a		1427540_at	Zwint	1427308_at	Dab1		1451870_a_at	Brd4	1451870_a_at	Brd4
236220_at		219561_at	COPZ2		1424898_at	Slc10a1	1430278_a_at	Dqx1		1568791_s_at		201863_at	FAM32A		1417527_at	Ap3m2	1430986_at	Farsb		214022_s_at	IFITM1	212977_at	ACKR3		1440633_at	Neil3	1424737_at	Thrsp		1423597_at	Atp8a1	1420518_a_at	Igsf9		1451989_a_at	Mapre2	1451989_a_at	Mapre2
226911_at	EGFLAM	202966_at	CAPN6		1449753_at	Myo1e	1417489_at	Npy2r		225256_at		222816_s_at	ZCCHC2		1455149_at	Sh3rf1	1419006_s_at	Peli2		202208_s_at	ARL4C	219895_at	TMEM255A		1450808_at	Fpr1	1444058_at	Dzip3		1426808_at	Lgals3	1455582_at	C1qtnf1		1446569_at		1446569_at
232843_s_at	DOCK8	220818_s_at	TRPC4		1437746_at	Lrrtm1	1419250_a_at	Cdk14		218982_s_at	MRPS17 /// ZNF713	225967_s_at	C17orf89		1420517_at	Chmp4c	1418170_a_at	Zcchc14		208476_s_at	FRMD4A	200799_at	HSPA1A		1417580_s_at	Selenbp1	1418761_at	Igf2bp1		1451456_at	Hjurp	1438714_at	Zfp207		1445506_at	Abhd15	1445506_at	Abhd15
228772_at	HNMT	206994_at	CST4		1451597_at	Tmprss11d	1460166_at	Rit2		230748_at	SLC16A6	226517_at	BCAT1		1429483_at	Calcoco2	1426657_s_at	Gm8096///Phgdh		218728_s_at	CNIH4	216417_x_at	HOXB9		1449405_at	Tns1	1422112_at	Ackr2		1439330_at	D230040J21Rik	1437543_at	Fubp1		1420413_at	Slc7a11	1420413_at	Slc7a11
238194_at		219740_at	VASH2		1420155_at	AA408954	1438966_x_at	Fmod		1558972_s_at	THEMIS	243010_at	MSI2		1418270_at	Adamts8	1422906_at	Abcg2		205472_s_at	DACH1	220462_at	CSRNP3		1451604_a_at	Acvrl1	1426622_a_at	Qpct		1435014_at	Rab39b	1439106_at	Zfp462		1451525_at	Arhgap12	1451525_at	Arhgap12
230423_at		226997_at	ADAMTS12		1427729_at	Ehd2	1449556_at	C920025E04RikH2-T23		1569469_a_at	LHX8	219573_at	LRRC16A		1416227_at	Arpc1b	1439364_a_at	Mmp2		205440_s_at	NPY1R	209937_at	TM4SF4		1418722_at	Ngp	1419555_at	Elf5		1439772_at	Cnot11	1454877_at	Sertad4		1437913_at	Bcl2a1a /// Bcl2a1b /// Bcl2a1d	1437913_at	Bcl2a1a /// Bcl2a1b /// Bcl2a1d
229626_at	C12orf68	205081_at	CRIP1		1417409_at	Jun	1427858_at	Igkv1-117		232027_at	SYNE1	231339_at	TSPYL6		1448026_at	Chd7	1449095_at	Vps54		213106_at	ATP8A1	213684_s_at	PDLIM5		1452178_at	Parp10///Plec	1419178_at	Cd3g		1442542_at	Eya4	1441065_at	Shc3		1434728_at	Gria3	1434728_at	Gria3
209676_at	TFPI	229452_at	TMEM88		1449642_at		1416649_at	Ambp		204764_at	FNTB	210958_s_at	MAST4		1448504_a_at	Cbx3	1418318_at	Rnf128		221808_at	RAB9A	222161_at	NAALAD2		1442454_at	Top2a	1450333_a_at	Gata2		1448933_at	Pcdhb17	1437370_at	Sgol2		1454946_at	Mybl2	1454946_at	Mybl2
209365_s_at	ECM1	219049_at	CSGALNACT1		1450530_at	B3galt1	1437917_at	D530037H12Rik		231839_at	PDE12	211379_x_at	B3GALNT1		1452214_at	Skil	1434486_x_at	Ugp2		217870_s_at	CMPK1	211580_s_at	PIK3R3		1451152_a_at	Atp1b1	1425108_a_at	Smagp		1434611_at	Rnf123	1452239_at	Gt(ROSA)26Sor		1436512_at	Arl4c	1436512_at	Arl4c
212976_at	LRRC8B	236849_at	VTI1A		1417682_a_at	Prss2	1427495_at	Scn7a		202894_at	EPHB4	204529_s_at	TOX		1451882_a_at	Fgf8	1449541_x_at	1700010I14Rik		221773_at	ELK3	203234_at	UPP1		1422168_a_at	Bdnf	1457038_at	Frem2		1442590_at	Tnfrsf22///Tnfrsf23	1438989_s_at	B130021B11Rik		1421456_at	P2ry1	1421456_at	P2ry1
233799_at		204745_x_at	MT1G		1434118_at	Mul1	1459918_at	Bub3		215299_x_at	SULT1A1	230854_at	BCAR4		1426727_s_at	Gm8801///Ppp1r10	1438945_x_at	Gja1		208622_s_at	EZR	206059_at	ZNF91		1452463_x_at	Igkv8-30	1426002_a_at	Cdc7		1455235_x_at	Ldhb	1459875_x_at	Tpgs2		1436261_at		1436261_at
230040_at	ADAMTS18	1560019_at	MGC11082		1450725_s_at	Car14	1451894_a_at	Scn8a		239439_at	AFF4	218208_at	PQLC1		1450024_at	Sufu	1436097_x_at	Arhgap9		201850_at	CAPG	202125_s_at	TRAK2		1448700_at	G0s2	1417408_at	F3		1429658_a_at	Smc2	1460305_at	Itga3		1448562_at	Upp1	1448562_at	Upp1
220951_s_at	A1CF	209541_at	IGF1		1427682_a_at	Egr2	1448560_at	Bid		1554012_at	RSPO2	221332_at	BMP15		1448398_s_at	Rpl22	1435871_at	Elavl3		214510_at	GPR20	209617_s_at	CTNND2		1428722_at	Ckmt2	1416798_a_at	Nme4		1417874_at	Tmem9b	1452885_at	Scaf11		1440026_at		1440026_at
229218_at	COL1A2	221125_s_at	KCNMB3		1421958_at	L1cam	1450076_at	Cfap97		239691_at	C12orf77	215885_at	SSX7		1416488_at	Ccng2	1450991_at	Dnajb7		200664_s_at	DNAJB1	218261_at	AP1M2		1428719_at	Iglc2///2010309G21Rik	1439689_at	Mettl24		1444140_at		1437401_at	Igf1		1433695_at	Cnrip1	1433695_at	Cnrip1
1554755_a_at	MTUS2	237860_at			1438398_at	Rbm39	1424415_s_at	Spon1		205070_at	ING3	215411_s_at	TRAF3IP2		1417667_a_at	Pter	1436699_x_at	Rpl18		214414_x_at	HBA2///HBA1	208933_s_at	LGALS8		1437523_s_at	Sgcg	1440573_at	Gm2590		1445576_at	Rsph10b	1423521_at	Lmnb1		1458099_at		1458099_at
223764_x_at	NIPSNAP3B	230087_at	PRIMA1		1427801_at	Krtap19-1	1448091_at	D15Ertd50e		210653_s_at	BCKDHB	211708_s_at	SCD		1450886_at	Gsg2	1428543_at	Ppat		219317_at	POLI	202536_at	CHMP2B		1450687_at	Igf2bp3	1421731_a_at	Fen1		1450757_at	Cdh11	1419005_at	Crybb3		1443264_at	Ms4a2	1443264_at	Ms4a2
206702_at	TEK	211712_s_at	ANXA9		1423487_at	Cript	1422648_at	Slc7a2		217691_x_at	SLC16A3	220604_x_at	FTCD		1450752_at	Cyct	1437051_at	Dffb		203934_at	KDR	1255_g_at	GUCA1A		1436905_x_at	Laptm5	1441272_at	Matr3		1444552_at		1442019_at	Gas7		1452789_at	Snn	1452789_at	Snn
203549_s_at	LPL	220936_s_at	H2AFJ		1420790_x_at	Klra16	1439261_x_at	Mitd1		226925_at	ACPL2	217995_at	SQRDL		1417191_at	Dnajb9	1452454_at	Sdad1		210089_s_at	LAMA4	213246_at	TMEM251		1416625_at	Serping1	1433946_at	Zik1		1454728_s_at	Atp8a1	1452399_at	Rgs6		1455099_at	Mogat2	1455099_at	Mogat2
228653_at	SAMD5	1562309_s_at	PHF21B		1422229_at	Usp-psUsp17ldUsp17lc	1419496_at	Slco1a6		218748_s_at	EXOC5	226270_at	EXOC2		1417252_at	Nt5c	1427878_at	Cystm1		205549_at	PCP4	202375_at	SEC24D		1433845_x_at	Dusp9	1423775_s_at	Prc1		1416368_at	Gsta4	1455948_x_at	Matn3		1426562_a_at	Olfm1	1426562_a_at	Olfm1
239647_at	CHST13	227760_at	IGFBPL1		1426135_a_at	Park2	1419858_at			1556551_s_at	SLC39A6	205136_s_at	NUFIP1		1426523_a_at	Gnpda2	1416634_at	Fam96a		215175_at	PCNX	203608_at	ALDH5A1		1439665_at	Lpar4	1458104_a_at	Ccdc153		1427145_at	Iqsec1	1447771_at			1460065_at	AA763515	1460065_at	AA763515
206894_at	APOA4	205342_s_at	SULT1C2		1451061_at	1700018B24Rik	1417411_at	Nap1l5		217276_x_at	SERHL2	204114_at	NID2		1416432_at	Pfkfb3	1419191_at	Hipk3		206208_at	CA4	205492_s_at	DPYSL4		1421345_at	Lrat	1453310_at	Ppil6		1433863_at	Btf3	1431316_at	Itch		1422776_at	Serpinb8	1422776_at	Serpinb8
203485_at	RTN1	208212_s_at	ALK		1425122_at	Fam3b	1440499_at	D9Ertd26e		211959_at	IGFBP5	226879_at	HVCN1		1426336_at	Cacng7	1427562_a_at	Prkca		218162_at	OLFML3	214500_at	H2AFY		1444345_at		1418809_at	Pira2		1454869_at	Dcaf12l1	1448650_a_at	Pole		1440960_at		1440960_at
223827_at	TNFRSF19	44790_s_at	C13orf18		1422000_at	Akr1c12	1435611_x_at	Cela3b		209603_at	GATA3	204362_at	SKAP2		1417719_at	Sap30	1454607_s_at	Psat1		206751_s_at	PCYT1B	202790_at	CLDN7		1430791_at	6330415B21Rik	1418058_at	Eltd1		1435671_at	Mipol1	1434657_at	Gls		1449403_at	Pde9a	1449403_at	Pde9a
238478_at	BNC2	219225_at	PGBD5		1420991_at	Ankrd1	1449690_x_at			222421_at	UBE2H	200047_s_at	YY1		1448666_s_at	Tob2	1448713_at	Stat4		202768_at	FOSB	219197_s_at	SCUBE2		1416635_at	Smpdl3a	1448591_at	Ctss		1440037_at	Pbx1	1453468_at	4930430F08Rik		1443284_at		1443284_at
202238_s_at	NNMT	205871_at	PLGLA /// PLGLB1 /// PLGLB2		1423491_at	Fbxo3	1422773_at	Myt1		212013_at	PXDN	242348_at	FAM19A4		1434923_at	Cox19	1418815_at	Cdh2		214564_s_at	PCDHGC3	202796_at	SYNPO		1424034_at	Rora	1417445_at	Ndc80		1441620_at		1443056_at			1415923_at	Ndn	1415923_at	Ndn
244632_at	CNTN5	228121_at	TGFB2		1421682_a_at	Gm3448Gm3417Tcte3	1417769_at	Psmc6		202542_s_at	AIMP1	235777_at	ANKRD44		1418743_a_at	Tesc	1417917_at	Cnn1		AFFX-r2-Bs-dap-5_at		202035_s_at	SFRP1		1423499_at	Sncaip	1453361_at	Hells		1435226_at	Rnf19b	1441656_at	B930068K11Rik		1452277_at	Arsg	1452277_at	Arsg
235737_at	TSLP	222943_at	GBA3		1436613_at	Coro6	1451733_at	Gcnt2		206023_at	NMU	207992_s_at	AMPD3		1424280_at	Mospd1	1421923_at	Sh3bp5		209312_x_at	HLA-DRB5///HLA-DRB4///HLA-DRB1	211432_s_at	TYRO3		1448918_at	Slco3a1	1425753_a_at	Ung		1438169_a_at	Frmd4b	1419485_at	Foxc1		1415971_at	Marcks	1415971_at	Marcks
211682_x_at	UGT2B28	220429_at	NDST3		1421791_at	Ang3	1419880_x_at			231468_at		1553129_at	SVEP1		1416495_s_at	Ndufs5	1422893_at	Sfmbt1		212188_at	KCTD12	206602_s_at	HOXD3		1434240_at	Ddias	1421040_a_at	Gsta2		1434277_a_at	Ypel2	1458994_at			1439489_at	Gpr120	1439489_at	Gpr120
205923_at	RELN	236389_x_at			1451270_at	Dusp18	1454628_at	Iffo1		213069_at	HEG1	234393_at	HDAC9		1419918_at	Tmed7	1422731_at	Limd1		213457_at	MFHAS1	203340_s_at	SLC25A12		1418030_at	Slco3a1	1417395_at	Klf4		1444253_at	Adamts18	1429156_at	Cenpw		1435383_x_at	Ndn	1435383_x_at	Ndn
220053_at	GDF3	205282_at	LRP8		1420702_at	1700093K21Rik	1425417_x_at	Klra8		202007_at	NID1	218543_s_at	PARP12		1437810_a_at	Hbb-bh1	1435309_at	Tti2		203814_s_at	NQO2	203881_s_at	DMD		1418203_at	Pmaip1	1439925_at	Tm4sf1		1419106_at	2210409E12Rik///Coil	1425619_s_at	Dsg2		1451348_at	Depdc6	1451348_at	Depdc6
220994_s_at	STXBP6	219295_s_at	PCOLCE2		1419238_at	Abca7	1454781_x_at	Commd9		201863_at	FAM32A	209785_s_at	PLA2G4C		1449187_at	Pdgfa	1426670_at	Agrn		215083_at		211467_s_at	NFIB		1456640_at	Sh3rf2	1435825_at	Acvrl1		1428104_at	Tpx2	1416802_a_at	Cdca5		1451475_at	Plxnd1	1451475_at	Plxnd1
219352_at	HERC6	205837_s_at	GYPA		1455632_at	Gm19531	1419381_at	Terf2ip		222816_s_at	ZCCHC2	203743_s_at	TDG		1424084_at	Ptbp3	1417773_at	Nans		209842_at	SOX10	209288_s_at	CDC42EP3		1430921_at	9130015G15Rik	1438258_at	Vldlr		1422649_at	Cntn6	1453006_at	Fgfbp3		1456851_at		1456851_at
225721_at	SYNPO2	202350_s_at	MATN2		1421256_at	Gzmc	1422878_at	Syt12		225967_s_at	C17orf89	211679_x_at	GABBR2		1424526_a_at	Tgds	1426048_s_at	Tfap2a		202222_s_at	DES	215116_s_at	DNM1		1428680_at	Cds1	1434028_at	Arnt2		1425669_at	Mob3b	1422723_at	Stra6		1423411_at	Rbm47	1423411_at	Rbm47
230290_at	SCUBE3	202554_s_at	GSTM3		1425234_at	Col20a1	1451277_at	Zadh2		226517_at	BCAT1	203630_s_at	COG5		1417406_at	Sertad1	1423424_at	Zic3		206937_at	SPTA1	211022_s_at	ATRX		1429953_at	2210011C24Rik	1438211_s_at	Dbp		1459635_at		1447174_at			1423422_at	Asb4	1423422_at	Asb4
230698_at	CALN1	204917_s_at	MLLT3		1419616_at	Bmpr2	1450296_at	Klrb1a		243010_at	MSI2	205239_at	AREG		1420700_s_at	Folr4	1437325_x_at	Aldh18a1		209894_at	LEPR	209848_s_at	PMEL		1453480_at	Tmem213	1458324_x_at			1420349_at	Ptgfr	1453582_at	Chka		1423124_x_at	Rad54l	1423124_x_at	Rad54l
230117_at	VSTM2A	232568_at	MGC24103		1424896_at	Gpr85	1420026_at	Aak1		219573_at	LRRC16A	213338_at	TMEM158		1420052_x_at	Psmb1	1423079_a_at	Tomm20		202814_s_at	HEXIM1	216870_x_at	DLEU2		1419619_at	Krt80	1417356_at	Peg3		1438239_at	Mid1	1454622_at	Slc38a5		1445001_at		1445001_at
228463_at	FOXA3	206606_at	LIPC		1419750_at	Trdmt1	1431830_at	Zfp329		231339_at	TSPYL6	228007_at	C6orf204		1417904_at	Dclre1a	1418517_at	Irx3		219388_at	GRHL2	212980_at	USP34		1416042_s_at	Nasp	1436325_at	Rora		1454608_x_at	Ttr	1453370_at	Troap		1431422_a_at	Dusp14	1431422_a_at	Dusp14
203963_at	CA12	206392_s_at	RARRES1		1430195_at	2810043O03Rik	1425102_a_at	Ace2		210958_s_at	MAST4	227689_at	ZNF227		1416420_a_at	Rpl9	1419354_at	Klf7		211739_x_at	CSH1	213358_at	MTCL1		1416444_at	Elovl2	1450047_at	Hs6st2		1438833_at	Casc5	1417932_at	Il18		1459338_at		1459338_at
230883_at	NXPH2	204115_at	GNG11		1425303_at	Gck	1418731_at	Rlim		211379_x_at	B3GALNT1	225150_s_at	RTKN		1418362_at	Zfp42	1424033_at	Srsf7		216092_s_at	SLC7A8	206104_at	ISL1		1437967_at	Ccdc141	1419298_at	Pon3		1425087_at	Hypk	1436115_at	Gm266		1442675_at		1442675_at
202988_s_at	RGS1	219368_at	NAP1L2		1420408_a_at	Abcc9	1422755_at	Btk		204529_s_at	TOX	214719_at	SLC46A3		1415865_s_at	Bpgm	1423829_at	Fam49b		203176_s_at	TFAM	209278_s_at	TFPI2		1422962_a_at	Psmb8	1452294_at	Pcdh1		1425652_s_at	Rbpms	1416023_at	Fabp3		1455604_at	Fzd5	1455604_at	Fzd5
219042_at	LZTS1	228636_at	BHLHE22		1450211_at	Lrp1b	1436272_at	Rab3gap2		230854_at	BCAR4	214975_s_at	MTMR1		1420969_at	Nacc1	1448194_a_at	H19		218625_at	NRN1	213700_s_at			1451453_at	Dapk2	1448650_a_at	Pole		1423183_at	Lgi1	1450967_at	Ptplad2		1416221_at	Fstl1	1416221_at	Fstl1
227607_at	STAMBPL1	239206_at	CR1L		1438290_x_at	Sftpc	1421371_at			218208_at	PQLC1	218793_s_at	SCML1		1428357_at	Tdrp	1449920_at	Cyp19a1		219934_s_at	SULT1E1	211267_at	HESX1		1424649_a_at	Tspan8	1448953_at	Blm		1439256_x_at	Gpr137b-ps	1422444_at	Itga6		1451451_at	Gca	1451451_at	Gca
209560_s_at	DLK1	1554491_a_at	SERPINC1		1434262_at		1456269_at	Pramel6		221332_at	BMP15	237131_at	C1orf230		1452283_at	Rassf8	1424839_a_at	Nsun4		206033_s_at	DSC3	220536_at	VRTN		1422603_at	Rnase4	1421262_at	Lipg		1453855_at	Mxra7	1424638_at	Cdkn1a		1418069_at	Apoc2	1418069_at	Apoc2
211820_x_at	GYPA	208003_s_at	NFAT5		1454940_at	Gm8394Psma5	1428346_at	Trafd1		215885_at	SSX7	213105_s_at	C16orf42		1450533_a_at	Plagl1	1416518_at	H1foo		214636_at	CALCB	214155_s_at	LARP4		1425815_a_at	Hmmr	1437716_x_at	Kif22		1415976_a_at	Carhsp1	1421100_a_at	Dab1		1419156_at	Sox4	1419156_at	Sox4
227606_s_at	STAMBPL1	202283_at	SERPINF1		1451817_at	Suv420h1	1418499_a_at	Kcne3		215411_s_at	TRAF3IP2	222309_at	LOC100506935		1460581_a_at	Rpl13	1430718_s_at	Dnajc24		206071_s_at	EPHA3	214110_s_at			1421217_a_at	Lgals9	1434905_at	Ndufa4l2		1447878_s_at	Fgfrl1	1418577_at	Trim8		1435263_at	Tmem106a	1435263_at	Tmem106a
212614_at	ARID5B	221241_s_at	BCL2L14		1430453_a_at	Bcl2l2	1419549_at	Arg1		211708_s_at	SCD	225469_at	LYRM5		1451398_at	Cbr4	1455988_a_at	Cct6a		209864_at	FRAT2	204256_at	ELOVL6		1451796_s_at	Hdc	1418141_at	Dcx		1449799_s_at	Pkp2	1447363_s_at	Bub1b		1421002_at	Angptl2	1421002_at	Angptl2
228955_at		203231_s_at	ATXN1		1425038_at	Slc22a19	1452074_at	Tmem135		220604_x_at	FTCD	1560128_x_at	C5orf56		1431890_a_at	Mllt3	1455286_at	Btbd1		209737_at	MAGI2	204720_s_at	DNAJC6		1455379_at	Dnali1	1449675_at	Ccnb1		1428948_at	Kcnma1	1437248_at	2700049A03Rik		1424393_s_at	Adhfe1	1424393_s_at	Adhfe1
223213_s_at	ZHX1	214633_at	SOX3		1419334_at	Ctla4	1425217_a_at	Synj2		217995_at	SQRDL	217981_s_at	FXC1		1416239_at	Ass1	1447985_s_at	Ankib1		202201_at	BLVRB	202543_s_at	GMFB		1427034_at	Ace	1422651_at	Adipoq		1443166_at		1435695_a_at	Ggct		1419482_at	C3ar1	1419482_at	C3ar1
211227_s_at	PCDH11Y	241433_at	RCOR3		1437523_s_at	Sgcg	1422939_at	Serpinb3bSerpinb3c		226270_at	EXOC2	227949_at	PHACTR3		1433899_x_at	Tsc22d1	1418257_at	Slc12a7		218330_s_at	NAV2	209711_at	SLC35D1		1452073_at	Fam64a	1460682_s_at	Ceacam2///Ceacam1		1435026_at	Spock2	1455799_at	Rorb		1455899_x_at	Socs3	1455899_x_at	Socs3
223214_s_at	ZHX1	227850_x_at	CDC42EP5		1453196_a_at	Oasl2	1450270_at	Pcdhb11		205136_s_at	NUFIP1	225853_at	GNPNAT1		1426607_at	Gm7120	1456199_x_at	Ranbp9		205794_s_at	NOVA1	208484_at	HIST1H1A		1423571_at	S1pr1	1428571_at	Col9a1		1451935_a_at	Spint2	1456682_at	Lonrf2		1435529_at	Gm14446	1435529_at	Gm14446
206941_x_at	SEMA3E	229897_at	ZNF641		1425624_at	Epm2aip1	1455151_at	Akap9		204114_at	NID2	234915_s_at	DENR		1415851_a_at	Impdh2	1421215_a_at	Slmap		205638_at	BAI3	203502_at	BPGM		1456418_at	Kcnj13	1456978_s_at			1441520_at	Aspm	1445181_at	Eml5		1452908_at	Dip2a	1452908_at	Dip2a
214974_x_at	CXCL5	214770_at	MSR1		1460359_at	Armcx3	1422346_at	Nkx2-1		226879_at	HVCN1	209570_s_at	D4S234E		1415981_at	Herpud2	1448129_at	Arpc5		203216_s_at	MYO6	206601_s_at	HOXD3		1450371_at	Tshb	1450952_at	Pln		1453107_s_at	4933413G19Rik///Pebp1///Foxm1	1435038_s_at	Aak1		1439766_x_at	Vegfc	1439766_x_at	Vegfc
210381_s_at	CCKBR	244676_s_at	MTUS2		1438509_at	Psme3	1422257_s_at	Cyp2b10		204362_at	SKAP2	205701_at	IPO8		1423879_at	D030056L22Rik	1416260_a_at	Snx1		202345_s_at	FABP5	203256_at	CDH3		1418394_a_at	Cd97	1431353_at	Pabpc4l		1457323_at	Smco3	1422314_at	Clcn6		1432962_at	2610024D14Rik	1432962_at	2610024D14Rik
232116_at	GRHL3	1565228_s_at	ALB		1426863_at	Rbmx	1451612_at	Mt1		200047_s_at	YY1	1554833_at	MCTP2		1423274_at	Ints6	1418478_at	Lmo1		222005_s_at	GNG3	203129_s_at	KIF5C		1452679_at	Tubb2b	1417421_at	S100a1		1452458_s_at	Lrr1	1434141_at	Gucy1a3		1436082_at		1436082_at
239286_at	CDH11	222922_at	KCNE3		1427845_at	Fgfr4	1426076_at	Cdc27		242348_at	FAM19A4	203710_at	ITPR1		1423166_at	Cd36	1434239_at	Rrp12		203041_s_at	LAMP2	208978_at	CRIP2		1454942_at	Fam129a	1448326_a_at	Crabp1		1440634_at		1446392_at			1438577_at		1438577_at
220014_at	PRR16	226863_at	FAM110C		1448756_at	S100a9	1424677_at	Cyp2j9		235777_at	ANKRD44	222442_s_at	ARL8B		1455958_s_at	Pptc7	1417284_at	Mapkap1		209172_s_at	CENPF	219330_at	VANGL1		1422983_at	Itgb6	1418370_at	Tnnc1		1439380_x_at	Meg3	1429809_at	Tmtc2		1419276_at	Enpp1	1419276_at	Enpp1
201249_at	SLC2A1	219440_at	RAI2		1421911_at	Stat2	1449166_at	S100a14		207992_s_at	AMPD3	232692_at	TDRD6		1416142_at	Rps6	1416693_at	Foxc2		201041_s_at	DUSP1	205923_at	RELN		1423026_at	Rad51c	1440096_at	Ecm2		1433965_at	Atp8a1	1456140_at	Zic5		1425914_a_at	Armcx1	1425914_a_at	Armcx1
1554340_a_at	C1orf187	231130_at	FKBP7		1453621_at	Thoc7	1417496_at	Cp		1553129_at	SVEP1	209191_at	TUBB6		1448139_at	Mlc1	1438292_x_at	Adk		213698_at	ZMYM6	219528_s_at	BCL11B		1447927_at	Gbp10///Gbp6	1439833_at	2003-09-01		1448260_at	Uchl1	1429663_at	Katnal2		1437920_at	Epha5	1437920_at	Epha5
205627_at	CDA	206618_at	IL18R1		1449803_x_at	Tap1	1449583_at	Pcdhb20		234393_at	HDAC9	235442_at	CXorf56		1436349_at	2700094K13Rik	1459546_s_at	Enpp1		209006_s_at	RSRP1	218326_s_at	LGR4		1431667_s_at	Efcab11	1419004_s_at	Bcl2a1d///Bcl2a1b///Bcl2a1a		1421850_at	Map1b	1448395_at	Sfrp1		1450547_x_at	Dub2a /// Usp-ps /// Usp17l5	1450547_x_at	Dub2a /// Usp-ps /// Usp17l5
209909_s_at	TGFB2	229730_at	SMTNL2		1448734_at	Cp	1419372_at	Gosr2		218543_s_at	PARP12	236981_at	C17orf99		1424123_at	Mfsd7c	1424973_at	Cyp3a25		206698_at	XK	202342_s_at	TRIM2		1419534_at	Olr1	1451679_at	Arxes1		1420643_at	Lfng	1416572_at	Mmp14		1418191_at	Usp18	1418191_at	Usp18
225790_at	MSRB3	230769_at	DENND2C		1426730_a_at	Prl2b1	1438825_at	Calm3		209785_s_at	PLA2G4C	238431_at			1416428_at	Thap11	1422128_at	Rpl14		203807_x_at	CSH2	209306_s_at	SWAP70		1419089_at	Timp3	1420518_a_at	Igsf9		1449250_at	Prcc	1441956_s_at	Cux1		1438774_s_at	Pgm2l1	1438774_s_at	Pgm2l1
229372_at	GOLT1A	215314_at			1419490_at	Fam19a5	1421493_a_at	Rgs20		203743_s_at	TDG	206409_at	TIAM1		1455042_at	Tbl1x	1418222_at	Noa1		219511_s_at	SNCAIP	207317_s_at	CASQ2		1416575_at	Cdc45	1431008_at	H2-Q6///LOC68395		1443862_at	Mbtd1	1429053_at	Mtcl1		1457336_at	R3hdm1	1457336_at	R3hdm1
225262_at	FOSL2	237351_at			1449844_at	Slco1a1	1417495_x_at	Cp		211679_x_at	GABBR2	65630_at	TMEM80		1416052_at	Prps1	1424019_at	Nop2		204416_x_at	APOC1	210653_s_at	BCKDHB		1453266_at	Zbtb4	1419015_at	Wisp2		1449577_x_at	Tpm2	1420617_at	Cpeb4		1439516_at	2610201A13Rik	1439516_at	2610201A13Rik
228329_at	DAB1	236179_at	CDH11		1424958_at	Car8	1419554_at	Cd47		203630_s_at	COG5	213060_s_at	CHI3L2		1427012_at	Lancl1	1421513_at	Tdrd1		219174_at	IFT74	202936_s_at	SOX9		1432083_a_at	Lrrc23	1457072_at	Bcl11a		1427982_s_at	Syne2	1441214_at	Exph5		1439224_at		1439224_at
228504_at	SCN7A	226142_at	GLIPR1		1420250_at		1418674_at	Osmr		205239_at	AREG	210178_x_at	SRSF10		1427350_a_at	Gtpbp6	1425530_a_at	Stx3		202986_at	ARNT2	211379_x_at	B3GALNT1		1418536_at	H2-Q7	1456061_at	Gimap8		1429229_s_at	Cep128	1436088_at	Fam49b		1452631_at	Rufy2	1452631_at	Rufy2
203939_at	NT5E	227830_at	GABRB3		1438119_at	Itgb1	1451659_at	Fgd4		213338_at	TMEM158	219395_at	ESRP2		1439421_x_at	Cbx3	1452037_at	Mgat2		208791_at	CLU	218380_at	LOC728392///NLRP1		1452348_s_at	Mndal///Mnda///Ifi205///Ifi204	1453769_at	Ckap2l		1456540_s_at	Mtmr6	1448272_at	Btg2		1422903_at	Ly86	1422903_at	Ly86
204489_s_at	CD44	227561_at	DDR2		1420793_at	Mup4	1416708_a_at	Gramd1a		228007_at	C6orf204	219930_at	KLF8		1448864_at	Snrk	1416401_at	Cd82		213089_at	LOC100272216	209794_at	SRGAP3		1460292_a_at	Smarca1	1449061_a_at	Prim1		1424105_a_at	Pttg1	1426530_a_at	Klhl5		1421594_a_at	Sytl2	1421594_a_at	Sytl2
206561_s_at	AKR1B10	213106_at	ATP8A1		1455431_at	Slc5a1	1448290_at	Reg3b		227689_at	ZNF227	206340_at	NR1H4		1436900_x_at	Leprot	1434796_at	Vamp4		222313_at		214375_at	PPFIBP1		1437096_at	Ttc29	1427257_at	Vcan		1416627_at	Spint1	1455030_at	Ptprj		1442077_at	2310076G05Rik	1442077_at	2310076G05Rik
228235_at	MGC16121	204918_s_at	MLLT3		1449640_at	Tlr7	1418957_at	Stac		225150_s_at	RTKN	215463_at	OR7E24		1416790_a_at	Gm5806///Tdg	1448659_at	Casp7		217232_x_at	HBB	222209_s_at	TMEM135		1451358_a_at	Racgap1	1425675_s_at	Ceacam1		1433640_at	Fubp1	1439774_at	Prrx1		1452072_at	Myct1	1452072_at	Myct1
213217_at	ADCY2	204035_at	SCG2		1425765_at		1453946_a_at	Sdccag8		214719_at	SLC46A3	243943_x_at	C6orf52		1454639_x_at	Rpl41	1451335_at	Plac8		219644_at	CEP83	212027_at	RBM25		1423280_at	Stmn2	1449888_at	Epas1		1422103_a_at	Stat5b	1449211_at	LOC100504952///Bpnt1		1441789_at		1441789_at
204288_s_at	SORBS2	226882_x_at	WDR4		1434783_at	Tmem106c	1452326_at	Atp2c2		214975_s_at	MTMR1	218469_at	GREM1		1428869_at	Nolc1	1416967_at	Sox2		213484_at		201860_s_at	PLAT		1437226_x_at	Marcksl1	1417822_at	D17H6S56E-5		1418788_at	Tek	1450625_at	Col5a2		1424356_a_at	Metrnl	1424356_a_at	Metrnl
230241_at		206837_at	ALX1		1438808_at	Trp53	1416232_at	Olig2		218793_s_at	SCML1	209572_s_at	EED		1435458_at	Pim1	1415749_a_at	Rragc		205358_at	GRIA2	221258_s_at	KIF18A		1418891_a_at	Rab3d	1443799_at			1423310_at	Tpbg	1445062_at			1446342_at	2310001H17Rik	1446342_at	2310001H17Rik
223687_s_at	LY6K	237530_at			1449169_at	Has2	1427301_at	Cd48		237131_at	C1orf230	1553064_at	H1FOO		1450500_at	Uhmk1	1433684_at	Chmp6		214162_at	LOC284244	219215_s_at	SLC39A4		1426295_at	Hapln1	1448945_at	Pllp		1453524_at	Kif5b	1443770_x_at			1425733_a_at	Eps8	1425733_a_at	Eps8
214162_at	LOC284244	237189_at	LOC100506360		1451827_a_at	Nox4	1433804_at	Jak1		213105_s_at	C16orf42	225402_at	TP53RK		1451580_a_at	Ttr	1426064_at	Cyp3a44		205675_at	MTTP	203360_s_at	MYCBP		1439174_at		1436739_at	Agtr1a		1456111_at	Nxpe4	1416726_s_at	Ube2s		1450939_at	Entpd1	1450939_at	Entpd1
231929_at	IKZF2	201009_s_at	TXNIP		1451625_a_at	C8g	1423602_at	Traf1		222309_at	LOC100506935	202899_s_at	SRSF3		1418454_at	Mfap5	1448667_x_at	Tob2		213325_at	PVRL3	213222_at	PLCB1		1448635_at	Smc2	1424544_at	Nrbp2		1446101_at		1449929_at	Dynlt3		1417694_at	Gab1	1417694_at	Gab1
206645_s_at	NR0B1	227452_at	LOC100499467		1421727_at	Eya1	1450547_x_at	Usp-psUsp17ldUsp17lc		225469_at	LYRM5	238177_at	SLC6A19		1418101_a_at	Rtn3	1417212_at	Fam195a		210764_s_at	CYR61	204351_at	S100P		1424105_a_at	Pttg1	1419254_at	Mthfd2		1459307_at		1451932_a_at	Adamtsl4		1447755_at		1447755_at
242769_at		208965_s_at	IFI16		1438380_at	Ddx47	1454954_at	Wdr61		1560128_x_at	C5orf56	225321_s_at	PILRB		1417694_at	Gab1	1416217_a_at	Rpl37a		221648_s_at		203313_s_at	TGIF1		1434195_at	Prss35	1442192_at	Tyms		1416401_at	Cd82	1456077_x_at	Cdc25c		1417785_at	Pla1a	1417785_at	Pla1a
203886_s_at	FBLN2	214040_s_at	GSN		1425671_at	Homer1	1449564_at	Tpsg1		217981_s_at	FXC1	202830_s_at	SLC37A4		1423418_at	Fdps	1451469_at	Cntln		200935_at	CALR	212568_s_at	DLAT		1444426_at	Cass4	1445298_at	Cdca2		1447691_x_at		1453599_at	Trim71		1440924_at	Kif20b	1440924_at	Kif20b
1557161_at	LOC100132735	223667_at	FKBP7		1425990_a_at	Nfatc2	1451263_a_at	Fabp4		227949_at	PHACTR3	214224_s_at	PIN4		1417340_at	Glrx3	1424223_at	Mtfp1		206915_at	NKX2-2	212248_at	MTDH		1448777_at	Mcm2	1433667_at	Lgi3		1437089_at	Pyroxd2	1451911_a_at	Ace		1444443_at		1444443_at
226961_at	PRR15	229620_at			1419474_a_at	Ehf	1422908_at	Atp1b4		225853_at	GNPNAT1	222171_s_at	PKNOX2		1455804_x_at	Oxct1	1439441_x_at	Lats2		205471_s_at	DACH1	205630_at	CRH		1450157_a_at	Hmmr	1418919_at	Sgol1		1450945_at	Prkca	1423499_at	Sncaip		1436213_a_at	1110028C15Rik	1436213_a_at	1110028C15Rik
215076_s_at	COL3A1	231980_at	DOK6		1418755_at	Tbx15	1459021_at	Rabepk		234915_s_at	DENR	218333_at	DERL2		1427115_at	Myh3	1418302_at	Ppt2		202920_at	ANK2	204304_s_at	PROM1		1422462_at	Ube2t	1416645_a_at	Afp		1429372_at	Sox11	1425858_at	Ube2m		1428391_at	Rab3il1	1428391_at	Rab3il1
206513_at	AIM2	230519_at	FAM124A		1459932_at	D8Ertd28e	1432479_at	Spn-ps		209570_s_at	D4S234E	228422_at	LHFPL4		1428101_at	Rnf38	1423845_at	Csdc2		213239_at	PIBF1	201690_s_at	TPD52		1429478_at	Bora	1453345_at	Nipal1		1458497_at		1417616_at	St6galnac2		1435493_at	Dsp	1435493_at	Dsp
237484_at	C12orf69	208343_s_at	NR5A2		1423500_a_at	Sox5	1451370_at	Ccdc107		205701_at	IPO8	266_s_at	CD24		1422205_at	Sox1	1450954_at	Yme1l1		219736_at	TRIM36	204995_at	CDK5R1		1448737_at	Tspan7	1418754_at	Adcy8		1437729_at	Gm7536	1455262_at	Thsd4		1435640_x_at	A130040M12Rik	1435640_x_at	A130040M12Rik
226333_at	IL6R	231762_at	FGF10		1420550_at	Lce1f	1421348_a_at	Cend1		1554833_at	MCTP2	216471_x_at	SSX2 /// SSX2B		1416162_at	Rad21	1451626_x_at			207279_s_at	NEBL	203940_s_at	VASH1		1456629_at	Kank3	1435114_at	Wdhd1		1435079_at	Pnisr	1417030_at	Tmem206		1439181_at	Zfp658	1439181_at	Zfp658
206336_at	CXCL6	203813_s_at	SLIT3		1455180_at	Myzap	1416919_a_at	Nphp1		203710_at	ITPR1	228149_at	C7orf60		1416022_at	Fabp5	1427893_a_at	Pmvk		202357_s_at	CFB	221530_s_at	BHLHE41		1427141_at	2700099C18Rik	1426652_at	Mcm3		1434819_at	St6gal2	1443715_at	Rbm24		1449947_s_at	Zfhx3	1449947_s_at	Zfhx3
206664_at	SI	226864_at	PKIA		1423083_at	Rab33b	1422357_at	Magea6		222442_s_at	ARL8B	210367_s_at	PTGES		1426879_at	Trmt1l	1426979_at	Mlxip		200742_s_at	TPP1	211431_s_at	TYRO3		1419838_s_at	Plk4	1456632_at	Bcl11a		1446182_at		1451246_s_at	Aurkb		1421445_at	Slc26a3	1421445_at	Slc26a3
231856_at	KIAA1244	213156_at			1450708_at	Scg2	1424603_at	Sumf1		232692_at	TDRD6	201689_s_at	TPD52		1456439_x_at	Mical1	1415918_a_at	Tpi1		216985_s_at	STX3	218963_s_at	KRT23		1452016_at	Alox5ap	1445226_at	BC023969		1428670_at		1442439_at	W91776		1427257_at	Vcan	1427257_at	Vcan
1563933_a_at	PLD5	227070_at	GLT8D2		1452981_at	Cntn1	1430676_at	Col19a1		209191_at	TUBB6	229091_s_at	CCNJ		1450407_a_at	Anp32a	1455662_x_at	Rps17		215819_s_at	RHD///RHCE	213519_s_at	LAMA2		1436058_at	Rsad2	1446309_at			1417450_a_at	Tacc3	1453753_at	Dtl		1431060_at	Peli1	1431060_at	Peli1
210393_at	LGR5	243179_at	LOC100130360		1452231_x_at	Mndal	1451547_at	Iyd		235442_at	CXorf56	1554606_at	CEP120		1437490_x_at	Uap1	1427359_at	Kdm7a		214670_at	ZKSCAN1	205904_at	MICA		1435162_at	Prkg2	1451129_at	Calb2		1437502_x_at	Cd24a	1429146_at	Svip		1423281_at	Stmn2	1423281_at	Stmn2
235377_at	C6orf142	225782_at	MSRB3		1438676_at	Gbp6	1456459_x_at	Ccdc53		236981_at	C17orf99	238790_at	LOC374443		1423103_at	Rfx5	1460543_x_at	Rpl37a		206552_s_at	TAC1	205754_at	F2		1422064_a_at	Zbtb20	1448889_at	Slc38a4		1434449_at	Aqp4	1450985_a_at	Tjp2		1444745_at		1444745_at
1568780_at		210038_at	PRKCQ		1418708_at	Apoc4	1420786_a_at	Rbmy		238431_at		1562926_at			AFFX-b-ActinMur/M12481_3_at	Actb	1426871_at	Fbxo33		215643_at		204438_at	MRC1		1444270_at	Rsph4a	1452899_at	Rian		1416529_at	Emp1	1444269_at			1415846_a_at	Ldhc	1415846_a_at	Ldhc
203799_at	CD302	243141_at	SGMS2		1423422_at	Asb4	1449685_s_at	Oxsm		206409_at	TIAM1	210546_x_at	CTAG1A /// CTAG1B		1417921_at	Pbdc1	1416844_at	Prmt2		201437_s_at	EIF4E	219732_at	LPPR1		1424737_at	Thrsp	1417804_at	Rasgrp2		1437638_at	Srrm2	1418499_a_at	Kcne3		1457850_at		1457850_at
1553169_at	LRRN4	227497_at	SOX6		1455505_at	Gatad2a	1437016_x_at	Rap2c		65630_at	TMEM80	206176_at	BMP6		1460429_at	Cdc5l	1416078_s_at	Raf1		215028_at	SEMA6A	218974_at	SOBP		1444058_at	Dzip3	1436183_at	Zc3hav1		1439766_x_at	Vegfc	1442903_at	4732423E21Rik		1436865_at	Slc26a11	1436865_at	Slc26a11
219992_at	TAC3	217226_s_at	SFXN3		1450286_at	Npr3	1450516_a_at	Rab17		213060_s_at	CHI3L2	235753_at	HOXA7		1449931_at	Cpeb4	1460201_a_at	Rpl24		213405_at	RAB22A	203642_s_at	COBLL1		1418761_at	Igf2bp1	1436725_at	Arhgef39		1434908_at	Scaf1	1451691_at	Ednra		1430829_s_at	Fto	1430829_s_at	Fto
218692_at	SYBU	204863_s_at	IL6ST		1427104_at	Zfp612	1455828_at	Gprin1		210178_x_at	SRSF10	233559_s_at	WDFY1		1421902_at	Med29	1417980_a_at	Insig2		213261_at	TRANK1	203765_at	GCA		1422112_at	Ackr2	1423153_x_at	Cfh		1424511_at	Aurka	1450352_at	Mtnr1a		1417601_at	Rgs1	1417601_at	Rgs1
203747_at	AQP3	220435_at	SLC30A10		1420175_at	Tax1bp1	1437867_at			219395_at	ESRP2	200974_at	ACTA2		1418449_at	Lad1	1426689_s_at	Sdha		209243_s_at	PEG3	212468_at	SPAG9		1426622_a_at	Qpct	1423359_at	Pln		1456359_at	Ppwd1	1429909_at	Prr5l		1427665_a_at	Nfic	1427665_a_at	Nfic
224999_at	EGFR	204456_s_at	GAS1		1454842_a_at	B3galnt2	1452142_at	Slc6a1		219930_at	KLF8	219469_at	DYNC2H1		1438606_a_at	Clic4	1427068_x_at	Gid4		213131_at	OLFM1	204358_s_at	FLRT2		1419555_at	Elf5	1455426_at	Epha3		1458130_at		1453683_a_at	Cep55		1457344_at	Neto2	1457344_at	Neto2
1554079_at	GALNTL4	222379_at	KCNE4		1419891_s_at	C77545	1438845_at	Ip6k1		206340_at	NR1H4	225687_at	FAM83D		1435715_x_at	Tdg	1424324_at	Esco1		210754_s_at	LYN	214435_x_at	RALA		1419178_at	Cd3g	1417403_at	Elovl6		1418158_at	Trp63	1452912_at	Dscc1		1418405_at	Hgfac	1418405_at	Hgfac
239047_at	FAM122C	230867_at	COL6A6		1423171_at	Gpr88	1419386_at	Muc13		215463_at	OR7E24	222162_s_at	ADAMTS1		1418703_at	Rbms1	1448356_at	Ube2d2a		206743_s_at	ASGR1	207267_s_at	RIPPLY3		1420028_s_at	Mcm3	1421791_at	Ang3		1450882_s_at	Gpr137b-ps///Gpr137b	1433856_at	Ppip5k2		1438354_x_at	Cnn3	1438354_x_at	Cnn3
39248_at	AQP3	228188_at	FOSL2		1449320_at	Pbsn	1452249_at	Prickle1		243943_x_at	C6orf52	235207_at	LOC100506761		1424776_a_at	Slc25a28	1416267_at	Scoc		212070_at	GPR56	204915_s_at	SOX11		1450333_a_at	Gata2	1435054_at	Eme1		1425475_at	Col4a5	1445552_at			1419417_at	Vegfc	1419417_at	Vegfc
207414_s_at	PCSK6	205029_s_at	FABP7		1450599_at	Vmn1r53	1422694_at	Ttyh1		218469_at	GREM1	213133_s_at	GCSH /// LOC100329108		1420423_at	Tcl1b4	1422193_at	Gucy2e		216831_s_at	RUNX1T1	202145_at	LY6E		1425108_a_at	Smagp	1458560_at	Aspm		1441498_at		1424842_a_at	Arhgap24		1430498_at	9130009I01Rik	1430498_at	9130009I01Rik
204548_at	STAR	1554309_at	EIF4G3		1439370_x_at	Sf3b5	1451951_at			209572_s_at	EED	243077_at	FLJ16734		1428083_at	Neat1	1420518_a_at	Igsf9		208606_s_at	WNT4	201867_s_at	TBL1X		1457038_at	Frem2	1440837_at	H2-Ob		1450713_at	Cspg5	1430485_at	Trpc2		1417244_a_at	Irf7	1417244_a_at	Irf7
219736_at	TRIM36	231050_at	HRASLS5		1439422_a_at	Fam132a	1424549_at	Degs2		1553064_at	H1FOO	243611_at	MICALCL		1419629_at	Mesp2	1427975_at	Rasl10a		213524_s_at	G0S2	205933_at	SETBP1		1426002_a_at	Cdc7	1448482_at	Slc39a8		1443053_at		1443072_at			1456259_at	Ints10	1456259_at	Ints10
201042_at	TGM2	204069_at	MEIS1		1421766_at	Uchl4	1426856_at	Hsdl2		225402_at	TP53RK	202994_s_at	FBLN1		1437111_at	Zc3h12c	1419015_at	Wisp2		204557_s_at	DZIP1	201147_s_at	TIMP3		1417408_at	F3	1438405_at	Fgf7		1424542_at	S100a4	1429882_at	2610005L07Rik		1423450_a_at	Hs3st1	1423450_a_at	Hs3st1
1556165_at		203088_at	FBLN5		1420231_at		1451048_at	Metap2		202899_s_at	SRSF3	232267_at	GPR133		1419714_at	Cd274	1452070_at	Dedd2		212912_at	RPS6KA2	215761_at	DMXL2		1416798_a_at	Nme4	1428301_at	Gm10128///Gm3696///Gm3558///Gm2897///Gm10406///Gm3373///Gm5796		1420957_at	Apc	1433968_a_at	Megf9		1421882_a_at	Elavl2	1421882_a_at	Elavl2
1554576_a_at	ETV4	205453_at	HOXB2		1450344_a_at	Ptger3	1450093_s_at	Zbtb7a		238177_at	SLC6A19	219181_at	LIPG		1425811_a_at	Csrp1	1448739_x_at	Rps18		217127_at	CTH	205935_at	FOXF1		1439689_at	Mettl24	1447567_at	Tenm3		1421024_at	Agpat1	1456319_at			1453060_at	Rgs8	1453060_at	Rgs8
214183_s_at	TKTL1	223278_at	GJB2		1416879_at	Mrpl51	1426301_at	Alcam		225321_s_at	PILRB	217771_at	GOLM1		1451020_at	Gsk3b	1429183_at	Pkp2		201858_s_at	SRGN	217521_at			1426936_at	F630007L15Rik///Gm6958///BC005512	1425445_a_at	Cldn18		1437188_at	Gabbr1	1422648_at	Slc7a2		1435956_at	Frmd5	1435956_at	Frmd5
208519_x_at	GNRH2	206697_s_at	HP		1455041_at	Omt2b	1427957_at	Adtrp		202830_s_at	SLC37A4	210189_at	HSPA1L		1417210_at	Eif2s3y	1448315_a_at	Pycr2		203988_s_at	FUT8	217875_s_at	PMEPA1		1440573_at	Gm2590	1448415_a_at	Sema3b		1442693_at	Trim5	1438516_at	Rif1		1434194_at	Mtap2	1434194_at	Mtap2
238512_at		1559477_s_at	MEIS1		1421304_at	Klra2	1426202_at			214224_s_at	PIN4	219546_at	BMP2K		1434109_at	Sh3bgrl2	1424651_at	Acsf3		209560_s_at	DLK1	217572_at			1421731_a_at	Fen1	1424567_at	Tspan2		1455085_at	1700086L19Rik	1437162_at			1437614_x_at	Zdhhc14	1437614_x_at	Zdhhc14
216973_s_at	HOXB7	214803_at	CDH6		1450717_at	Ang	1427000_at	Hnf4a		222171_s_at	PKNOX2	211753_s_at	RLN1		1451297_at	Gulo	1419135_at	Ltb		212977_at	ACKR3	202330_s_at	UNG		1433696_at	Hn1l	1450696_at	Psmb9		1431774_a_at	Lyrm1	1446887_at			1442560_at		1442560_at
1552897_a_at	KCNG3	205206_at	KAL1		1417074_at	Ceacam10	1419718_at	4921530L21Rik		218333_at	DERL2	202134_s_at	WWTR1		1425671_at	Homer1	1417409_at	Jun		219895_at	TMEM255A	201286_at	SDC1		1441272_at	Matr3	1439153_at	Rnf144b		1426964_at	Abracl	1437319_at	Unc13c		1457658_x_at	Anxa4	1457658_x_at	Anxa4
1561951_at	SLC5A12	232313_at	TMEM132C		1460486_at	Rabgap1	1427744_at	Ccnb3		228422_at	LHFPL4	212816_s_at	CBS		1448557_at	Fam13c	1448328_at	Sh3bp2		205943_at	TDO2	218989_x_at	SLC30A5		1433946_at	Zik1	1453107_s_at	4933413G19Rik///Pebp1///Foxm1		1424330_at	Senp1	1434667_at	Col8a2		1419401_at	Asb13	1419401_at	Asb13
203788_s_at	SEMA3C	214053_at	ERBB4		1452013_at	Atp10a	1426119_at	Tyms-ps		266_s_at	CD24	208600_s_at	GPR39		1426487_a_at	Rbbp6	1424461_at	Dctn2		206578_at	NKX2-5				1423775_s_at	Prc1	1423555_a_at	Ifi44		1456110_at	Ankrd11	1457842_at			1457705_at	5330421C15Rik	1457705_at	5330421C15Rik
204687_at	PARM1	214651_s_at	HOXA10 /// HOXA9		1417906_at	Gm10375Gm36761700001F09Rik	1428983_at	Scx		216471_x_at	SSX2 /// SSX2B	1557174_a_at			1435628_x_at	F630007L15Rik///Gm6958///BC005512	1427708_a_at	Nf2		215012_at	ZNF451				1458104_a_at	Ccdc153	1453287_at	Ankrd33b		1418714_at	Dusp8	1448734_at	Cp		1453892_at	A930007I19Rik	1453892_at	A930007I19Rik
236738_at	LOC401097	219825_at	CYP26B1		1416538_at	Siae	1421037_at	Npas2		228149_at	C7orf60	209760_at	KIAA0922		1417978_at	Eif4e3	1417226_at	Fbxw4		200799_at	HSPA1A				1453310_at	Ppil6	1433862_at	Espl1		1416246_a_at	Coro1a	1438130_at	Taf15		1437514_at	B430306N03Rik	1437514_at	B430306N03Rik
1570266_x_at		242444_at	C1QTNF6		1449424_at	Plek2	1436244_a_at	Tle2		210367_s_at	PTGES	207020_at	HSF2BP		1449252_at	Fam110c	1424591_at	Caap1		216417_x_at	HOXB9				1418809_at	Pira2	1416473_a_at	Igdcc4		1436740_at	2610005L07Rik	1427079_at	Mapre3		1426959_at	Bdh1	1426959_at	Bdh1
237206_at	MYOCD	213416_at	ITGA4		1449953_at	Itgb3bp	1450019_at	Cx3cr1		201689_s_at	TPD52	210305_at	PDE4DIP		1451608_a_at	Tspan33	1419367_at	Decr1		220462_at	CSRNP3				1418058_at	Eltd1	1425681_a_at	Prnd		1433110_at	5830474E16Rik	1442257_at			1429404_at	2010317E24Rik	1429404_at	2010317E24Rik
231648_at		203000_at	STMN2		1419401_at	Asb13	1436970_a_at	Pdgfrb		229091_s_at	CCNJ	239578_at			1456603_at	Fam101b	1426269_at	Vamp7		209937_at	TM4SF4				1448591_at	Ctss	1433807_at	Bora		1435866_s_at	Hist3h2a	1453324_at	Nip7		1425899_a_at	Itsn1	1425899_a_at	Itsn1
227702_at	CYP4X1	206343_s_at	NRG1		1436929_x_at	Adcy3	1438654_x_at	Mmd2		1554606_at	CEP120	1562772_a_at	DAND5		1448785_at	Runx1t1	AFFX-b-ActinMur/M12481_M_at	Actb		213684_s_at	PDLIM5				1417445_at	Ndc80	1442280_at	Knstrn		1417074_at	Ceacam10	1439208_at	Chek1		1430195_at	2810043O03Rik	1430195_at	2810043O03Rik
209904_at	TNNC1	214954_at	SUSD5		1455408_at	Pla2g4f	1449652_at	Nudcd1		238790_at	LOC374443	210993_s_at	SMAD1		1450898_at	Hiat1	1436421_s_at	Arpc5l		222161_at	NAALAD2				1453361_at	Hells	1449310_at	Ptger2		1460696_at	BC026585	1422335_at	Adra2c		1456887_at	Cmklr1	1456887_at	Cmklr1
228194_s_at	SORCS1	235570_at	RBMS3		1421760_at	Ptcra	1456386_at	Rbm39		1562926_at		219016_at	FASTKD5		1416884_at	Cbx3	1456424_s_at	Pltp		211580_s_at	PIK3R3				1425753_a_at	Ung	1424393_s_at	Adhfe1		1424046_at	Bub1	1447408_at			1419665_a_at	Nupr1	1419665_a_at	Nupr1
205030_at	FABP7	1568574_x_at	SPP1		1448093_s_at	C77405	1427466_at	Pigu		210546_x_at	CTAG1A /// CTAG1B	234735_s_at	USP21		1433581_at	1190002N15Rik	1452430_s_at	Srsf1		203234_at	UPP1				1421040_a_at	Gsta2	1420994_at	B3gnt5		1457290_at		1427484_at	Eml5		1431935_at	Lias	1431935_at	Lias
204438_at	MRC1 /// MRC1L1	217553_at	MGC87042		1418155_at	Myot	1420141_at	AA517023		206176_at	BMP6	220145_at	MAP9		1423444_at	Rock1	1423371_at	Pole4		206059_at	ZNF91				1417395_at	Klf4	1432418_a_at	Ckmt1		1415801_at	Gja1	1450355_a_at	Capg		1443216_at		1443216_at
219689_at	SEMA3G	201012_at	ANXA1		1436390_a_at	Clcc1	1424513_at	Atp6v0a2		235753_at	HOXA7	209127_s_at	SART3		1423470_at	Ptbp2	1416805_at	Fam198b		202125_s_at	TRAK2				1439925_at	Tm4sf1	1433043_at	Vcan		1437082_at	Akap9	1427358_a_at	Dapk1		1450042_at	Arx	1450042_at	Arx
241535_at	LOC100292909	235247_at			1420030_at	Slu7	1439061_at	Ccdc84		233559_s_at	WDFY1	220193_at	C1orf113		1428294_at	Zpr1	1419244_a_at	Rab14		209617_s_at	CTNND2				1435825_at	Acvrl1	1437065_at	Zbtb20		1435895_at	Lsamp	1456272_at			1419073_at	Tmeff2	1419073_at	Tmeff2
205751_at	SH3GL2	1554530_at	VSTM2A		1451800_at	Gcc2	1421854_at	Fgl2		200974_at	ACTA2	235389_at	PHF20		1435534_a_at	Tomm20	1423653_at	Atp1a1		218261_at	AP1M2				1438258_at	Vldlr	1436790_a_at	Sox11		1447706_at		1442454_at	Top2a		1436173_at	Dlc1	1436173_at	Dlc1
220150_s_at	FAM184A	229529_at	TCF21		1427386_at	Arhgef16	1423668_at	Zdhhc14		219469_at	DYNC2H1	212464_s_at	FN1		1426371_at	Far1	1437510_x_at	Rps17		208933_s_at	LGALS8				1434028_at	Arnt2	1439278_at	Zbtb20		1422124_a_at	Ptprc	1448601_s_at	Msx1		1418094_s_at	Car4	1418094_s_at	Car4
242907_at		204513_s_at	ELMO1		1420621_a_at	App	1430838_x_at	Mbd1		225687_at	FAM83D	202597_at	IRF6		1426248_at	Stk24	1436547_at	Dgke		202536_at	CHMP2B				1438211_s_at	Dbp	1456156_at	Lepr		1438788_at	D5Wsu152e	1420150_at	Spsb1		1450843_a_at	Serpinh1	1450843_a_at	Serpinh1
213661_at	PAMR1	205680_at	MMP10		1420195_at		1427399_a_at	Nxf7		222162_s_at	ADAMTS1	229399_at	C10orf118		1449361_at	Tbx21	1424610_at	Trub2		1255_g_at	GUCA1A				1458324_x_at		1456174_x_at	Ndrg1		1440977_at		1426673_at	Cdh3		1443003_at		1443003_at
235419_at		209990_s_at	GABBR2		1426699_at	AU040320	1431117_x_at	Tma16		235207_at	LOC100506761	226592_at	ZNF618		1422803_at	Fstl3	1455384_x_at	D030056L22Rik		222196_at	LOC389906				1417356_at	Peg3	1417556_at	Fabp1		1448656_at	Cacnb3	1436898_at			1441535_at	Mllt3	1441535_at	Mllt3
205016_at	TGFA	236901_at			1425382_a_at	Aqp4	1421470_at	Grpr		213133_s_at	GCSH /// LOC100329108	212418_at	ELF1		1424110_a_at	Nme1	1435756_at	Samd10		213246_at	TMEM251				1436325_at	Rora	1417089_a_at	Ckmt1		1442111_at	D430033H22Rik	1449171_at	Ttk		1437424_at	Syde2	1437424_at	Syde2
230493_at	SHISA2	238546_at	SLC8A1		1421590_at	Mrgprh	1421980_at	Kcnc3		243077_at	FLJ16734	234307_s_at	KIF26A		1448297_a_at	Tnk2	1460275_at	Gpr3		202375_at	SEC24D				1450047_at	Hs6st2	1454967_at	Crebrf		1439557_s_at	Ldb2	1417188_s_at	Ube2k		1442368_at	Kctd12b	1442368_at	Kctd12b
1564154_at		211685_s_at	NCALD		1420676_at	Lce1a1	1418723_at	Lpar3		243611_at	MICALCL	206702_at	TEK		1424674_at	Slc39a6	1419110_at	Riok1		203608_at	ALDH5A1				1419298_at	Pon3	1450862_at	Rad54l		1417769_at	Psmc6	1416825_at	Snta1		1460147_at	A730009E18Rik	1460147_at	A730009E18Rik
239823_at		205499_at	SRPX2		1455071_at	Zbtb7b	1449197_at	Wdr20		202994_s_at	FBLN1	201166_s_at	PUM1		1438115_a_at	Slc9a3r1	1427400_at	Lbx1		205492_s_at	DPYSL4				1452294_at	Pcdh1	1427063_at	5330417C22Rik		1443926_at		1438299_at	9230108I15Rik		1429530_a_at	Smpd4	1429530_a_at	Smpd4
201802_at	SLC29A1	210302_s_at	MAB21L2		1450939_at	Entpd1	1428888_at	Tmem33		232267_at	GPR133	224597_at	LOC647979		1426911_at	Dsc2	1448241_at	Gm2a		214500_at	H2AFY				1448650_a_at	Pole	1446069_at			1452320_at	Lrp2	1415945_at	Mcm5		1429467_s_at	Slc26a3	1429467_s_at	Slc26a3
238852_at		213629_x_at	MT1F		1421390_at	Slc12a1	1450518_at	Hnf4g		219181_at	LIPG	235190_at			1451376_at	Atl3	1445485_at	D7Ertd187e		202790_at	CLDN7				1448953_at	Blm	1429760_at	Rps6ka6		1419146_a_at	Gck	1435306_a_at	Kif11		1447292_at	Actr1b	1447292_at	Actr1b
213519_s_at	LAMA2	235795_at	PAX6		1427977_x_at	Oog1	1423689_a_at	Gpsm1		217771_at	GOLM1	200820_at	PSMD8		1456590_x_at	Akr1b3	1422851_at	Hmga2		219197_s_at	SCUBE2				1421262_at	Lipg	1433996_at	Suv39h2		1448867_at	Tmem9b	1416700_at	Rnd3		1457347_at	Ryr1	1457347_at	Ryr1
209386_at	TM4SF1	235004_at	RBM24		1450809_at	Sval2	1450774_at	Ly6g6d		210189_at	HSPA1L	230034_x_at	MRPL41		1416174_at	Rbbp9	1452492_a_at	Slc37a2		202796_at	SYNPO				1437716_x_at	Kif22	1419456_at	Dcxr		1420726_x_at	Tmlhe	1430183_at	4833414E09Rik		1420877_at	2006-09-01	1420877_at	2006-09-01
1555471_a_at	FMN2	225207_at	PDK4		1433963_a_at	Fermt3	1420753_at	Tll1		234715_at	GOLGA2P2Y /// GOLGA2P3Y	202512_s_at	ATG5		1450252_at	Onecut1	1415716_a_at	Rps27rt///Rps27		202035_s_at	SFRP1				1416698_a_at	Cks1b	1435596_at	Gsap		1423550_at	Slc1a4	1451526_at	Arhgap12		1458097_at	Cobll1	1458097_at	Cobll1
239262_at		211427_s_at	KCNJ13		1449159_at	Gnb3	1451832_at	Cklf		219546_at	BMP2K	239377_at	EIF1AD		1428283_at	Cyp2s1	1450063_at	Fmn2		211432_s_at	TYRO3				1434905_at	Ndufa4l2	1448839_at	Kank3		1429435_x_at	Pik3ca	1416701_at	Rnd3		1431394_a_at	Lrrk2	1431394_a_at	Lrrk2
204081_at	NRGN	219911_s_at	SLCO4A1		1422190_at	C5ar1	1422600_at	Rasgrf1		211753_s_at	RLN1	229116_at	CNKSR2		1426401_at	Ppp3ca	1451071_a_at	Atp1a1		206602_s_at	HOXD3				1418141_at	Dcx	1423422_at	Asb4		1440925_at	Gm19773	1416382_at	Ctsc		1426037_a_at	Rgs16	1426037_a_at	Rgs16
1568604_a_at	CADPS	213479_at	NPTX2		1422469_at	Tbk1	1450291_s_at	Ms4a4c		202134_s_at	WWTR1	201310_s_at	C5orf13		1421514_a_at	Scml2	1423069_at	Dpm1///Adnp		203340_s_at	SLC25A12				1449675_at	Ccnb1	1448617_at	Cd53		1460218_at	Cd52	1433648_at	Spag9		1436789_at	Ccnjl	1436789_at	Ccnjl
1552521_a_at	TMEM74	217574_at	CDH8		1426636_a_at	Xiap	1421219_at	Ttll3		212816_s_at	CBS	218373_at	AKTIP		1424622_at	Hsf1	1426659_a_at	Rpl23a		203881_s_at	DMD				1422651_at	Adipoq	1430463_a_at	Sncaip		1429172_a_at	Ncapg	1434315_at	Nipal3		1452445_at	Slc41a2	1452445_at	Slc41a2
206315_at	CRLF1	223571_at	C1QTNF6		1455475_at	3110057O12Rik	1437915_at	Tom1l2		204802_at	RRAD	228080_at	LAYN		1437223_s_at	Xbp1	1422325_at	Magea5		211467_s_at	NFIB				1460682_s_at	Ceacam2///Ceacam1	1451513_x_at	Serpina1b///Serpina1a		1437187_at	E2f7	1426294_at	Hapln1		1419208_at	Map3k8	1419208_at	Map3k8
243546_at		209840_s_at	LRRN3		1426294_at	Hapln1	1425642_at	Cep290		208600_s_at	GPR39	202693_s_at	STK17A		1417969_at	Fbxo31	1449210_at	Igf2bp1		209288_s_at	CDC42EP3				1428571_at	Col9a1	1436922_at	Lrr1		1437020_at	Ep400	1441819_x_at	Timm50		1441663_at		1441663_at
223869_at	SOST	206533_at	CHRNA5		1456637_at	Lrrtm2	1420877_at	1989-10-01		1557174_a_at		205259_at	NR3C2		1423080_at	Tomm20	1418694_at	Kcmf1		205619_s_at	MEOX1				1456978_s_at		1419172_at	Dhfr		1435832_at	Lrrc4	1434390_at	AI503316		1452349_x_at	Ifi205 /// Mnda	1452349_x_at	Ifi205 /// Mnda
225847_at	NCEH1	219750_at	TMEM144		1449897_a_at	Mtcp1	1448733_at	Bmi1		209760_at	KIAA0922	240928_at	FCF1		1450209_at	Hoxd4	1448654_at	Mtch2		215116_s_at	DNM1				1434472_at	Dusp3	1439764_s_at	Igf2bp2		1460237_at	Trim8	1436678_at	Sgcb		1448949_at	Car4	1448949_at	Car4
226766_at	ROBO2	240898_at	SPAG16		1451363_a_at	Dennd2d	1450502_at	Dpysl2		207020_at	HSF2BP	215313_x_at	HLA-A		1434010_at	Fam117b	1435290_x_at	H2-Aa		211022_s_at	ATRX				1450952_at	Pln	1437417_s_at	Gpc6		1432352_at	Ccny	1415897_a_at	Mgst1		1429190_at	Arsb	1429190_at	Arsb
228618_at	PEAR1	203661_s_at	TMOD1		1419843_at		1421188_at	Ccr2		210305_at	PDE4DIP	219354_at	KLHL26		1424237_at	Zfp639	1417513_at	Evi5		209848_s_at	PMEL				1431353_at	Pabpc4l	1434465_x_at	Vldlr		1455879_at	Gcn1l1	1416444_at	Elovl2		1431471_at	4833428M15Rik	1431471_at	4833428M15Rik
216840_s_at	LAMA2	229285_at	RNASEL		1418287_a_at	Dmbt1	1438133_a_at	Cyr61		239578_at		222476_at	CNOT6		1452981_at	Cntn1	1438557_x_at	Dnpep		216870_x_at	DLEU2				1417421_at	S100a1	1452731_x_at	Gm10128///Gm3696///Gm3558///Gm3002///Gm2897///Gm3373///Gm5796		1446167_at		1456116_at	Ctnnd2		1418835_at	Phlda1	1418835_at	Phlda1
242945_at	FAM20A	215446_s_at	LOX		1426231_at	Vit	1427687_at	Pcdha10		1562772_a_at	DAND5	231013_at	LOC100505608		1419570_at	Slc28a3	1450355_a_at	Capg		212980_at	USP34				1448326_a_at	Crabp1	1448154_at	Ndrg2		1435649_at	Nexn	1449154_at	Col11a1		1436790_a_at	Sox11	1436790_a_at	Sox11
40284_at	FOXA2	236782_at	SAMD3		1424482_at	Arhgef7	1424927_at	Glipr1		210993_s_at	SMAD1	1555281_x_at	ARMC8		1452669_at	Fam53c	1415835_at	Prl3b1		213358_at	MTCL1				1418370_at	Tnnc1	1427157_at	Ccdc85a		1441558_at	D230044B12Rik	1448162_at	Vcam1		1424768_at	Cald1	1424768_at	Cald1
216319_at		235368_at	ADAMTS5		1455421_x_at	Fam131b	1420079_at	Vmn2r97Vmn2r96Vmn2r95Vmn2r98		219016_at	FASTKD5	229332_at	HPDL		1423358_at	Ece2	1448393_at	Cldn7		206104_at	ISL1				1429413_at	Cpm	1419397_at	Pola1		1441100_at	Mbtd1	1451762_a_at	Kif1b		1431888_s_at	Psg21	1431888_s_at	Psg21
206254_at	EGF	205754_at	F2		1424842_a_at	Arhgap24	1433906_at	Clvs1		234735_s_at	USP21	218323_at	RHOT1		1424669_at	Zfyve21	1424698_s_at	Gca		209278_s_at	TFPI2				1440096_at	Ecm2	1418059_at	Eltd1		1438114_x_at	Efs	1415874_at	Spry1		1418392_a_at	Gbp3	1418392_a_at	Gbp3
215079_at		227629_at	PRLR		1450709_at	Gm15315Gm10104Defa5	1428578_s_at	Ppfia4		220145_at	MAP9	224710_at	RAB34		1449259_at	Rab3d	1426402_at	Syncrip		214842_s_at	ALB				1439833_at	2003-09-01	1420798_s_at	Pcdhac2///Pcdhac1///Pcdha8///Pcdha2///Pcdha12///Pcdha3///Pcdha9///Pcdha1///Pcdha10///Pcdha11///Pcdha5///Pcdha7///Pcdha6///Pcdha4		1430125_s_at	Pqlc1	1450699_at	Selenbp1		1418251_at	Tulp3	1418251_at	Tulp3
228692_at	PREX2	225299_at	MYO5B		1417802_at	Sptssb	1450210_at	Bmp15		209127_s_at	SART3	203382_s_at	APOE		1424029_at	Tspyl4	1440221_at	AA408650		213700_s_at					1419004_s_at	Bcl2a1d///Bcl2a1b///Bcl2a1a	1425310_a_at	Col26a1		1436983_at	Crebbp	1441438_at	Gpc6		1448995_at	Pf4	1448995_at	Pf4
212573_at	ENDOD1	210875_s_at	ZEB1		1450977_s_at	Ndrg1	1417078_at	Lgals2		220193_at	C1orf113	208531_at	LOC100510292		1437423_a_at	Sra1	1436995_a_at	Rpl26		211267_at	HESX1				1451679_at	Arxes1	1421812_at	Tapbp		1426734_at	Fam43a	1455913_x_at	Ttr		1449382_at	Slc6a12	1449382_at	Slc6a12
220272_at	BNC2	215599_at	GUSBP3		1426604_at	Rnasel	1416561_at	Gad1		235389_at	PHF20	244467_at	LOC100510485		1417027_at	Trim2	1438843_x_at	Mtch2		220536_at	VRTN				1420518_a_at	Igsf9	1434201_at	Chrdl1		1434423_at	Gulp1	1436546_at	Lix1l		1421839_at	Abca1	1421839_at	Abca1
202270_at	GBP1	65718_at	GPR124		1427961_s_at	Ugt2b34	1436589_x_at	Prkd2		212464_s_at	FN1	229665_at	CSTF3		1415930_a_at	Map1lc3b	1424545_at	BC003965		214155_s_at	LARP4				1431008_at	H2-Q6///LOC68395	1439109_at	Ccdc68		1458382_a_at		1415964_at	Scd1		1446295_at	Trim24	1446295_at	Trim24
223395_at	ABI3BP	1566551_at			1452498_at		1420807_a_at	Dlk2		202597_at	IRF6	226666_at	DAAM1		1455245_x_at	Rpl13	1449327_at	1600015I10Rik		214110_s_at					1419015_at	Wisp2	1421009_at	Rsad2		1454373_x_at	LOC100504128///Gm19631	1441253_at			1426914_at	Marveld2	1426914_at	Marveld2
239359_at	2011-03-01	231192_at	LPAR3		1427311_at	Bptf	1425043_s_at	Ccdc163		229399_at	C10orf118	205934_at	PLCL1		1427485_at	Lmod1	1423471_at	Ptbp2		204256_at	ELOVL6				1457072_at	Bcl11a	1429557_at	Mcm8		1424309_a_at	Mocs2	1436202_at	Malat1		1450757_at	Cdh11	1450757_at	Cdh11
1554876_a_at	S100Z	213139_at	SNAI2		1422273_at	Mmp1b	1453461_at	Timm10b		226592_at	ZNF618	206907_at	TNFSF9		1420301_at	AA414903	1426643_at	Elp3		215204_at					1456061_at	Gimap8	1416514_a_at	Fscn1		1442704_at		1451117_a_at	Tom1l1		1453542_at	2610007B07Rik	1453542_at	2610007B07Rik
213001_at	ANGPTL2	219872_at	FAM198B		1431058_at	Htatsf1	1450362_at			212418_at	ELF1	225798_at	JAZF1		1438082_at	Tmem206	1419091_a_at	Anxa2		206935_at	PCDH8				1436708_x_at	Mcm4	1423570_at	Abcg1		1451532_s_at	Steap1	1460126_at			1438530_at	Tfpi	1438530_at	Tfpi
1562275_at		223392_s_at	TSHZ3		1424408_at	Lims2	1427281_at	Scn2a1		234307_s_at	KIF26A	210732_s_at	LGALS8		1420558_at	Selp	1435530_at	Camsap1		204720_s_at	DNAJC6				1453769_at	Ckap2l	1422637_at	Rassf5		1417441_at	Dnajc12	1440690_at			1444556_at		1444556_at
205789_at	CD1D	228017_s_at	NKAIN4		1424834_s_at	Itpr2	1434292_at	Snhg11		206702_at	TEK	223128_at	FOXRED1		1433612_at	Ap2s1	1448150_at	Nup62		202543_s_at	GMFB				1437060_at	Olfm4	1431087_at	Spc24		1420947_at	Atrx	1442223_at	Enah		1455251_at	Itga1	1455251_at	Itga1
207149_at	CDH12	213148_at	C2orf72		1427868_x_at	Myh1	1442169_at	Vldlr		224588_at	XIST	1554485_s_at	TMEM37		1427475_a_at	Pdlim5	1416519_at	Rpl36		209711_at	SLC35D1				1448213_at	Anxa1	1421534_at	Dfna5		1449861_at	Nek4	1421916_at	Pdgfra		1438757_at	Zfp850	1438757_at	Zfp850
227443_at	C9orf150	233442_at			1451915_at	Cct3	1415808_at	Tpbpa		201166_s_at	PUM1	225457_s_at	LOC25845 /// NCRNA00263		1426640_s_at	Trib2	1418905_at	Nubp1		208484_at	HIST1H1A				1449061_a_at	Prim1	1427580_a_at	Rian		1450397_at	Map1b	1428922_at	Tril		1441637_at		1441637_at
243366_s_at		219926_at	POPDC3		1417925_at	Ccl22	1431057_a_at	Prss23		224597_at	LOC647979	204237_at	GULP1		1451298_at	Plekhh3	1425228_a_at	Dguok		203502_at	BPGM				1427257_at	Vcan	1426294_at	Hapln1		1457356_at	Gm19270	1448660_at	Arhgdig		1427102_at	Slfn4	1427102_at	Slfn4
1552736_a_at	NETO1	223468_s_at	RGMA		1419280_at	Pip4k2a	1419620_at	Pttg1		235190_at		204337_at	RGS4		1451550_at	Ephb3	1438116_x_at	Slc9a3r1		206601_s_at	HOXD3				1425675_s_at	Ceacam1	1424854_at	Hist1h4b///Hist1h4a///Hist1h4n///Hist1h4i///Hist1h4f		1455080_at	Ppp1r16b	1428837_at	Klhl14		1419758_at	Abcb1a	1419758_at	Abcb1a
203835_at	LRRC32	205885_s_at	ITGA4		1451332_at	Zfp521	1426228_at	Kras		200820_at	PSMD8	211931_s_at	HNRNPA3 /// HNRNPA3P1		1418894_s_at	Pbx2	1418419_at	Fbxl20		203256_at	CDH3				1449888_at	Epas1	1452424_at	Lpar4		1417602_at	Per2	1427349_x_at	Zfp931		1448716_at	Hba-x	1448716_at	Hba-x
207328_at	ALOX15	230109_at	PDE7B		1421224_a_at	Hnf1b	1421626_at	Tmc1		230034_x_at	MRPL41	214794_at	PA2G4		1454899_at	Lpp	1438001_x_at	Reep5		203129_s_at	KIF5C				1417822_at	D17H6S56E-5	1452459_at	Aspm		1452682_at	Fam122b	1453053_at	Cenpw		1437221_at	Rrm2b	1437221_at	Rrm2b
209664_x_at	NFATC1	204802_at	RRAD		1421525_a_at	Naip5	1450312_at	Cdh20		202512_s_at	ATG5	218642_s_at	CHCHD7		1437005_a_at	Rpl18	1426819_at	Hipk3		208978_at	CRIP2				1443799_at		1434380_at	Gbp7		1426832_at	Ddx26b	1449465_at	Reln		1460521_a_at	Obfc2a	1460521_a_at	Obfc2a
231867_at	ODZ2	1553645_at	CCDC141		1450328_at	LOC100043315	1451924_a_at	Edn1		239377_at	EIF1AD	209711_at	SLC35D1		1452666_a_at	Tmcc2	1420745_a_at	Ccndbp1		219330_at	VANGL1				1448945_at	Pllp	1424107_at	Kif18a		1417838_at	Gm20936///Gm20917///Gm20914///LOC100042231///LOC100042116///LOC100042044///Gm20898///LOC100041980///Gm20886///Gm20867///Gm20865///LOC100041207///LOC100040943///Gm20854///Gm20853///Gm20852///LOC100040744///LOC100040673///Gm20844///Gm20823///LOC100040017///LOC100039926///Gm20816///Gm20815///Gm20809///Gm20747///Gm21943///Gm20738///Ssty2	1436127_at	Crhbp		1428541_at	Fam115a	1428541_at	Fam115a
205682_x_at	APOM	227838_at	UNC5C		1420390_s_at	Zfp354a	1423238_at	Itgb1bp2		229116_at	CNKSR2	203814_s_at	NQO2		1426933_at	Oxsr1	1449701_at	Etf1		205923_at	RELN				1436739_at	Agtr1a	1428776_at	Slc10a6		1439066_at	Angpt1	1429499_at	Fbxo5		1440051_at		1440051_at
230895_at	HAPLN1	220658_s_at	ARNTL2		1419388_at	Tm4sf20	1450099_a_at	Gba		201310_s_at	C5orf13	201467_s_at	NQO1		1450845_a_at	Bzw1	1449524_at	Eda		219528_s_at	BCL11B				1424544_at	Nrbp2	1446708_at	Hif3a		1428804_at	Mfap3l	1448136_at	Enpp2		1455436_at	Diras2	1455436_at	Diras2
212188_at	KCTD12	214389_at	SLC5A12		1421576_at	4930524B15Rik	1452987_at	Taf1d		209942_x_at	MAGEA3	204652_s_at	NRF1		1430986_at	Farsb	1435089_at	2010111I01Rik		218326_s_at	LGR4				1419254_at	Mthfd2	1434748_at	Ckap2		1420994_at	B3gnt5	1433827_at	Atp8a1		1436672_at	Grk5	1436672_at	Grk5
239942_at		204337_at	RGS4		1426171_x_at	Klra7	1459912_at	Map4k4		218373_at	AKTIP	201502_s_at	NFKBIA		1419006_s_at	Peli2	1448210_at	Rab1		202342_s_at	TRIM2				1442192_at	Tyms	1432538_a_at	Rfc3		1457357_at	Tlk2	1452287_at	Msi1		1422678_at	Dgat2	1422678_at	Dgat2
213385_at	CHN2	235606_at	LOC344595		1420018_s_at	Tspan8	1451322_at	Cmbl		228080_at	LAYN	55692_at	ELMO2		1418170_a_at	Zcchc14	1420454_at	Rai1		209306_s_at	SWAP70				1445298_at	Cdca2	1436821_at	Plcxd3		1425528_at	Prrx1	1416147_at	Hspa4		1417116_at	Slc6a8	1417116_at	Slc6a8
1553875_s_at	ZSCAN10	228360_at	LYPD6B		1421445_at	Slc26a3	1419606_a_at	Tnnt1		202693_s_at	STK17A	225686_at	SKA2		1426657_s_at	Gm8096///Phgdh	1436722_a_at	Actb		207317_s_at	CASQ2				1433667_at	Lgi3	1418135_at	Aff1		1456424_s_at	Pltp	1441266_at	Strn3		1428260_at	Atl1	1428260_at	Atl1
227690_at	GABRB3	200974_at	ACTA2		1418931_at	Reg4	1438612_a_at	Clps		205259_at	NR3C2	220321_s_at	CCDC121		1422906_at	Abcg2	1452007_at	Vamp7		210653_s_at	BCKDHB				1418919_at	Sgol1	1419040_at	Cyp2d22		1432579_at	Rsph3a	1451128_s_at	Kif22		1454783_at	Il13ra1	1454783_at	Il13ra1
205620_at	F10	239466_at	LOC344595		1425528_at	Prrx1	1458041_at	C80360		240928_at	FCF1	207112_s_at	GAB1		1416020_a_at	Atp5g1	1417053_at	Phb		202936_s_at	SOX9				1451978_at	Loxl1	1424123_at	Mfsd7c		1436432_at	B230343J05Rik	1423221_at	Tubb4a		1422924_at	Tnfsf9	1422924_at	Tnfsf9
218625_at	NRN1	232000_at	TTC39B		1438097_at	Rab20	1419698_at	Cxcl11		215313_x_at	HLA-A	219944_at	CLIP4		1439364_a_at	Mmp2	1420373_at	Foxj2		204607_at	HMGCS2				1416645_a_at	Afp	1449297_at	Casp12		1442109_at		1444668_at	Astx		1438452_at	Nebl	1438452_at	Nebl
209469_at	GPM6A	202712_s_at	CKMT1A /// CKMT1B		1425315_at	Dock7	1425637_at			219354_at	KLHL26	230788_at	GCNT2		1449095_at	Vps54	1449981_a_at	Nat2		211379_x_at	B3GALNT1				1453345_at	Nipal1	1420696_at	Sema3c		AFFX-MURINE_b1_at		1438528_at			1442740_at	Prdm5	1442740_at	Prdm5
205532_s_at	CDH6	1564413_at	FLJ36116		1421190_at	Gabrb3	1449872_at	Hspb3		222476_at	CNOT6	222662_at	PPP1R3B		1418318_at	Rnf128	1420302_at	AA414903		218380_at	LOC728392///NLRP1				1418754_at	Adcy8	1426766_at	6330403K07Rik		1458325_x_at	Bmf	1425396_a_at	Lck		1420583_a_at	Rora	1420583_a_at	Rora
1553171_x_at	LRRN4	214971_s_at	ST6GAL1		1420517_at	Chmp4c	1421790_a_at	Kcnab3		231013_at	LOC100505608	214769_at	CLCN4		1434486_x_at	Ugp2	1455089_at	Gng12		209794_at	SRGAP3				1435114_at	Wdhd1	1442051_at	Hist2h3c1		1425978_at	Myocd	1425681_a_at	Prnd		1449642_at		1449642_at
202708_s_at	HIST2H2BE	204702_s_at	NFE2L3		1452412_at	Hoxc8	1426092_a_at	LOC640746Trim34a		1555281_x_at	ARMC8	222808_at	ALG13		1449541_x_at	1700010I14Rik	1425575_at	Epha3		212185_x_at	MT2A				1426652_at	Mcm3	1445882_at	Cd300lb		1460232_s_at	Hsd3b6///Hsd3b3///Hsd3b2	1424076_at	Gdpd1		1427151_at	Qser1	1427151_at	Qser1
227874_at	EMCN	232656_at			1450047_at	Hs6st2	1427719_s_at	Krt82Krt2-ps1		229332_at	HPDL	210778_s_at	MXD4		1438945_x_at	Gja1	1460329_at	B4galt6		214375_at	PPFIBP1				1456632_at	Bcl11a	1435196_at	Ntrk2		1450923_at	Tgfb2	1441298_at			1454795_at	Cobll1	1454795_at	Cobll1
204904_at	GJA4	226279_at	PRSS23		1421530_a_at	Grm8	1418771_a_at	Cpb2		218323_at	RHOT1	201739_at	SGK1		1452095_a_at	Vimp	1438161_s_at	Rfc4		222209_s_at	TMEM135				1445226_at	BC023969	1429076_a_at	Gdpd2		1458408_at	Samd8	1434776_at	Sema5a		1452806_at	Fam57b	1452806_at	Fam57b
213150_at	HOXA10	212764_at	ZEB1		1448818_at	Wnt5a	1437696_at	Zfp948		224710_at	RAB34	205068_s_at	ARHGAP26		1436097_x_at	Arhgap9	1453037_at			212027_at	RBM25				1446309_at		1449705_x_at	Mcm3		1455400_at	Ddah1	1437347_at	Ednrb		1428623_at	Plxna1	1428623_at	Plxna1
229576_s_at	TBX3	1559355_at	NXPH2		1423428_at	Ror2	1424341_s_at	Pcdhac2Pcdhac1Pcdha8Pcdha2Pcdha12Pcdha3Pcdha9Pcdha1Pcdha10Pcdha11Pcdha5Pcdha7Pcdha6Pcdha4		203382_s_at	APOE	219809_at	WDR55		1460010_a_at	Ptdss2	1423401_at	Etv6		201860_s_at	PLAT				1451129_at	Calb2	1444443_at			1427308_at	Dab1	1443111_at	Plekha1		1447276_at	D13Ertd37e	1447276_at	D13Ertd37e
210839_s_at	ENPP2	1556325_at	FILIP1		1460289_at	Nrg3	1424797_a_at	Pitx2		208531_at	LOC100510292	216060_s_at	DAAM1		1435871_at	Elavl3	1452843_at	Il6st		221258_s_at	KIF18A				1448889_at	Slc38a4	1416077_at	Adm		1420518_a_at	Igsf9	1452315_at	Kif11		AFFX-18SRNAMur/X00686_3_at		AFFX-18SRNAMur/X00686_3_at
244420_at		229947_at	PI15		1451517_at	Rhobtb2	1449317_at	Cflar		204121_at	GADD45G	236717_at	FAM179A		1450991_at	Dnajb7	1438418_at	Ap5m1		219215_s_at	SLC39A4				1452899_at	Rian	1456084_x_at	Fmod		1455582_at	C1qtnf1	1442270_at			1430379_at	5830411K21Rik	1430379_at	5830411K21Rik
206292_s_at	SULT2A1	219942_at	MYL7		1452392_a_at	Wipi1	1420686_at	Cryba4		244467_at	LOC100510485	224703_at	DCAF5		1436699_x_at	Rpl18	1423946_at	Pdlim2		208900_s_at	TOP1				1417804_at	Rasgrp2	1448397_at	Gjb6		1438714_at	Zfp207	1416441_at	Cpq		1453234_at	1300002K09Rik	1453234_at	1300002K09Rik
221814_at	GPR124	1568597_at	LOC646762		1433948_at	Pla2g1b	1421169_at	Zfp46		229665_at	CSTF3	240770_at	TMEM171		1428543_at	Ppat	1417156_at	Krt19		203360_s_at	MYCBP				1424254_at	Ifitm1	1445204_at			1437543_at	Fubp1	1431320_a_at	Myo5a		1445418_at	Smg6	1445418_at	Smg6
203349_s_at	ETV5	244111_at	KRT222		1438661_a_at	Arf2	1452524_a_at	Elavl3		226666_at	DAAM1	238149_at	ZNF818P		1437051_at	Dffb	1420719_at	Tex15		213222_at	PLCB1				1436183_at	Zc3hav1	1434457_at	Sp100		1436214_at	Kansl1l	1416359_at	Snx18		1434180_at	Fermt2	1434180_at	Fermt2
236984_at	C4orf26	226811_at	FAM46C		1425002_at	Sectm1a	1420682_at	Chrnb1		205934_at	PLCL1	225660_at	SEMA6A		1452454_at	Sdad1	1416632_at	Me1		204351_at	S100P				1436725_at	Arhgef39	1417178_at	Gipc2		1439106_at	Zfp462	1449052_a_at	Dnmt3b		1435046_at		1435046_at
226228_at	AQP4	238453_at	FGFBP3		1420506_a_at	Stxbp1	1421017_at	Nrg3		206907_at	TNFSF9	214020_x_at	ITGB5		1427878_at	Cystm1	1438360_x_at	Slc25a5		203313_s_at	TGIF1				1423153_x_at	Cfh	1439944_at	Rbm46		1454877_at	Sertad4	1421239_at	Il6st		1418027_at	Exo1	1418027_at	Exo1
230988_at	ADD2	201744_s_at	LUM		1427315_at	Tmed7	1421610_at	Cx3cl1		225798_at	JAZF1	226002_at	GAB1		1416634_at	Fam96a	1425377_at	Wnt1		212568_s_at	DLAT				1423359_at	Pln	1423585_at	Igfbp7		1429879_at	0610037L13Rik	1421144_at	Rpgrip1		1446245_at		1446245_at
206460_at	AJAP1	206404_at	FGF9		1448424_at	Frzb	1448975_s_at	Ren2Ren1		210732_s_at	LGALS8	217950_at	NOSIP		1419191_at	Hipk3	1460541_at	Slc7a6		212248_at	MTDH				1455426_at	Epha3	1451335_at	Plac8		1441065_at	Shc3	1435632_at	Nufip2		1449459_s_at	Asb13	1449459_s_at	Asb13
225536_at	TMEM54	224396_s_at	ASPN		1436670_x_at	1700019G17Rik	1455996_x_at	Prap1		223128_at	FOXRED1	204953_at	SNAP91		1427562_a_at	Prkca	1418109_at	Gspt2		205630_at	CRH				1417403_at	Elovl6	1436296_x_at	Dnaic2		1437370_at	Sgol2	1435480_at	Braf		1439669_at	6430571L13Rik	1439669_at	6430571L13Rik
204654_s_at	TFAP2A	224909_s_at	PREX1		1421065_at	Jak2	1423542_at	Klk7		1554485_s_at	TMEM37	201174_s_at	TERF2IP		1454607_s_at	Psat1	1416981_at	Foxo1		204304_s_at	PROM1				1421791_at	Ang3	1457664_x_at	C2		1454701_at	4930503L19Rik	1436755_at	Itih5		1439834_at	2400009B08Rik	1439834_at	2400009B08Rik
1555338_s_at	AQP10	208433_s_at	LRP8		1427148_at	Pja2	1416123_at	Ccnd2		225457_s_at	LOC25845 /// NCRNA00263	202555_s_at	MYLK		1448713_at	Stat4	1427820_at			201690_s_at	TPD52				1435054_at	Eme1	1421854_at	Fgl2		1452239_at	Gt(ROSA)26Sor	1446571_at			1427167_at	Armcx4 /// LOC100504837	1427167_at	Armcx4 /// LOC100504837
221558_s_at	LEF1	204595_s_at	STC1		1425347_a_at	Zfp318	1419128_at	Itgax		204237_at	GULP1	1557260_a_at	ZNF382		1418815_at	Cdh2	1417230_at	Ralgps2		204995_at	CDK5R1				1458560_at	Aspm	1434202_a_at	Fam107a		1438989_s_at	B130021B11Rik	1421152_a_at	Gnao1		1446355_at	9530085L11Rik	1446355_at	9530085L11Rik
203964_at	NMI	209961_s_at	HGF		1422070_at	Adh4	1453578_at	Pter		204337_at	RGS4	213900_at	FAM189A2		1448148_at	Grn	1417616_at	St6galnac2		203940_s_at	VASH1				1440837_at	H2-Ob	1455377_at	Ttll7		1416174_at	Rbbp9	1458560_at	Aspm		1430047_at	Ankrd32	1430047_at	Ankrd32
236917_at	LRRC34	231385_at	DPPA3		1416301_a_at	Ebf1	1452031_at	Slc1a3		211931_s_at	HNRNPA3 /// HNRNPA3P1	220497_at	ZNF214		1417917_at	Cnn1	1418658_at	Rmdn1		221530_s_at	BHLHE41				1448482_at	Slc39a8	1427351_s_at	Ighm		1459875_x_at	Tpgs2	1429478_at	Bora		1451053_a_at	Mdm1	1451053_a_at	Mdm1
205158_at	RNASE4	231325_at	UNC5D		1417765_a_at	Amy1	1460245_at	Klrd1		214794_at	PA2G4	234120_at			1421923_at	Sh3bp5	1450004_at	Tslp		211431_s_at	TYRO3				1438405_at	Fgf7	1434073_at	LOC100504991///Gprasp2		1460305_at	Itga3	1436731_at	Zfp385b		1438808_at	Trp53	1438808_at	Trp53
209755_at	NMNAT2	228780_at			1430167_a_at	Rwdd3	1449151_at	Cdk18		218642_s_at	CHCHD7	228049_x_at	LOC100507303		1422893_at	Sfmbt1	1452644_at	Mbd3l2		218963_s_at	KRT23				1428301_at	Gm10128///Gm3696///Gm3558///Gm2897///Gm10406///Gm3373///Gm5796	1455918_at	Adrb3		1452885_at	Scaf11	1457291_at	Gm19835		1424939_at	Asz1	1424939_at	Asz1
214265_at	ITGA8	220041_at	PIGZ		1460605_at	Crxos	1428042_at	Igf1os		209711_at	SLC35D1	231265_at	COX7B2		1420640_at	Jmy	1430542_a_at	Slc25a5		213519_s_at	LAMA2				1447567_at	Tenm3	1441438_at	Gpc6		1435340_at	Kdm4a	1437667_a_at	Bach2		1439434_x_at	Sh2d5	1439434_x_at	Sh2d5
201325_s_at	EMP1	223594_at	TMEM117		1448482_at	Slc39a8	1426261_s_at	Ugt1a1Ugt1a6bUgt1a9Ugt1a5Ugt1a7cUgt1a10Ugt1a6aUgt1a2		203814_s_at	NQO2	232204_at	EBF1		1431284_a_at	Spns1	1434386_at	Atp2c1		205904_at	MICA				1425445_a_at	Cldn18	1419196_at	Hamp		1437401_at	Igf1	1424246_a_at	Tes		1432794_at	2310058F05Rik	1432794_at	2310058F05Rik
214532_x_at	POU5F1B	229459_at	FAM19A5		1449419_at	Dock8	1435252_at	B3galt6		201467_s_at	NQO1	219947_at	CLEC4A		1422731_at	Limd1	1427091_at	Znfx1		205754_at	F2				1448415_a_at	Sema3b	1423310_at	Tpbg		1423521_at	Lmnb1	1450496_a_at	Ska1		1422229_at	Dub2a /// Usp-ps /// Usp17l5	1422229_at	Dub2a /// Usp-ps /// Usp17l5
203914_x_at	HPGD	227300_at	TMEM119		1421536_at	Gabrq	1422689_at	Toporsl		204652_s_at	NRF1	209706_at	NKX3-1		1435309_at	Tti2	1436953_at	Wipf1		204438_at	MRC1				1424567_at	Tspan2	1423413_at	Ndrg1		1419005_at	Crybb3	1421811_at	Thbs1		1460242_at	Cd55	1460242_at	Cd55
221051_s_at	ITGB1BP3	234190_at			1419247_at	Rgs2	1426174_s_at	IghgIghg2b		201502_s_at	NFKBIA	218214_at	C12orf44		1426670_at	Agrn	1433645_at	Slc44a1		219732_at	LPPR1				1450696_at	Psmb9	1420641_a_at	Sqrdl		1455787_x_at	Minpp1	1416911_a_at	Akirin1		1427547_a_at	Slc26a3	1427547_a_at	Slc26a3
229724_at	GABRB3	236180_at			1420863_at	Dctn4	1428303_at	Btbd17		55692_at	ELMO2	205011_at	VWA5A		1417773_at	Nans	1417818_at	Wwtr1		218974_at	SOBP				1445349_at		1424998_at	Emr4		1442019_at	Gas7	1438700_at	Fnbp4		1449254_at	Spp1	1449254_at	Spp1
219778_at	ZFPM2	206390_x_at	PF4		1451562_at	Ggact	1426077_at	Moxd2		225686_at	SKA2	209712_at	SLC35D1		1426048_s_at	Tfap2a	1426334_a_at	Bcl2l11		203642_s_at	COBLL1				1439153_at	Rnf144b	1438948_x_at	Tspo		1452399_at	Rgs6	1430620_at	Tex26		1457908_at		1457908_at
239913_at	SLC10A4	236599_at			1434904_at	Hivep2	1417070_at	Cyp4v3		220321_s_at	CCDC121	224866_at	FAR1		1423424_at	Zic3	1448403_at	Lars		203765_at	GCA				1453107_s_at	4933413G19Rik///Pebp1///Foxm1	1423410_at	Meig1		1455948_x_at	Matn3	1417280_at	Slc17a1		1424902_at	Plxdc1	1424902_at	Plxdc1
223422_s_at	ARHGAP24	209360_s_at	RUNX1		1420262_at		1453741_x_at	Angel2		207112_s_at	GAB1	209447_at	SYNE1		1437325_x_at	Aldh18a1	1418780_at	Cyp39a1		212468_at	SPAG9				1423555_a_at	Ifi44	1422533_at	Cyp51		1447771_at		1424669_at	Zfyve21		1449363_at	Atf3	1449363_at	Atf3
215561_s_at	IL1R1	217028_at	CXCR4		1417143_at	Lpar1	1421165_at	Mycbp		219944_at	CLIP4	222126_at	AGFG2		1423079_a_at	Tomm20	1417346_at	Pycard		204358_s_at	FLRT2				1453287_at	Ankrd33b	1437231_at	Slitrk6		1431316_at	Itch	1459216_at	Tdrd7		1458051_at	A230048O21Rik	1458051_at	A230048O21Rik
223796_at	CNTNAP3	231632_at	C19orf69		1417851_at	Cxcl13	1421850_at	Map1b		230788_at	GCNT2	227531_at			1418517_at	Irx3	1429388_at	Nanog		214435_x_at	RALA				1433862_at	Espl1	1429270_a_at	Syce2		1425162_at	Rorb	1440013_at			1428622_at	Depdc6 /// LOC100505173	1428622_at	Depdc6 /// LOC100505173
220866_at	ADAMTS6	224566_at	NEAT1		1460258_at	Lect1	1426005_at	Dmp1		222662_at	PPP1R3B	235736_at	LOC100287482		1419354_at	Klf7	1416088_a_at	Rps15		207267_s_at	RIPPLY3				1416473_a_at	Igdcc4	1418095_at	Smpx		1448650_a_at	Pole	1445178_at	Sh3rf1		1449366_at	Mmp8	1449366_at	Mmp8
232138_at	MBNL2	242516_x_at	RBM46		1425280_at	Leng1	1451766_at	Hmgcr		214769_at	CLCN4	223533_at	LRRC8C		1424033_at	Srsf7	1416486_at	Aimp1		204915_s_at	SOX11				1425681_a_at	Prnd	1437015_x_at	Pla2g1b		1434657_at	Gls	1440317_at	C130068B02Rik		1421923_at	Sh3bp5	1421923_at	Sh3bp5
231146_at	FAM24B	222917_s_at	TBX3		1438982_s_at	Flywch2	1421405_at	Zim1		222808_at	ALG13	216493_s_at	IGF2BP3		1423829_at	Fam49b	1419975_at	Scp2		221803_s_at	NRBF2				1433807_at	Bora	1435597_at	Atad5		1453468_at	4930430F08Rik	1417938_at	Rad51ap1		1458516_at	Nckap1l	1458516_at	Nckap1l
229657_at	THRB	217707_x_at	SMARCA2		1437399_at	Cldn25	1451430_at	Slit2		210778_s_at	MXD4	221851_at	DCAF15		1448194_a_at	H19	1454802_x_at	Arih2		202145_at	LY6E				1442280_at	Knstrn	1444266_at			1443056_at		1448953_at	Blm		1441461_at		1441461_at
211557_x_at	SLCO2B1	205952_at	KCNK3		1448281_a_at	Cela2a	1449878_a_at	Slc12a6		201739_at	SGK1	219316_s_at	FLVCR2		1451296_x_at	Pabpc4	1455741_a_at	Ece1		201867_s_at	TBL1X				1449310_at	Ptger2	1424923_at	Serpina3g		1459731_at		1416517_at	Pnpla6		1443768_at	Rhoa	1443768_at	Rhoa
205419_at	GPR183	41577_at	PPP1R16B		1450624_at	Bhmt	1424818_at	Alg12		205068_s_at	ARHGAP26	209674_at	CRY1		1449920_at	Cyp19a1	1438274_at	Ikzf4		205933_at	SETBP1				1424393_s_at	Adhfe1	1436796_at	Snhg4///Matr3		1441656_at	B930068K11Rik	1415877_at	Dpysl3		1457764_at	A530058O07Rik	1457764_at	A530058O07Rik
226769_at	FIBIN	1554127_s_at	MSRB3		1451940_x_at	Trdn	1416847_s_at	Oas1eOas1d		219809_at	WDR55	217883_at	MMADHC		1424839_a_at	Nsun4	1437846_x_at	Bace2		220467_at					1415996_at	Txnip	1433408_a_at	Mcm10		1441858_at		1418698_a_at	Fech		1452098_at	Chtf18	1452098_at	Chtf18
230081_at	PLCXD3	238513_at	PRRG4		1418557_s_at	Tssk3	1435477_s_at	Fcgr2b		216060_s_at	DAAM1	216462_at			1416518_at	H1foo	1452387_a_at	Amotl2		201147_s_at	TIMP3				1420994_at	B3gnt5	1447061_at	Hif3a		1439665_at	Lpar4	1422158_at	Clstn2		1453051_at	Zkscan1	1453051_at	Zkscan1
1554195_a_at	C5orf46	231608_at			1421108_at	Cml2	1437364_at	Coq3		236717_at	FAM179A	202626_s_at	LYN		1430718_s_at	Dnajc24	1425729_at	Best2		215761_at	DMXL2				1432418_a_at	Ckmt1	1438443_at	Zbtb20		1419485_at	Foxc1	1418357_at	Foxg1		1419049_at	Pcnx	1419049_at	Pcnx
230560_at	STXBP6	205303_at	KCNJ8		1443461_at	C79130	1448359_a_at	Higd1a		224703_at	DCAF5	227019_at	C1orf226		1455988_a_at	Cct6a	1421910_at	Tcf20		205935_at	FOXF1				1417484_at	Ibsp	1449166_at	S100a14		1458994_at		1460334_at	Dbnl		1419874_x_at	Zbtb16	1419874_x_at	Zbtb16
1557094_at	LOC728449	1553319_at	OXGR1		1431226_a_at	Fndc4	1428006_at	Scfd1		240770_at	TMEM171	226852_at	MTA3		1455286_at	Btbd1	1416066_at	Cd9		217521_at					1433043_at	Vcan	1418769_at	Myoz2		1429156_at	Cenpw	1429810_at	Rictor		1459733_at		1459733_at
226388_at	TCEA3	205430_at	BMP5		1452558_at		1428575_at	Fcho1		238149_at	ZNF818P	226948_at	RHBDD1		1447985_s_at	Ankib1	1417575_at	Otub2		217875_s_at	PMEPA1				1437065_at	Zbtb20	1434789_at	Depdc1b		1428586_at	Tmem41b	1422072_a_at	Gstm6		1438027_at		1438027_at
233433_at		226576_at	ARHGAP26		1449174_at	Art4	1422105_at	Cd3e		225660_at	SEMA6A	221922_at	GPSM2		1418257_at	Slc12a7	1435866_s_at	Hist3h2a		217572_at					1425038_at	Slc22a19	1435135_at	Nceh1		1425619_s_at	Dsg2	1416008_at	Satb1		1439835_x_at	Abcd2	1439835_x_at	Abcd2
232523_at	MEGF10	227475_at	FOXQ1		1425335_at	Cd8a	1422654_at	Sgca		214020_x_at	ITGB5	202080_s_at	TRAK1		1456199_x_at	Ranbp9	1421108_at	Cml2		202330_s_at	UNG				1436790_a_at	Sox11	1427892_at	Myo1g		1426892_at	Utrn	1458232_at	Dkk1		1425888_at	Klra17	1425888_at	Klra17
204437_s_at	FOLR1	201438_at	COL6A3		1447963_at		1453811_at	Hspa9		226002_at	GAB1	227008_at	HDDC3		1421215_a_at	Slmap	1427382_a_at	Suv39h1		214528_s_at	PAX8				1415857_at	Emb	1417109_at	Tinagl1		1416802_a_at	Cdca5	1418351_a_at	Dnmt3b		1446175_at		1446175_at
208425_s_at	TANC2	205932_s_at	MSX1		1449922_at	4933425L06Rik	1449226_at	Hic1		217950_at	NOSIP	230005_at	SVIP		1448129_at	Arpc5	1438503_x_at	Edf1		201286_at	SDC1				1439278_at	Zbtb20	1427301_at	Cd48		1453006_at	Fgfbp3	1421006_at	Col4a6		1440651_at		1440651_at
201428_at	CLDN4	214639_s_at	HOXA1		1421545_a_at	Syne1	1426928_at	Ccdc93		204953_at	SNAP91	225185_at	MRAS		1416260_a_at	Snx1	1426715_s_at	Slc46a1		218989_x_at	SLC30A5				1456156_at	Lepr	1455983_at	Cdca2		1422723_at	Stra6	1422038_a_at	Tnfrsf22		1438214_at	Trps1	1438214_at	Trps1
242943_at	ST8SIA4	214079_at	DHRS2		1418666_at	Ptx3	1421556_at	Serpina3a		201174_s_at	TERF2IP	1553527_at	NLRP9		1418478_at	Lmo1	1448835_at	E2f6							1436142_at	Akap5	1426210_x_at	Parp3		1447174_at		1421633_a_at	Hapln1		1448694_at	Jun	1448694_at	Jun
219561_at	COPZ2	219302_s_at	CNTNAP2		1426191_a_at	Bcl2l1	1452205_x_at	LOC665506Trbv1LOC381765Tcrb-J		202555_s_at	MYLK	227091_at	CCDC146		1434239_at	Rrp12	1432003_a_at	Rnf41							1456174_x_at	Ndrg1	1449347_a_at	Xlr4a///Xlr4c///Xlr4b		1453582_at	Chka	1417625_s_at	Ackr3		1434354_at	Maob	1434354_at	Maob
202966_at	CAPN6	211330_s_at	HFE		1422840_at	Ube2d2b	1426295_at	Hapln1		1557260_a_at	ZNF382	201215_at	PLS3		1417284_at	Mapkap1	1427524_a_at	Mphosph8							1417556_at	Fabp1	1419135_at	Ltb		1454622_at	Slc38a5	1457174_at	AU015680		1428777_at	Spred1	1428777_at	Spred1
220818_s_at	TRPC4	235050_at	SLC2A12		1418872_at	Abcb1b	1434427_a_at	Rnf157		213900_at	FAM189A2	212586_at	CAST		1423447_at	Clpx	1423952_a_at	Krt7							1417089_a_at	Ckmt1	1417355_at	Peg3		1453370_at	Troap	1449273_at	Cyfip2		1417502_at	Tspan7	1417502_at	Tspan7
206994_at	CST4	226101_at	PRKCE		1425004_s_at	Mocs1	1419336_at	Lcn5		220497_at	ZNF214	239099_at	GRINL1A		1417692_at	Drg2	1419641_at	Purb							1454967_at	Crebrf	1455730_at	Dlgap5		1417932_at	Il18	1458438_at	Ccdc122		1449310_at	Ptger2	1449310_at	Ptger2
219740_at	VASH2	201860_s_at	PLAT		1427848_at		1449416_at	Fzd4		234120_at		212411_at	IMP4		1416693_at	Foxc2	1450386_at	Kpna3							1450862_at	Rad54l	1434893_at	Atp1a2		1436115_at	Gm266	1417850_at	Rb1		1436895_at	Arap2	1436895_at	Arap2
226997_at	ADAMTS12	236769_at	LOC158402		1425739_at	Pld1	1425184_at	Ska1		228049_x_at	LOC100507303	209739_s_at	PNPLA4		1416743_at	Uap1	1436997_x_at	Sh3bgrl							1427063_at	5330417C22Rik	1431717_at	Akap5		1416023_at	Fabp3	1444194_at			1424099_at	Gpx8	1424099_at	Gpx8
205081_at	CRIP1	219450_at	C4orf19		1419085_at	Pcp2	1456010_x_at	Hes5		231265_at	COX7B2	1557411_s_at	SLC25A43		1438292_x_at	Adk	1424218_a_at	Creb3l4							1446069_at		1445452_at	Traf1		1450967_at	Ptplad2	1416308_at	Ugdh		1428509_at	Myo1e	1428509_at	Myo1e
229452_at	TMEM88	1554614_a_at	PTBP2		1427426_at	Kcnq5	1426603_at	Rnasel		232204_at	EBF1	209219_at	RDBP		1459546_s_at	Enpp1	1435733_x_at	Rnaseh2c							1429760_at	Rps6ka6	1429499_at	Fbxo5		1422444_at	Itga6	1444007_at	A830082K12Rik		1423594_a_at	Ednrb	1423594_a_at	Ednrb
219049_at	CSGALNACT1	214696_at	C17orf91		1423379_at	Nfatc4	1448340_at	Tmem30a		219947_at	CLEC4A	244374_at	PLAC2		1424973_at	Cyp3a25	1422557_s_at	Mt1							1417839_at	Cldn5	1423174_a_at	Pard6b		1420863_at	Dctn4	1423851_a_at	Shisa2		1439540_at	2002-03-01	1439540_at	2002-03-01
219143_s_at	RPP25	204864_s_at	IL6ST		1448696_at	Heph	1448832_a_at	Cplx1		209706_at	NKX3-1	210946_at	PPAP2A		1422128_at	Rpl14	1448360_s_at	Angel2							1433996_at	Suv39h2	1425854_x_at	LOC665506		1422135_at	Zfp146	1419066_at	Ier5l		1429352_at	Mocos	1429352_at	Mocos
236849_at	VTI1A	224925_at	PREX1		1418271_at	Bhlhe22	1421383_at	Ccdc82		219263_at	RNF128	205287_s_at	TFAP2C		1417837_at	Phlda2	1433901_at	Caprin1							1419456_at	Dcxr	1436197_at	Cdc42bpg		1424638_at	Cdkn1a	1424107_at	Kif18a		1455905_at	2610507B11Rik	1455905_at	2610507B11Rik
204745_x_at	MT1G	1566764_at			1449720_at		1439113_at	Gm9292Gm49832410018L13Rik		218214_at	C12orf44	1553619_a_at	TRIM43 /// TRIM43B		1418222_at	Noa1	1448120_at	Gdf9							1435596_at	Gsap	1450886_at	Gsg2		1421100_a_at	Dab1	1452459_at	Aspm		1438937_x_at	Ang	1438937_x_at	Ang
206643_at	HAL	241789_at	RBMS3		1437256_at	Dcun1d5	1418937_at	Dio2		205011_at	VWA5A	238059_at			1424019_at	Nop2	1434425_at	Tchh							1448839_at	Kank3	1420484_a_at	Vtn		1418577_at	Trim8	1436790_a_at	Sox11		1448134_at	X99384	1448134_at	X99384
1560019_at	MGC11082	203936_s_at	MMP9		1437438_x_at	Pnliprp2	1422904_at	Fmo2		202177_at	GAS6	1553183_at	UMODL1		1438354_x_at	Cnn3	1416237_at	Mpzl2							1452107_s_at	Npnt	1450185_a_at	Kcnj15		1447363_s_at	Bub1b	1450744_at	Ell2		1446692_at		1446692_at
209541_at	IGF1	227847_at	EPM2AIP1		1418936_at	Maff	1428358_at	Zg16		209712_at	SLC35D1	242426_at	NRG4		1421513_at	Tdrd1	1425788_a_at	Echdc2							1423422_at	Asb4	1457140_s_at	Rassf10		1437248_at	2700049A03Rik	1429169_at	Rbm3		1436649_at	Ikzf3	1436649_at	Ikzf3
221125_s_at	KCNMB3	200923_at	LGALS3BP		1449378_at	Krt27	1420343_at	Gzmd		224866_at	FAR1	205081_at	CRIP1		1425530_a_at	Stx3	1452088_at	Zbed3							1448617_at	Cd53	1425107_a_at	Lifr		1435695_a_at	Ggct	1429171_a_at	Ncapg		1454090_at	Pdss1	1454090_at	Pdss1
237860_at		221605_s_at	PIPOX		1424727_at	Ccr5	1424943_at	Cyp4a31		209447_at	SYNE1	238075_at			1452037_at	Mgat2	1438922_x_at	Slc25a5							1430463_a_at	Sncaip	1431079_at	C1qtnf2		1454885_at	Zfp141	1428468_at	3110043O21Rik		1416734_at	Mkln1	1416734_at	Mkln1
230087_at	PRIMA1	205560_at	PCSK5		1450237_at	Dnase2b	1449382_at	Slc6a12		222126_at	AGFG2	205799_s_at	SLC3A1		1416401_at	Cd82	1448967_at	Nipsnap3b							1451513_x_at	Serpina1b///Serpina1a	1424144_at	Cdt1		1455799_at	Rorb	1436174_at	Atad2		1437356_at	Gpr183	1437356_at	Gpr183
211712_s_at	ANXA9	219038_at	MORC4		1456305_x_at	Obox2	1427529_at	Fzd9		227531_at		227407_at	TAPT1		1434796_at	Vamp4	1452473_at	Prr15							1436922_at	Lrr1	1417701_at	Ppp1r14c		1456682_at	Lonrf2	1433945_at	Fam189a1		1456258_at	Emx2	1456258_at	Emx2
220936_s_at	H2AFJ	1570253_a_at	RHEBL1		1448764_a_at	Fabp1	1439379_x_at	Prm1		235736_at	LOC100287482	211086_x_at	NEK1		1448659_at	Casp7	1439424_x_at	Herpud2							1419172_at	Dhfr	1454011_a_at	Rpa2		1445181_at	Eml5	1440990_at	Kif26b		1459258_at		1459258_at
226064_s_at	DGAT2	207871_s_at	ST7		1426070_a_at	Kcnd3	1460265_at	Pa2g4		223533_at	LRRC8C	1562424_at	LOC285889		1419058_at	Polr1e	1419556_at	Elf5							1439764_s_at	Igf2bp2	1422580_at	Myl4		1435038_s_at	Aak1	1452068_at	Naaa		1424769_s_at	Cald1	1424769_s_at	Cald1
1562309_s_at	PHF21B	210809_s_at	POSTN		1435258_at	Tmem141	1422188_s_at	Tcrg-V3Trgv2		216493_s_at	IGF2BP3	243542_at	PREPL		1423053_at	Arf4	1417192_at	Tomm70a							1437417_s_at	Gpc6	1418162_at	Tlr4		1422314_at	Clcn6	1440905_at	Hs2st1		1454373_x_at	LOC100503298 /// LOC100504128	1454373_x_at	LOC100503298 /// LOC100504128
227760_at	IGFBPL1	224341_x_at	TLR4		1426906_at	Mndal	1425452_s_at	Fam84a		221851_at	DCAF15	218644_at	PLEK2		1451335_at	Plac8	1434561_at	Asxl1							1434465_x_at	Vldlr	1443946_s_at	AU040972		1434141_at	Gucy1a3	1423952_a_at	Krt7		1438833_at	Casc5	1438833_at	Casc5
205342_s_at	SULT1C2	204624_at	ATP7B		1427201_at	Mustn1	1421145_at	Slc26a2		219316_s_at	FLVCR2	205380_at	PDZK1		1416967_at	Sox2	1452635_x_at	Taf1d							1452731_x_at	Gm10128///Gm3696///Gm3558///Gm3002///Gm2897///Gm3373///Gm5796	1442752_at			1446392_at		1438398_at	Rbm39		1444796_at	C76876	1444796_at	C76876
208212_s_at	ALK	1559078_at	BCL11A		1455092_at	Zfp207	1448789_at	Aldh1a3		209674_at	CRY1	203686_at	MPG		1415749_a_at	Rragc	1415772_at	Ncl							1448154_at	Ndrg2	1427630_x_at	Ceacam1		1427267_at	Tnrc18	1431355_s_at	Trpm7		1429216_at	Paqr3	1429216_at	Paqr3
44790_s_at	C13orf18	206286_s_at	TDGF1 /// TDGF3		1452716_at	Fam213a	1418466_at	Rnf141		217883_at	MMADHC	224800_at	WDFY1		1433684_at	Chmp6	1426207_at	Ikbkb							1427157_at	Ccdc85a	1451105_at	Vash2		1437212_at	Zfp420	1456296_at	5830418K08Rik		1439571_at	E230008J23Rik	1439571_at	E230008J23Rik
219225_at	PGBD5	1552281_at	SLC39A5		1429222_at	Pus3	1425945_at	Zfp626		216462_at		218611_at	IER5		1426064_at	Cyp3a44	1416268_at	Ets2							1419397_at	Pola1	1435773_at	Parpbp		1429809_at	Tmtc2	1444089_at	Sptbn1		1434366_x_at	C1qb	1434366_x_at	C1qb
205871_at	PLGLA /// PLGLB1 /// PLGLB2	209618_at	CTNND2		1429721_s_at	Eqtn	1450652_at	Ctsk		202626_s_at	LYN	202241_at	TRIB1		1448667_x_at	Tob2	1452504_s_at	Ctbs							1416958_at	Nr1d2	1441218_at	Ttc21a		1447684_at	Lzic	1428111_at	Slc38a4		1436912_at	Cacnb4	1436912_at	Cacnb4
228121_at	TGFB2	201983_s_at	EGFR		1420291_at		1415935_at	Smoc2		227019_at	C1orf226	244669_at	SNHG5 /// SNORD50A /// SNORD50B		1417212_at	Fam195a	1423517_at	Cct6a							1418059_at	Eltd1	1419468_at	Clec14a		1423904_a_at	Pvr	1449549_at	Efnb2		1438619_x_at	Zdhhc14	1438619_x_at	Zdhhc14
222943_at	GBA3	220180_at	CCDC68		1452114_s_at	Igfbp5	1443427_at			226852_at	MTA3	203894_at	TUBG2		1416217_a_at	Rpl37a	1433919_at	Asb4							1420798_s_at	Pcdhac2///Pcdhac1///Pcdha8///Pcdha2///Pcdha12///Pcdha3///Pcdha9///Pcdha1///Pcdha10///Pcdha11///Pcdha5///Pcdha7///Pcdha6///Pcdha4	1427044_a_at	Amph		1456140_at	Zic5	1442277_at	Chka		1421709_a_at	Fmo5	1421709_a_at	Fmo5
220429_at	NDST3	229942_at	BNC2		1455877_a_at	Nanos1	1451009_at	Rnf151		226948_at	RHBDD1	203544_s_at	STAM		1451469_at	Cntln	1425937_a_at	Hexim1							1425310_a_at	Col26a1	1422478_a_at	Acss2		1429663_at	Katnal2	1436462_at	Gm14399///Gm14326		1452476_at	Cacnb2	1452476_at	Cacnb2
236389_x_at		215719_x_at	FAS		1427735_a_at	Acta1	1452618_at	Cdk5rap2		221922_at	GPSM2	228949_at	WLS		1434587_x_at	Ptdss2	1416085_s_at	Zfand5							1421812_at	Tapbp	1447301_at	Akap5		1448395_at	Sfrp1	1433543_at	Anln		1458205_at		1458205_at
205282_at	LRP8	206461_x_at	MT1H		1426291_at	Dimt1	1456188_at	Svs2		202080_s_at	TRAK1	219050_s_at	ZNHIT2		1424223_at	Mtfp1	1416598_at	Glis2							1434201_at	Chrdl1	1416617_at	Acss1		1416572_at	Mmp14	1441577_at	C530014P21Rik		1443191_at		1443191_at
219295_s_at	PCOLCE2	203889_at	SCG5		1435290_x_at	H2-Aa	1450600_at	Olfr1508		227008_at	HDDC3	212294_at	GNG12		1439441_x_at	Lats2	1452291_at	Arap2							1439109_at	Ccdc68	1418539_a_at	Ptpre		1441956_s_at	Cux1	1425546_a_at	Trf		1422607_at	Etv1	1422607_at	Etv1
205837_s_at	GYPA	210611_s_at	DTNA		1450189_at	Xk	1420194_at			230005_at	SVIP	232377_at	NXPH1		1418302_at	Ppt2	1451257_at	Acsl6							1421009_at	Rsad2	1422975_at	Mme		1429053_at	Mtcl1	1426215_at	Ddc		1428595_at	Slc6a19	1428595_at	Slc6a19
202350_s_at	MATN2	244414_at			1437540_at	Mcoln3	1427327_at	Pilra		225185_at	MRAS	231833_at	RBM33		1423845_at	Csdc2	1416702_at	Serpini1							1429557_at	Mcm8	1457589_at	Fat3		1420617_at	Cpeb4	1448226_at	Rrm2		1446518_at		1446518_at
202554_s_at	GSTM3	1566968_at			1417459_at	Dcpp1	1415844_at	Syt4		1553527_at	NLRP9	201275_at	FDPS		1428081_at	Klhl21	1416958_at	Nr1d2							1416514_a_at	Fscn1	1439610_at	Rab27b		1441214_at	Exph5	1456159_at			1442025_a_at		1442025_a_at
224327_s_at	DGAT2	204339_s_at	RGS4		1426474_at	Atpaf2	1419175_a_at	Btn1a1		227091_at	CCDC146	209651_at	TGFB1I1		1432430_a_at	Kansl1	1424663_at	Fam222b							1423570_at	Abcg1	1425471_x_at			1419401_at	Asb13	1437244_at	Gas2l3		1459968_at		1459968_at
204917_s_at	MLLT3	221834_at	LONP2		1450287_at	Npas3	1454912_at	Pbx4		201215_at	PLS3	228834_at	TOB1		1450954_at	Yme1l1	1421996_at	Tfap2a							1422637_at	Rassf5	1452382_at	Dnm3os		1436088_at	Fam49b	1449060_at	Kif2c		1422155_at	Hist2h3c2-ps	1422155_at	Hist2h3c2-ps
232568_at	MGC24103	207886_s_at	CALCR		1437644_at	B3galt2	1419942_at	Srxn1		212586_at	CAST	228375_at	IGSF11		1451626_x_at		1428054_at	Slc8a2							1431087_at	Spc24	1434292_at	Snhg11		1448272_at	Btg2	1433486_at	Clcn3		1441831_x_at	Clcn5	1441831_x_at	Clcn5
206606_at	LIPC	239205_s_at	CR1 /// CR1L		1449513_at	Adam24	1421805_at			239099_at	GRINL1A	226181_at	TUBE1		1427893_a_at	Pmvk	1455316_x_at	BC094435							1421534_at	Dfna5	1429123_at	Rab27a		1426530_a_at	Klhl5	1452269_at	Sptbn2		1442849_at	Lrp1	1442849_at	Lrp1
206392_s_at	RARRES1	211745_x_at	HBA1 /// HBA2		1421212_at	Abcc6	1427169_at	Pard3b		212411_at	IMP4	203215_s_at	MYO6		1426979_at	Mlxip	1433733_a_at	Cry1							1428549_at	Ccdc3	1422567_at	Fam129a		1455030_at	Ptprj	1437195_x_at	Mapk10		1459494_at		1459494_at
204115_at	GNG11	235117_at	CHAC2		1417563_at	Eif4ebp1	1422940_x_at	Serpinb3bSerpinb3c		209739_s_at	PNPLA4	203629_s_at	COG5		1415918_a_at	Tpi1	1448507_at	Efhd1							1417502_at	Tspan7	1457945_at			1439006_x_at	Tmem255a	1437404_at	Mast4		1417466_at	Rgs5	1417466_at	Rgs5
219368_at	NAP1L2	206578_at	NKX2-5		1431973_at	1989-10-01	1427671_a_at	Fmn1		1557411_s_at	SLC25A43	213098_at	RQCD1		1455662_x_at	Rps17	1451140_s_at	Prkag2							1424010_at	Mfap4	1423856_at	Popdc3		1439774_at	Prrx1	1448978_at	Ngef		1420160_s_at	Myo1e	1420160_s_at	Myo1e
228636_at	BHLHE22	240292_x_at	ANKS1B		1424363_at	Mycbpap	1449719_at	4930453N24Rik		209219_at	RDBP	87100_at	ABHD2		1427359_at	Kdm7a	1427131_s_at	Lrrc58							1427580_a_at	Rian	1429524_at	Myo1f		1449211_at	LOC100504952///Bpnt1	1439606_at	Katnal1		1448754_at	Rbp1	1448754_at	Rbp1
239206_at	CR1L	205891_at	ADORA2B		1422191_at	Cd200r1	1425823_at	Cfhr2		244374_at	PLAC2	231609_at	C10orf82		1460543_x_at	Rpl37a	1416368_at	Gsta4							1426294_at	Hapln1	1425102_a_at	Ace2		1450625_at	Col5a2	1434580_at	Enpp4		1454788_at	Arl4c	1454788_at	Arl4c
1554491_a_at	SERPINC1	228565_at	KIAA1804		1456510_x_at	Mettl7a2Higd1c	1450923_at	Tgfb2		210946_at	PPAP2A	208651_x_at	CD24		1448128_at	Ctsa	1433720_s_at	Chchd10							1424854_at	Hist1h4b///Hist1h4a///Hist1h4n///Hist1h4i///Hist1h4f	1455136_at	Atp1a2		1445062_at		1434112_at	Lphn2		1459459_at		1459459_at
208003_s_at	NFAT5	1554887_at			1430419_at	2310031A07Rik	1449887_at	Chmp4c		205287_s_at	TFAP2C	221827_at	RBCK1		1426871_at	Fbxo33	1451220_at	Wdr20							1452424_at	Lpar4	1447340_at			1443770_x_at		1417506_at	Gmnn		1443062_at	Auts2	1443062_at	Auts2
227440_at	ANKS1B	203798_s_at	VSNL1		1421128_at	Zrsr2	1460238_at	Msln		1553619_a_at	TRIM43 /// TRIM43B	236076_at	LOC257396		1416844_at	Prmt2	1423078_a_at	Msmo1							1416066_at	Cd9	1446424_at	Dnah12		1416726_s_at	Ube2s	1426653_at	Mcm3		1421369_a_at	Mab21l1	1421369_a_at	Mab21l1
202283_at	SERPINF1	1555778_a_at	POSTN		1418733_at	Twist1	1430526_a_at	Smarca2		238059_at		214811_at	RIMBP2		1416078_s_at	Raf1	1424863_a_at	Hipk2							1423294_at	Mest	1457429_s_at	Sbspon		1449929_at	Dynlt3	1423626_at	Dst		1425251_at	Ptger3	1425251_at	Ptger3
221241_s_at	BCL2L14	229842_at	ELF3		1432646_a_at	2900097C17Rik	1427337_at	Aldh8a1		1553183_at	UMODL1	228955_at			1460201_a_at	Rpl24	1422275_at	Ptgdr2							1452459_at	Aspm	1419811_at	Adcy9		1451932_a_at	Adamtsl4	1455158_at	Itga3		1456288_at	Slfn5	1456288_at	Slfn5
203231_s_at	ATXN1	242127_at			1422410_at	Ferd3l	1422635_at	Ache		242426_at	NRG4	222361_at	TUBBP5		1417980_a_at	Insig2	1449197_at	Wdr20							1434380_at	Gbp7	1456069_at	Dtna		1456077_x_at	Cdc25c	1452954_at	Ube2c		1431492_at	Lipn	1431492_at	Lipn
214633_at	SOX3	230692_at	LOC157503		1423016_a_at	Gypa	1435417_at	AI464131		205081_at	CRIP1	1556316_s_at	LOC284889		1418332_a_at	Agtpbp1	1437621_x_at	Phgdh							1424107_at	Kif18a	1460713_at	Dnph1		1453599_at	Trim71	1448995_at	Pf4		1420641_a_at	Sqrdl	1420641_a_at	Sqrdl
241433_at	RCOR3	202643_s_at	TNFAIP3		1451866_a_at	Hgf	1451542_at	Ssbp2		238075_at		234970_at	TC2N		1454312_at	2900097C17Rik	1433670_at	Emp2							1428776_at	Slc10a6	1426772_x_at	LOC665506///Trbv1///LOC381765///Tcrb-J		1451911_a_at	Ace	1431609_a_at	Acp5		1422659_at	Camk2d	1422659_at	Camk2d
227850_x_at	CDC42EP5	242539_at	DIS3L2		1450484_a_at	Cmpk2	1420781_at	Etos1		205799_s_at	SLC3A1	215955_x_at	ARHGAP26		1426689_s_at	Sdha	1452218_at	Ccdc117							1446708_at	Hif3a	1452332_at	Ccdc85a		1423499_at	Sncaip	1439673_at	E230008O15Rik		1419609_at	Ccr1	1419609_at	Ccr1
236201_at		213765_at	MFAP5		1420346_at	Asb12	1449384_at	4931417E11Rik		227407_at	TAPT1	205882_x_at	ADD3		1424473_at	Polr2h	1450016_at	Ccng1							1434748_at	Ckap2	1460403_at	Psip1		1425858_at	Ube2m	1418865_at	Zfp385a		1444505_at	Zmiz1	1444505_at	Zmiz1
202888_s_at	ANPEP	227827_at			1428055_at	Rian	1428701_at	Pvrl4		211086_x_at	NEK1	238077_at	KCTD6		1427068_x_at	Gid4	1448292_at	Uqcr11							1432538_a_at	Rfc3	1429727_at	Slc16a9		1417616_at	St6galnac2	1448127_at	Rrm1		1423214_at	Plxnc1	1423214_at	Plxnc1
229897_at	ZNF641	236377_at	TMEM132D		1423405_at	Timp4	1425836_a_at	Limk1		1562424_at	LOC285889	232985_s_at	DPPA4		1427085_at	Rpp25l	1418628_at	Khdrbs1							1436821_at	Plcxd3	1416051_at	C2		1455262_at	Thsd4	1450856_at	Arvcf		1436970_a_at	Pdgfrb	1436970_a_at	Pdgfrb
214770_at	MSR1	235845_at	SP5		1427976_at	Oog1	1460242_at	Cd55		243542_at	PREPL	221746_at	UBL4A		1424324_at	Esco1	1419194_s_at	Gmfg							1418135_at	Aff1	1455834_x_at	Tacc3		1417030_at	Tmem206	1441444_at	Nbeal1		1423753_at	Bambi	1423753_at	Bambi
233305_at	NECAB1	209569_x_at	D4S234E		1417706_at	Naglu	1421114_a_at	Epyc		218644_at	PLEK2	231195_at	KLRG2		1448356_at	Ube2d2a	1422637_at	Rassf5							1419040_at	Cyp2d22	1426580_at	Plk4		1443715_at	Rbm24	1455840_at	Rapgef5		1444211_at		1444211_at
244676_s_at	MTUS2	212859_x_at	MT1E		1426112_a_at	Cd72	1452107_s_at	Npnt		205380_at	PDZK1	209430_at	BTAF1		1432164_a_at	Gcsh	1426625_at	Zfp623							1424123_at	Mfsd7c	1435627_x_at	Marcksl1		1451246_s_at	Aurkb	1422602_a_at	Wnt5b		1423477_at	Zic1	1423477_at	Zic1
1565228_s_at	ALB	228850_s_at	SLIT2		1427081_at	A630072M18Rik	1426669_at	Cpped1		203686_at	MPG	209649_at	STAM2		1416267_at	Scoc	1438776_x_at	Gm6402///Rps17							1449297_at	Casp12	1419477_at	Clec2d		1442439_at	W91776	1449943_at	Lfng		1459140_at	Fam172a	1459140_at	Fam172a
222922_at	KCNE3	211555_s_at	GUCY1B3		1448089_at	D4Ertd58e	1436242_a_at	Cklf		224800_at	WDFY1	219274_at	TSPAN12		1422193_at	Gucy2e	1425392_a_at	Nr1i3							1420696_at	Sema3c	1448395_at	Sfrp1		1453504_at	Taf15	1450813_a_at	Tnni1		1443584_at	1110028C15Rik	1443584_at	1110028C15Rik
226863_at	FAM110C	230836_at	ST8SIA4		1421777_at	Olfr73	1431749_a_at	Rasgrp1		218611_at	IER5	232247_at	ZNF502		1420518_a_at	Igsf9	1418771_a_at	Cpb2							1426766_at	6330403K07Rik	1443698_at	Xaf1		1453753_at	Dtl	1459737_s_at	Ttr		1450783_at	Ifit1	1450783_at	Ifit1
210165_at	DNASE1	232136_s_at	CTTNBP2		1451816_at	Zfp451	1423150_at	Scg5		202241_at	TRIB1	226975_at	RNPC3		1427975_at	Rasl10a	1416962_at	Rcc1							1442051_at	Hist2h3c1	1429722_at	Zbtb4		1457491_at	Plekha1	1418281_at	Rad51		1418985_at	Cttnbp2nl	1418985_at	Cttnbp2nl
219440_at	RAI2	203908_at	SLC4A4		1424007_at	Gdf10	1420236_at			244669_at	SNHG5 /// SNORD50A /// SNORD50B	1562960_at	LOC338653		1419015_at	Wisp2	1438928_x_at	Ninj1							1445882_at	Cd300lb	1434025_at			1429146_at	Svip	1434957_at	Cdon		1432198_at		1432198_at
231130_at	FKBP7	224952_at	TANC2		1451942_x_at	Klra20	1452516_at	Smok3a		203894_at	TUBG2	210365_at	RUNX1		1452070_at	Dedd2	1423568_at	Psma7							1435196_at	Ntrk2	1421633_a_at	Hapln1		1450985_a_at	Tjp2	1438271_at	Lpp		1421278_s_at	Spna1	1421278_s_at	Spna1
206618_at	IL18R1	214858_at	PP14571		1436889_at	Gabra1	1436756_x_at	Hadh		203544_s_at	STAM	207585_s_at	RPL36AL		1448739_x_at	Rps18	1427234_at	Vangl1							1429076_a_at	Gdpd2	1452098_at	Chtf18		1444269_at		1437766_at			1451775_s_at	Il13ra1	1451775_s_at	Il13ra1
229730_at	SMTNL2	201785_at	RNASE1		1451389_at	Dnajc24	1426868_x_at	Lmna		228949_at	WLS	212231_at	FBXO21		1429183_at	Pkp2	1427541_x_at	Hmmr							1449705_x_at	Mcm3	1422123_s_at	Ceacam2///Ceacam1		1418499_a_at	Kcne3	1458637_x_at			1449145_a_at	Cav1	1449145_a_at	Cav1
230769_at	DENND2C	226136_at	GLIPR1		1420049_at	C78859	1452539_a_at	Cd247		219050_s_at	ZNHIT2	1558668_s_at	SPATA22		1449119_at	Arih2	1452655_at	Zdhhc2							1444443_at		1436528_at	Kazald1		1442903_at	4732423E21Rik	1454301_at	2900073C17Rik		1447587_at		1447587_at
213592_at	APLNR	57540_at	RBKS		1420860_at	Itga9	1422230_s_at	Cyp2a5Cyp2a4		212294_at	GNG12	240700_at	TOR1AIP2		1448315_a_at	Pycr2	1415892_at	Sgpl1							1416077_at	Adm	1420707_a_at	Traip		1451691_at	Ednra	1441391_at			1419137_at	Shank3	1419137_at	Shank3
215314_at		228262_at	MAP7D2		1435792_at	Gm7592Csprs	1449131_s_at	Cd1d1		232377_at	NXPH1	205051_s_at	KIT		1428742_at	Fbxo45	1419700_a_at	Prom1							1456084_x_at	Fmod	1458531_at	D6Ertd588e		1450352_at	Mtnr1a	1417445_at	Ndc80		1434909_at	Rragd	1434909_at	Rragd
237351_at		215783_s_at	ALPL		1455698_at	Sec62	1450931_at	Dock9		231833_at	RBM33	210948_s_at	LEF1		1424651_at	Acsf3	1449538_a_at	Gcnt1							1448397_at	Gjb6	1427498_a_at	Spag5		1429909_at	Prr5l	1420618_at	Cpeb4		1446406_at		1446406_at
236179_at	CDH11	227758_at	RERG		1449963_at	Krtap9-3	1426360_at	Zc3h11a		201275_at	FDPS	204351_at	S100P		1419135_at	Ltb	1448447_at	Vps28							1417963_at	Pltp	1449229_a_at	Cdkl2		1453683_a_at	Cep55	1423963_at	Wdr26		1439790_at	Serpinb9	1439790_at	Serpinb9
226142_at	GLIPR1	213675_at			1420244_at		1419379_x_at	Fxyd2		209651_at	TGFB1I1	225712_at	GEMIN5		1417409_at	Jun	1416723_at	Tcf4							1452217_at	Ahnak	1426278_at	Ifi27l2a		1452912_at	Dscc1	1436186_at	E2f8		1427509_at	Baiap3	1427509_at	Baiap3
227830_at	GABRB3	224215_s_at	DLL1		1434100_x_at	Ppargc1a	1439263_at	Mpp6		228834_at	TOB1	223395_at	ABI3BP		1448328_at	Sh3bp2	1449323_a_at	Rpl3							1445204_at		1420993_at	B3gnt5		1433856_at	Ppip5k2	1427276_at	Smc4		1436565_at	Ceacam10	1436565_at	Ceacam10
229520_s_at	C14orf118	227868_at	LOC154761		1429616_at	Zfp91	1425863_a_at	Ptpro		228375_at	IGSF11	231895_at	SASS6		1424461_at	Dctn2	1439332_at	Ddit4l							1434457_at	Sp100	1449082_at	Mfap5		1445552_at		1458920_at			1416033_at	Tmem109	1416033_at	Tmem109
227561_at	DDR2	227141_at	TYW3		1450252_at	Onecut1	1426108_s_at	Cacnb1		226181_at	TUBE1	237477_at	PDCL2		1427708_a_at	Nf2	1419758_at	Abcb1a							1416030_a_at	Mcm7	1433732_x_at	Igf2bp3		1422920_at	Cldn13	1423475_at	Cnnm2		1445695_at		1445695_at
213106_at	ATP8A1	238808_at	HOXA13		1452527_a_at	P2rx4	1452489_at	Vps11		203215_s_at	MYO6	201034_at	ADD3		1417226_at	Fbxw4	1426576_at	Sgms1							1417178_at	Gipc2	1460674_at	Paqr7		1424842_a_at	Arhgap24	1418493_a_at	Snca		1420844_at	Ubqln2	1420844_at	Ubqln2
204918_s_at	MLLT3	238067_at	TBC1D8B		1427857_x_at	Igkv19-93	1451338_at	Nisch		203629_s_at	COG5	201752_s_at	ADD3		1424591_at	Caap1	1417045_at	Bid							1439944_at	Rbm46	1422198_a_at	Shmt1		1430485_at	Trpc2	1452392_a_at	Wipi1		1438997_at		1438997_at
204035_at	SCG2	212750_at	PPP1R16B		1438245_at		1429569_a_at	Cep112		213098_at	RQCD1	223016_x_at	ZRANB2		1439116_at		1417909_at	Serpinc1							1423585_at	Igfbp7	1420697_at	Slc15a3		1443072_at		1416120_at	Rrm2		1425294_at	Slamf8	1425294_at	Slamf8
226882_x_at	WDR4	204421_s_at	FGF2		1438465_at	5830428H23Rik	1450940_at	Gdap1		87100_at	ABHD2	230793_at	LRRC16A		1419367_at	Decr1	1460592_at	Epb4.1l1							1451335_at	Plac8	1423506_a_at	Nnat		1429882_at	2610005L07Rik	1451452_a_at	Rgs16		1449405_at	Tns1	1449405_at	Tns1
206837_at	ALX1	201313_at	ENO2		1421443_at	Gpr110	1431774_a_at	Lyrm1		231609_at	C10orf82	222530_s_at	MKKS		1426269_at	Vamp7	1438019_at	Ippk							1436296_x_at	Dnaic2	1425109_at	Slc44a3		1433968_a_at	Megf9	1415834_at	Dusp6		1459150_at		1459150_at
237530_at		215161_at	CAMK1G		1456613_at	Eif4ebp2	1419599_s_at	Ms4a6d		208651_x_at	CD24	225562_at	RASA3		AFFX-b-ActinMur/M12481_M_at	Actb	1451348_at	Deptor							1435137_s_at	E430024C06Rik///A130040M12Rik///1200015M12Rik	1447584_s_at	Myct1		1456319_at		1435872_at			1455160_at	2610203C20Rik	1455160_at	2610203C20Rik
237189_at	LOC100506360	223741_s_at	TTYH2		1427638_at	Zbtb16	1417153_at	Nacc2		221827_at	RBCK1	202897_at	SIRPA		1436421_s_at	Arpc5l	1439380_x_at	Meg3							1457664_x_at	C2	1424266_s_at	Ces1f		1422648_at	Slc7a2	1451602_at	Snx6		1422663_at	Orc1	1422663_at	Orc1
201009_s_at	TXNIP	219962_at	ACE2		1434227_at	Krtdap	1423412_at	Rbm47		236076_at	LOC257396	216992_s_at	GRM8		1456424_s_at	Pltp	1433517_at	Myeov2							1421854_at	Fgl2	1452606_at	Mnd1		1458668_at	Tpd52	1441230_at			1446897_at		1446897_at
227452_at	LOC100499467	228915_at	DACH1		1426432_a_at	Slc4a4	1438630_x_at	Mat2a		214811_at	RIMBP2	218320_s_at	NDUFB11		1452430_s_at	Srsf1	1418765_at	Timd2							1434202_a_at	Fam107a	1420583_a_at	Rora		1447147_at		1422871_at	Kcnj12		1424959_at	Anxa13	1424959_at	Anxa13
208965_s_at	IFI16	205234_at	SLC16A4		1418778_at	Ccdc109b	1425773_s_at	Nmnat1		228955_at		225695_at	C2orf18		1460667_at	U90926	1424077_at	Gdpd1							1455377_at	Ttll7	1430164_a_at	Grb10		1438300_at	Cdkn2aip	1416299_at	Shcbp1		1450781_at	Hmga2	1450781_at	Hmga2
214040_s_at	GSN	225968_at	PRICKLE2		1452277_at	Arsg	1427195_at	Slc26a2		222361_at	TUBBP5	209072_at	MBP		1423371_at	Pole4	1416299_at	Shcbp1							1427351_s_at	Ighm	1422638_s_at	Rassf5		1438516_at	Rif1	1424351_at	Wfdc2		1419538_at	Flt3	1419538_at	Flt3
223667_at	FKBP7	211312_s_at	WISP1		1453613_at	A130006I12Rik	1430826_s_at	Gcnt2		1556316_s_at	LOC284889	202598_at	S100A13		1416805_at	Fam198b	1424344_s_at	Eif1a							1434073_at	LOC100504991///Gprasp2	1428765_at	Meg3		1437162_at		1450286_at	Npr3		1428604_at	2610305D13Rik	1428604_at	2610305D13Rik
229620_at		227195_at	ZNF503		1416717_at	Crisp2	1431099_at	Hoxd8		234970_at	TC2N	226614_s_at	FAM167A		1419244_a_at	Rab14	1435184_at	Npr3							1455918_at	Adrb3	1438877_at	Trpm6		1446887_at		1417552_at	Fap		1440396_at		1440396_at
231980_at	DOK6	230831_at	FRMD5		1447962_at		1422376_at	Vmn1r50		215955_x_at	ARHGAP26	223081_at	PHF23		1423653_at	Atp1a1	1449577_x_at	Tpm2							1441438_at	Gpc6	1419480_at	Sell		1437319_at	Unc13c	1450984_at	Tjp2		1423467_at	Ms4a4b	1423467_at	Ms4a4b
230519_at	FAM124A	205184_at	GNG4		1430278_a_at	Dqx1	1423669_at	Col1a1		202949_s_at	FHL2	223304_at	SLC37A3		1437510_x_at	Rps17	1452311_at	Dmgdh							1419196_at	Hamp	1418345_at	Tnfsf12Tnfsf13///Tnfsf13		1434667_at	Col8a2	1452486_a_at	Cryaa		1455393_at	Cp	1455393_at	Cp
208343_s_at	NR5A2	218656_s_at	LHFP		1427054_s_at	Abi3bp	1427788_at	Nespas		205882_x_at	ADD3	214739_at	LRCH3		1436547_at	Dgke	1460168_at	Slbp							1423310_at	Tpbg	1439562_at	Mms22l		1416518_at	H1foo	1447806_s_at	Srpk3		1450802_at	Prss28	1450802_at	Prss28
231762_at	FGF10	206172_at	IL13RA2		1417489_at	Npy2r	1456228_x_at	Mbp		238077_at	KCTD6	222886_at	NSUN3		1423690_s_at	Gpsm1	1418541_at	Cenpo							1423413_at	Ndrg1	1422754_at	Tmod1		1437717_x_at	2610005L07Rik	1417586_at	Timeless		1459409_at		1459409_at
203813_s_at	SLIT3	217889_s_at	CYBRD1		1419250_a_at	Cdk14	1419502_at	Ghdc		232985_s_at	DPPA4	207279_s_at	NEBL		1424610_at	Trub2	1420514_at	Tmem47							1420641_a_at	Sqrdl	1420938_at	Hs6st2		1457842_at		1442939_at	Rif1		1429621_at	Cand2	1429621_at	Cand2
226864_at	PKIA	210145_at	PLA2G4A		1460166_at	Rit2	1423172_at	Napb		221746_at	UBL4A	219578_s_at	CPEB1		1455384_x_at	D030056L22Rik	1448462_at	Tdg							1424998_at	Emr4	1442058_s_at	Psmc3ip		1448734_at	Cp	1447510_at	C530014P21Rik		1418199_at	Hemgn	1418199_at	Hemgn
213156_at		242260_at	MATR3		1425689_at	Dpys	1425489_at	Slu7		231195_at	KLRG2	202254_at	SIPA1L1		1435756_at	Samd10	1417130_s_at	Angptl4							1438948_x_at	Tspo	1430574_at	Cdkn3		1438130_at	Taf15	1454744_at	Ska3		1441592_at		1441592_at
227070_at	GLT8D2	201010_s_at	TXNIP		1438966_x_at	Fmod	1451567_a_at	Ifi203		209430_at	BTAF1	229889_at	C17orf76		1449550_at	Myo1c	1416337_at	Uqcrb							1423410_at	Meig1	1423123_at	Rad54l		1427079_at	Mapre3	1451914_a_at	Add2		1443012_at		1443012_at
243179_at	LOC100130360	212580_at	ERAP1		1449556_at	C920025E04RikH2-T23	1444959_at	D1Ertd83e		209649_at	STAM2	221528_s_at	ELMO2		1460275_at	Gpr3	1422563_at	Cr1l							1422533_at	Cyp51	1430339_at	Efcab11		1442257_at		1450383_at	Ldlr		1422760_at	Padi4	1422760_at	Padi4
225782_at	MSRB3	231947_at	MYCT1		1427858_at	Igkv1-117	1427540_at	Zwint		235245_at	TMEM92	214124_x_at	FGFR1OP		1434705_at	Ctbp2	1424611_x_at	Trub2							1437231_at	Slitrk6	1424542_at	S100a4		1453324_at	Nip7	1452007_at	Vamp7		1425154_a_at	Csf1	1425154_a_at	Csf1
210038_at	PRKCQ	207219_at	ZNF643		1416649_at	Ambp	1419075_s_at	Saa1		219274_at	TSPAN12	225998_at	GAB1		1419110_at	Riok1	1435064_a_at	Tmem27							1429270_a_at	Syce2	1422479_at	Acss2		1418317_at	Lhx2	1457383_at			1419477_at	Clec2d	1419477_at	Clec2d
215702_s_at	CFTR	213900_at	FAM189A2		1437917_at	D530037H12Rik	1418190_at	Pon1		232247_at	ZNF502	207737_at			1427400_at	Lbx1	1419702_at	Taf1a							1418095_at	Smpx	1418021_at	C4b		1439208_at	Chek1	1452067_at	Naaa		1457001_at	Cenpk	1457001_at	Cenpk
243141_at	SGMS2	220448_at	KCNK12		1416302_at	Ebf1	1434099_at	Ppargc1a		226975_at	RNPC3	201824_at	RNF14		1448241_at	Gm2a	1420066_s_at	Cd160							1452106_at	Npnt	1425888_at	Klra17		1431213_a_at	Gm3579	1440935_at			1433699_at	Tnfaip3	1433699_at	Tnfaip3
227497_at	SOX6	225283_at	ARRDC4		1427495_at	Scn7a	1419658_at	C920025E04Rik		1562960_at	LOC338653	228164_at	AP4E1		1456314_x_at	Cdk2ap1	1437185_s_at	Tmsb10							1437015_x_at	Pla2g1b	1424927_at	Glipr1		1418820_s_at	Zcchc10	1427161_at	Cenpf		1458069_at		1458069_at
217226_s_at	SFXN3	229695_at			1459918_at	Bub3	1426702_at	Fam160a2		210365_at	RUNX1	216442_x_at	FN1		1452777_a_at	Nub1	1435659_a_at	Tpi1							1435597_at	Atad5	1442594_at	Ttk		1422335_at	Adra2c	1444690_at	Epha5		1437548_at	Bicd1	1437548_at	Bicd1
204863_s_at	IL6ST	228964_at	PRDM1		1421941_at	Camk4	1415854_at	Kitl		207585_s_at	RPL36AL	213894_at	THSD7A		1450847_at	Ncbp2	1437062_s_at	Phyhipl							1450813_a_at	Tnni1	1449682_s_at	Tubb2a-ps2///Tubb2b		1447408_at		1450162_at	Dpf3		1420923_at	Usp9x	1420923_at	Usp9x
220435_at	SLC30A10	228359_at	UBASH3B		1451894_a_at	Scn8a	1449715_at			212231_at	FBXO21	227109_at	CYP2R1		1445485_at	D7Ertd187e	1450104_at	Adam10							1448471_a_at	Ctla2a	1439483_at	AI506816		1427484_at	Eml5	1434413_at	Igf1		1446426_at		1446426_at
204456_s_at	GAS1	206290_s_at	RGS7		1448560_at	Bid	1422530_at	Prph		1558668_s_at	SPATA22	213135_at	TIAM1		1422851_at	Hmga2	1456094_at	Usp36							1444266_at		1431226_a_at	Fndc4		1450355_a_at	Capg	1428480_at	Cdca8		1453000_at	Camsap1l1	1453000_at	Camsap1l1
222379_at	KCNE4	206979_at	C8B		1450076_at	Cfap97	1430172_a_at	Cyp4f37Cyp4f16		240700_at	TOR1AIP2	218371_s_at	PSPC1		1452492_a_at	Slc37a2	1417224_a_at	Cd2bp2							1424923_at	Serpina3g	1456480_at	Fry		1427358_a_at	Dapk1	1452115_a_at	Plk4		1456648_at		1456648_at
226597_at	REEP6	205552_s_at	OAS1		1424415_s_at	Spon1	1451844_at	Prlr		205051_s_at	KIT	1563849_at	SH2D4B		1422747_at	Chek2	1418744_s_at	Tesc							1436796_at	Snhg4///Matr3	1431430_s_at	Trim59		1456272_at		1423994_at	Kif1b		1453543_at	4930556H04Rik	1453543_at	4930556H04Rik
230867_at	COL6A6	238587_at	UBASH3B		1448091_at	D15Ertd50e	1435964_a_at	Taok3		210948_s_at	LEF1	239413_at	CEP152		1415716_a_at	Rps27rt///Rps27	1416183_a_at	Ldhb							1433408_a_at	Mcm10	1427094_at	Pole2		1442454_at	Top2a	1450787_at	Clcn5		1416250_at	Btg2	1416250_at	Btg2
228188_at	FOSL2	205533_s_at	CDH6		1422648_at	Slc7a2	1422331_at	Pou3f3		204351_at	S100P	210427_x_at	ANXA2		1450063_at	Fmn2	1428467_at	Tardbp							1447061_at	Hif3a	1429178_at	Tenm3		1448601_s_at	Msx1	1439019_at	Fras1		1430401_at	3110045C21Rik	1430401_at	3110045C21Rik
205029_s_at	FABP7	217276_x_at	SERHL2		1439261_x_at	Mitd1	1455474_at	Fam21		225712_at	GEMIN5	226121_at	DHRS13		1451071_a_at	Atp1a1	1415715_at	Tmem129							1438443_at	Zbtb20	1429372_at	Sox11		1420150_at	Spsb1	1450920_at	Ccnb2		1456652_at	Dtl	1456652_at	Dtl
213484_at		209016_s_at	KRT7		1419496_at	Slco1a6	1450042_at	Arx		223395_at	ABI3BP	225105_at	C12orf75		1423069_at	Dpm1///Adnp	1435716_x_at	Snurf///Snrpn							1449166_at	S100a14	1429326_at	Cenpl		1426673_at	Cdh3	1416091_at	Map4		1457343_at		1457343_at
206715_at	TFEC	213618_at	ARAP2		1419858_at		1425623_a_at	Cbs		231895_at	SASS6	218413_s_at	ZNF639		1426659_a_at	Rpl23a	1431008_at	H2-Q6///LOC68395							1418769_at	Myoz2	1421830_at	Ak4		1436898_at		1443526_at			1459401_at		1459401_at
1554309_at	EIF4G3	217687_at	ADCY2		1417411_at	Nap1l5	1455683_a_at	Tbc1d8		235700_at	CT45A1 /// CT45A2 /// CT45A3 /// CT45A4 /// CT45A5 /// CT45A6	1552740_at	C2orf15		1422325_at	Magea5	1422254_a_at	Dyrk1b							1434789_at	Depdc1b	1440865_at	Ifitm6		1449171_at	Ttk	1452203_at	Nabp1		1419031_at	Fads2	1419031_at	Fads2
231050_at	HRASLS5	207191_s_at	ISLR		1440499_at	D9Ertd26e	1425484_at	Tox		237477_at	PDCL2	227680_at	ZNF326		1449210_at	Igf2bp1	1455036_s_at	Ndufc2							1435135_at	Nceh1	1431317_at	2410018L13Rik		1417188_s_at	Ube2k	1445641_at			1434428_at	D330028D13Rik	1434428_at	D330028D13Rik
217404_s_at	COL2A1	216945_x_at	PASK		1452358_at	Rai2	1420076_at			201034_at	ADD3	241703_at	RUNDC3B		1418694_at	Kcmf1	1450338_x_at	Vmn2r-ps159							1427892_at	Myo1g	1453125_at	Sox11		1416825_at	Snta1	1416360_at	Snx18		1437302_at	Adrb2	1437302_at	Adrb2
204069_at	MEIS1	230075_at	RAB39B		1435611_x_at	Cela3b	1431741_a_at	Pdzd9		201752_s_at	ADD3	1559203_s_at	KRAS		1448654_at	Mtch2	1419498_at	Tmigd1							1417109_at	Tinagl1	1439006_x_at	Tmem255a		1438299_at	9230108I15Rik	1452073_at	Fam64a		1438055_at	Rarres1	1438055_at	Rarres1
203088_at	FBLN5	224374_s_at	EMILIN2		1449690_x_at		1424137_at	Gprin1		223016_x_at	ZRANB2	203527_s_at	APC		1435290_x_at	H2-Aa	1426910_at	Pawr							1427301_at	Cd48	1443579_s_at	LOC100505173///Deptor		1429427_s_at	Tcf7l2	1416558_at	Melk		1442604_at	Ercc6	1442604_at	Ercc6
205453_at	HOXB2	227233_at	TSPAN2		1422773_at	Myt1	1449127_at	Selplg		230793_at	LRRC16A	210394_x_at	SSX4 /// SSX4B		1417513_at	Evi5	1421097_at	Endog							1455983_at	Cdca2	1450112_a_at	Gas2		1428306_at	Ddit4	1451499_at	Cadps2		1420563_at	Gria3	1420563_at	Gria3
223278_at	GJB2	235803_at			1450824_at	Ptch1	1449598_at			222530_s_at	MKKS	223476_s_at	C12orf65		1437159_at	Tmppe	1420850_at	Crnkl1							1426210_x_at	Parp3	1451610_at	Cxcl17		1415945_at	Mcm5	1423174_a_at	Pard6b		1443604_at		1443604_at
219514_at	ANGPTL2	215303_at	DCLK1		1417769_at	Psmc6	1418658_at	Rmdn1		225562_at	RASA3	226122_at	PLEKHG1		1438557_x_at	Dnpep	1428870_at	Nolc1							1449347_a_at	Xlr4a///Xlr4c///Xlr4b	1455925_at	Prdm8		1435306_a_at	Kif11	1453226_at	Kif18b		1435621_at	Far2	1435621_at	Far2
206697_s_at	HP	219771_at	TBC1D8B		1451733_at	Gcnt2	1452095_a_at	Vimp		202897_at	SIRPA	210495_x_at	FN1		1450355_a_at	Capg	1435277_x_at	Nme1							1419135_at	Ltb	1426561_a_at	Npnt		1439191_at		1427034_at	Ace		1416166_a_at	Prdx4	1416166_a_at	Prdx4
1559477_s_at	MEIS1	239265_at	TMEM20		1419880_x_at		1417198_at	Wwc2		216992_s_at	GRM8	231474_at	C6orf221		1415835_at	Prl3b1	1450350_a_at	Jdp2							1417355_at	Peg3	1453321_at	Fndc1		1416700_at	Rnd3	1435126_at	Dusp15		1442071_at	Abce1	1442071_at	Abce1
214803_at	CDH6	219895_at	FAM70A		1454628_at	Iffo1	1448053_at			218320_s_at	NDUFB11	203976_s_at	CHAF1A		1448393_at	Cldn7	1418789_at	Sntg2							1455730_at	Dlgap5	1451821_a_at	Sp100		1430183_at	4833414E09Rik	1436892_at	Spred2		1440170_at	Ankrd10	1440170_at	Ankrd10
205206_at	KAL1	213894_at	THSD7A		1425417_x_at	Klra8	1449238_at	Psg16		225695_at	C2orf18	221936_x_at	MRPL41		1416881_at	Mcl1	1450744_at	Ell2							1434893_at	Atp1a2	1450533_a_at	Plagl1		1433914_at	Lipo1	1446331_at	Ptgfr		1427740_a_at	Gm12606	1427740_a_at	Gm12606
239543_s_at		228158_at	LOC645166 /// LOC654342		1421186_at	Ccr2	1422169_a_at	Bdnf		209072_at	MBP	203931_s_at	MRPL12		1455930_at		1436910_at	Rasal2							1451064_a_at	Psat1	1416178_a_at	Plekhb1		1428603_at	Gm16039///Glcci1	1426911_at	Dsc2		1452231_x_at	Mndal	1452231_x_at	Mndal
232313_at	TMEM132C	205500_at	C5		1454781_x_at	Commd9	1419299_at	2010012O05Rik		202598_at	S100A13	1557136_at	ATP13A4		1424698_s_at	Gca	1456390_at	Ppp2ca							1431717_at	Akap5	1447915_x_at	Tmem204		1451526_at	Arhgap12	1450344_a_at	Ptger3		1443144_at	Prkcb	1443144_at	Prkcb
214053_at	ERBB4	204415_at	IFI6		1419381_at	Terf2ip	1450238_at	Gcnt2		226614_s_at	FAM167A	1568682_a_at			1426402_at	Syncrip	1429981_a_at	Rimklb							1445452_at	Traf1	1423700_at	Rfc3		1435092_at	Arl4a	1458479_at	Smc2		1436324_at	Stard9	1436324_at	Stard9
214651_s_at	HOXA10 /// HOXA9	235613_at			1422878_at	Syt12	1419528_at	Sult2a2		223081_at	PHF23	206470_at	PLXNC1		1429597_at	Dppa4	1454785_at	Dusp11							1429499_at	Fbxo5	1455647_at	Ar		1416701_at	Rnd3	1417409_at	Jun		1422615_at	Map4k4	1422615_at	Map4k4
219825_at	CYP26B1	202765_s_at	FBN1		1451277_at	Zadh2	1451769_s_at	Pcdhac2Pcdhac1Pcdha8Pcdha2Pcdha12Pcdha3Pcdha9Pcdha1Pcdha10Pcdha11Pcdha5Pcdha7Pcdha6Pcdha4		223304_at	SLC37A3	213198_at	ACVR1B		1440221_at	AA408650	1425464_at	Gata6							1423174_a_at	Pard6b	1417404_at	Elovl6		1447734_x_at	Aldoa	1420931_at	Mapk8		1440038_at	B430007K19Rik /// LOC100504050	1440038_at	B430007K19Rik /// LOC100504050
204588_s_at	SLC7A7	229944_at	OPRK1		1434484_at	Wfdc21	1420287_at			214739_at	LRCH3	224912_at	TTC7A		1416890_at	Wdr74	1421268_at	Ugcg							1425854_x_at	LOC665506	1460318_at	Csrp3		1416382_at	Ctsc	1434208_at	Rnf169		1452402_at		1452402_at
242444_at	C1QTNF6	212070_at	GPR56		1450296_at	Klrb1a	1439809_at	Pramel7		222886_at	NSUN3	40465_at	DDX23		1420191_s_at	Tmem191c	1419504_at	Mogat1							1436197_at	Cdc42bpg	1449431_at	Trpc6		1433648_at	Spag9	1424148_a_at	Stap2		1435287_at	Add2	1435287_at	Add2
213416_at	ITGA4	231735_s_at	MALAT1		1427292_at	Iglv1	1421723_at	Pcdhb18		207279_s_at	NEBL	204201_s_at	PTPN13		1436995_a_at	Rpl26	1417428_at	Gng3							1450886_at	Gsg2	1422324_a_at	Pthlh		1434315_at	Nipal3	1457508_at	C430003N24Rik		1436704_x_at	Mthfd1	1436704_x_at	Mthfd1
203000_at	STMN2	223749_at	C1QTNF2		1420026_at	Aak1	1448962_at	Myh11		219578_s_at	CPEB1	235363_at			1438843_x_at	Mtch2	1423235_at	Ap3b1							1420484_a_at	Vtn	1457374_at	Nedd4l		1426294_at	Hapln1	1457066_at	Abcc8		1424127_at	Eya2	1424127_at	Eya2
206343_s_at	NRG1	203129_s_at	KIF5C		1449175_at	Gpr65	1421644_at	Slfn3		202254_at	SIPA1L1	41160_at	MBD3		1424545_at	BC003965	1451731_at	Abca3							1450185_a_at	Kcnj15	1448613_at	Ecm1		1420836_at	Slc25a30	1442348_at	Katnal1		1419103_a_at	Abhd6	1419103_a_at	Abhd6
214954_at	SUSD5	223204_at	FAM198B		1450573_at	Amh	1448117_at	Kitl		229889_at	C17orf76	221899_at	N4BP2L2		1449327_at	1600015I10Rik	1424105_a_at	Pttg1							1417162_at	Tmbim1	1438555_x_at	Muc4		1441819_x_at	Timm50	1417541_at	Hells		1425408_a_at	2610034M16Rik	1425408_a_at	2610034M16Rik
1556029_s_at	NMNAT2	219209_at	IFIH1		1419473_a_at	Cck	1450437_a_at	Ncam1		221528_s_at	ELMO2	209593_s_at	TOR1B		1423471_at	Ptbp2	1424533_a_at	Ccdc137							1457140_s_at	Rassf10	1455852_at	Nsl1		1434390_at	AI503316	1418030_at	Slco3a1		1445922_at		1445922_at
235385_at	2001-03-01	240624_x_at	LOC100129463		1418498_at	Fgf13	1434386_at	Atp2c1		214124_x_at	FGFR1OP	227140_at	INHBA		1426643_at	Elp3	1422704_at	Gyk							1425107_a_at	Lifr	1421395_at	Zik1		1436678_at	Sgcb	1422910_s_at	Smc6		1442347_at	Lrp8	1442347_at	Lrp8
235570_at	RBMS3	220108_at	GNA14		1431830_at	Zfp329	1451414_at	Nop16		225998_at	GAB1	243647_at			1451436_at	Sbno1	1449825_at	Actrt1							1416135_at	Apex1	1422252_a_at	Cdc25c		1415897_a_at	Mgst1	1436808_x_at	Mcm5		1420930_s_at	Ctnnal1	1420930_s_at	Ctnnal1
1568574_x_at	SPP1	202112_at	VWF		1425102_a_at	Ace2	1420654_a_at	Gbe1		207737_at		214455_at	HIST1H2BC		1419091_a_at	Anxa2	1439251_at	Idua							1431079_at	C1qtnf2	1438434_at	Arhgap11a		1416444_at	Elovl2	1457358_at			1428860_at	4930572J05Rik	1428860_at	4930572J05Rik
217553_at	MGC87042	227032_at	PLXNA2		1435496_at	Fam213a	1425744_a_at	Mgat5		201824_at	RNF14	201880_at	ARIH1		1435530_at	Camsap1	1416330_at	Cd81							1424144_at	Cdt1	1426858_at	Inhbb		1456116_at	Ctnnd2	1426048_s_at	Tfap2a		1444295_at	Neo1	1444295_at	Neo1
206224_at	CST1	206654_s_at	POLR3G		1418731_at	Rlim	1451636_at	Ankrd33		228164_at	AP4E1	222457_s_at	LIMA1		1448150_at	Nup62	1450221_at	4933417A18Rik							1417701_at	Ppp1r14c	1459258_at			1449154_at	Col11a1	1446071_at	Steap2		1452606_at	Mnd1	1452606_at	Mnd1
201012_at	ANXA1	211766_s_at	PNLIPRP2		1422755_at	Btk	1425772_at	Col4a4		216442_x_at	FN1	213063_at	ZC3H14		1455777_x_at	Hsd17b4	1419963_at	Deptor							1454011_a_at	Rpa2	1424718_at	Mapt		1445693_at	Araf	1438307_at	Hmgb2		1449455_at	Hck	1449455_at	Hck
235247_at		206130_s_at	ASGR2		1436272_at	Rab3gap2	1437810_a_at	Hbb-bh1		213894_at	THSD7A	225368_at	HIPK2		1416519_at	Rpl36	1416738_at	Brap							1422580_at	Myl4	1458439_a_at	Dzip3		1444295_at	Neo1	1430128_a_at	Reep6		1451655_at	Slfn8	1451655_at	Slfn8
1554530_at	VSTM2A	224917_at	MIR21		1421371_at		1448930_at	3010026O09Rik		227109_at	CYP2R1	1552760_at	HDAC9		1418905_at	Nubp1	1455776_x_at	Bola2							1418162_at	Tlr4	1427367_at	Cracr2b		1448162_at	Vcam1	1417168_a_at	Usp2		1458525_at		1458525_at
229529_at	TCF21	235629_at			1418173_at	Krt25	1422562_at	Rrad		213135_at	TIAM1	223453_s_at	ATL3		1425228_a_at	Dguok	1434278_at	Mtm1							1443946_s_at	AU040972	1434115_at	Cdh13		1451212_at	Cep85	1431050_at	Rps6ka5		1445995_at	Cdc25a	1445995_at	Cdc25a
204513_s_at	ELMO1	210073_at	ST8SIA1		1456269_at	Pramel6	1424125_at	Kcnk13		218371_s_at	PSPC1	226572_at	SOCS7		1438116_x_at	Slc9a3r1	1449505_at	Kpna1							1419467_at	Clec14a	1435415_x_at	Marcksl1		1451762_a_at	Kif1b	1423813_at	Kif22		1452397_at	2810474O19Rik	1452397_at	2810474O19Rik
205680_at	MMP10	219511_s_at	SNCAIP		1428346_at	Trafd1	1418095_at	Smpx		1563849_at	SH2D4B	214022_s_at	IFITM1		1418419_at	Fbxl20	1417644_at	Sspn							1442752_at		1458667_at	Ninl		1415874_at	Spry1	1422929_s_at	Atoh7		1455322_at	Ttc21b	1455322_at	Ttc21b
209990_s_at	GABBR2	210511_s_at	INHBA		1418499_a_at	Kcne3	1420433_at	Taf7l		239413_at	CEP152	209357_at	CITED2		1438001_x_at	Reep5	1456003_a_at	Slc1a4							1427630_x_at	Ceacam1	1418752_at	Aldh3a1		1450699_at	Selenbp1	1452249_at	Prickle1		1443602_at		1443602_at
228742_at		1554629_at	EPHA7		1419549_at	Arg1	1421517_at	St6galnac1		210427_x_at	ANXA2	212533_at	WEE1		1418390_at	Phf21a	1415936_at	Bcar3							1427263_at	Xist	1451884_a_at	Lsm2		1441438_at	Gpc6	1455602_x_at	Kansl1l		1448605_at	Rhoc	1448605_at	Rhoc
236901_at		235023_at	VPS13C		1424604_s_at	Sumf1	1426639_a_at	Tcf7l2		226121_at	DHRS13	200045_at	ABCF1		1426819_at	Hipk3	1419558_at	Mdm4							1451105_at	Vash2	1444583_at	Nasp		1455913_x_at	Ttr	1458179_at			1450062_a_at	Maged1	1450062_a_at	Maged1
238546_at	SLC8A1	200795_at	SPARCL1		1452074_at	Tmem135	1423433_at	Trove2		225105_at	C12orf75	202286_s_at	TACSTD2		1427218_at	Klhl11	1440831_at	Bach1							1436698_x_at	Tmem204	1440266_at	5830428M24Rik		1436546_at	Lix1l	1436051_at	Myo5a		1416666_at	Serpine2	1416666_at	Serpine2
211685_s_at	NCALD	1554504_at	NAALAD2		1425217_a_at	Synj2	1425500_x_at			218413_s_at	ZNF639	222637_at	COMMD10		1419260_a_at	Snrpb	1452864_at	Med12l							1435773_at	Parpbp	1436654_at	Gen1		1433508_at	Klf6	1444372_at			1442862_at		1442862_at
205499_at	SRPX2	209841_s_at	LRRN3		1419081_at	Atg10	1426197_at			1552740_at	C2orf15	203946_s_at	ARG2		1420745_a_at	Ccndbp1	1452035_at	Col4a1							1441218_at	Ttc21a	1458943_at			1415964_at	Scd1	1428355_at	Osbp2		1447402_at		1447402_at
210302_s_at	MAB21L2	1569607_s_at	ANKRD20A1 /// ANKRD20A2 /// ANKRD20A3 /// ANKRD20A4 /// C21orf81 /// LOC100132733 /// LOC284232		1450584_at	Hoxd11	1428048_at	LOC269472		91580_at	LRTM1	233576_at	HMGCLL1		1449701_at	Etf1	1460565_at	Slc41a1							1419468_at	Clec14a	1456984_at	Scml2		1441253_at		1457445_at	Trps1		1416576_at	Socs3	1416576_at	Socs3
213629_x_at	MT1F	208581_x_at	MT1X		1422939_at	Serpinb3bSerpinb3c	1449319_at	Rspo1		227680_at	ZNF326	225423_x_at	MRPL41		1449524_at	Eda	1434108_at	Fbxo11							1427044_a_at	Amph	1447264_at	Rab11fip1		1436202_at	Malat1	1422462_at	Ube2t		1419402_at	Mns1	1419402_at	Mns1
235795_at	PAX6	203083_at	THBS2		1450270_at	Pcdhb11	1423420_at	Adrb1		241703_at	RUNDC3B	216080_s_at	FADS3		1435089_at	2010111I01Rik	1450627_at	Ank							1452534_a_at	Hmgb2	1435892_at	Asxl3		1451117_a_at	Tom1l1	1416183_a_at	Ldhb		1439274_at	Prune2	1439274_at	Prune2
230097_at		1560250_s_at	LOC284242		1455151_at	Akap9	1417905_at	Prl7a2		1559203_s_at	KRAS	225767_at	LOC284801		1448210_at	Rab1	1416181_at	Mesdc2							1422478_a_at	Acss2	1436895_at	Arap2		1426237_at	Sp2	1425747_at	Dock5		1422533_at	Cyp51	1422533_at	Cyp51
235004_at	RBM24	207723_s_at	KLRC3		1422346_at	Nkx2-1	1427624_s_at	IltifbIl22		203527_s_at	APC	235938_at			1420454_at	Rai1	1418902_at	Chid1							1447301_at	Akap5	1425644_at	Lepr		1460126_at		1415804_at	Cx3cl1		1457139_at	Auts2	1457139_at	Auts2
225207_at	PDK4	209325_s_at	RGS16		1422257_s_at	Cyp2b10	1431326_a_at	Tmod2		210394_x_at	SSX4 /// SSX4B	200800_s_at	HSPA1A /// HSPA1B		1436722_a_at	Actb	1423650_at	Rnf26							1416617_at	Acss1	1451577_at	Zbtb20		1440690_at		1428221_at	Klhdc8b		1440721_at	5930433N17Rik	1440721_at	5930433N17Rik
211427_s_at	KCNJ13	209458_x_at	HBA1 /// HBA2		1448047_at		1450159_at	Rem1		223476_s_at	C12orf65	1558333_at	C22orf15		1452007_at	Vamp7	1437289_at	Impad1							1418539_a_at	Ptpre	1422128_at	Rpl14		1442223_at	Enah	1439695_a_at	Kif20b		1437554_at	Plec	1437554_at	Plec
205489_at	CRYM	221840_at	PTPRE		1451612_at	Mt1	1419908_at	Fcrla		226122_at	PLEKHG1	1560031_at	FRMD4A		1416684_at	Fbl	1416861_at	Stam							1422975_at	Mme	1430228_at	Dtl		1421916_at	Pdgfra	1418533_s_at	Fzd2		1428157_at	Gng2	1428157_at	Gng2
219911_s_at	SLCO4A1	235279_at			1419859_at		1417318_at	Brinp1		210495_x_at	FN1	203532_x_at	CUL5		1427771_x_at	Itgb1	1425037_at	Fgd4							1457589_at	Fat3	1444257_at	Prr11		1428922_at	Tril	1434767_at	Mis18bp1		1434025_at		1434025_at
205357_s_at	AGTR1	214396_s_at	MBD2		1426076_at	Cdc27	1425130_a_at	Ptpn5		231474_at	C6orf221	207545_s_at	NUMB		1417053_at	Phb	1448760_at	Zfp68							1439610_at	Rab27b	1417141_at	Igtp		1448660_at	Arhgdig	1440260_at	Ccdc58		1419300_at	Flt1	1419300_at	Flt1
213479_at	NPTX2	206299_at	FAM155B		1424677_at	Cyp2j9	1450587_at	H2-M10.1		203976_s_at	CHAF1A	1555471_a_at	FMN2		1424820_a_at	Ndfip1	1429999_at	Tlk2							1425471_x_at		1421612_a_at	H2afy2///H2afy3		1428837_at	Klhl14	1422198_a_at	Shmt1		1433028_at	4833411I10Rik	1433028_at	4833411I10Rik
217574_at	CDH8	208358_s_at	UGT8		1417835_at	Mug1	1452135_at	Gpx6		221936_x_at	MRPL41	200953_s_at	CCND2		1420373_at	Foxj2	1448477_at	Chst12							1452382_at	Dnm3os	1456251_x_at	Tspo		1439059_at	Fam199x	1416043_at	Nasp		1431659_at	Tmem86b	1431659_at	Tmem86b
223571_at	C1QTNF6	224565_at	NEAT1		1448541_at	Klc1	1449434_at	Car3		203931_s_at	MRPL12	244660_at	ELAVL1		1449981_a_at	Nat2	1424508_at	Ttc5							1434292_at	Snhg11	1435085_at	Crebl2		1427349_x_at	Zfp931	1457760_at	A930004J17Rik		1444330_at	D2Ertd173e	1444330_at	D2Ertd173e
209368_at	EPHX2	238850_at	LOC645323		1449166_at	S100a14	1442974_at	D6Ertd160e		1557136_at	ATP13A4	204030_s_at	IQCJ-SCHIP1 /// SCHIP1		1455976_x_at	Dbi	1419879_s_at	Trim25							1429123_at	Rab27a	1419270_a_at	Dut		1453053_at	Cenpw	1456764_at	Slc35f3		1453520_at	Ttc21b	1453520_at	Ttc21b
209840_s_at	LRRN3	206309_at	LECT1		1417496_at	Cp	1422150_at	Hmx3		1568682_a_at		213287_s_at	KRT10		1420302_at	AA414903	1453839_a_at	Pi16							1422567_at	Fam129a	1451348_at	Deptor		1449465_at	Reln	1436438_s_at	Dcaf5		1431440_at	Pole2	1431440_at	Pole2
206533_at	CHRNA5	207996_s_at	C18orf1		1449583_at	Pcdhb20	1421595_at	Fam184b		211441_x_at	CYP3A43	231481_at	CCNB3		1438163_x_at	Rhbdd2	1425745_a_at	Tacc2							1457945_at		1458453_at	Lmo7		AFFX-BioDn-3_at		1441869_x_at			1417331_a_at	Arl6	1417331_a_at	Arl6
219750_at	TMEM144	201801_s_at	SLC29A1		1419372_at	Gosr2	1439458_x_at	Ceacam11		206470_at	PLXNC1	205738_s_at	FABP3		1455089_at	Gng12	1416010_a_at	Ehd1							1423856_at	Popdc3	1458683_at	Sirpb1a		1426856_at	Hsdl2	1422975_at	Mme		1457313_at	Ocrl	1457313_at	Ocrl
240898_at	SPAG16	203872_at	ACTA1		1438825_at	Calm3	1422867_at	Gzmg		213198_at	ACVR1B	225273_at	WWC3		1425575_at	Epha3	1423404_at	Gkn1							1429524_at	Myo1f	1434877_at	Nptx1		1436127_at	Crhbp	1428126_a_at	Atxn7l3b		1427893_a_at	Pmvk	1427893_a_at	Pmvk
219412_at	RAB38	227467_at	RDH10		1421493_a_at	Rgs20	1418547_at	Tfpi2		224912_at	TTC7A	240304_s_at	TMC5		1460329_at	B4galt6	1423040_at	Bzw1							1425102_a_at	Ace2	1435826_at	Rad18		1429499_at	Fbxo5	1454903_at	Ngfr		1417823_at	Gcat	1417823_at	Gcat
203661_s_at	TMOD1	205113_at	NEFM		1417495_x_at	Cp	1418163_at	Tlr4		40465_at	DDX23	226557_at	TTC5		1438161_s_at	Rfc4	1456377_x_at	Limd2							1455136_at	Atp1a2	1447475_at	Fam189a2		1448136_at	Enpp2	1427539_a_at	Zwint		1445133_at		1445133_at
229285_at	RNASEL	203413_at	NELL2		1419554_at	Cd47	1419709_at	Stfa3		204201_s_at	PTPN13	1561592_at			1453037_at		1416477_at	Ube2d2a							1447340_at		1430286_s_at	Gm14057///Ppp1r14c		1452918_at	Fam204a	1441657_at			1451567_a_at	Ifi203 /// LOC100044071	1451567_a_at	Ifi203 /// LOC100044071
215446_s_at	LOX	220974_x_at	SFXN3		1418674_at	Osmr	1434323_at	Eif3h		235363_at		206542_s_at	SMARCA2		1456516_x_at	Uap1	1421325_at	Pla2g2f							1446424_at	Dnah12	1422084_at	Bmx		1438473_at	Arl15	1435888_at	Egfr		1440011_at		1440011_at
236782_at	SAMD3	202965_s_at	CAPN6		1451659_at	Fgd4	1458196_at			41160_at	MBD3	223068_at	EML4		1422591_at	Tceb3	1435006_s_at	Abcb7							1457429_s_at	Sbspon	1417273_at	Pdk4		1433827_at	Atp8a1	1434437_x_at	Rrm2		1445277_at		1445277_at
209835_x_at	CD44	47550_at	LZTS1		1416708_a_at	Gramd1a	1422473_at	Pde4b		221899_at	N4BP2L2	229099_at	C11orf83		1423401_at	Etv6	1420532_at	Magi2							1416859_at	Fkbp3	1430612_at	Mcemp1		1452287_at	Msi1	1422734_a_at	Myb		1428750_at	Cdc42ep2	1428750_at	Cdc42ep2
235368_at	ADAMTS5	204712_at	WIF1		1448290_at	Reg3b	1418195_at	Galnt10		209593_s_at	TOR1B	237934_at			1452843_at	Il6st	1435742_at	Smek1							1419811_at	Adcy9	1451190_a_at	Sbk1		1416147_at	Hspa4	1453009_at	Cpm		1422677_at	Dgat2	1422677_at	Dgat2
205754_at	F2	230784_at	PRAC		1427621_at		1435780_at	Psd		227140_at	INHBA	1558905_at			1438418_at	Ap5m1	1450721_at	Acp1							1456069_at	Dtna	1451869_at	Abca3		1451991_at	Epha7	1457632_s_at	Meis2		1441212_at	Fam92a	1441212_at	Fam92a
227629_at	PRLR	232336_at	ZSWIM5		1418957_at	Stac	1448011_at	Vps13c		243647_at		204844_at	ENPEP		1423946_at	Pdlim2	1419184_a_at	Fhl2							1460713_at	Dnph1	1426774_at	Parp12		1441266_at	Strn3	1434856_at	Ankrd44		1435554_at	Tmcc3	1435554_at	Tmcc3
225299_at	MYO5B	204124_at	SLC34A2		1449286_at	Ntng1	1418571_at	Tnfrsf12a		214455_at	HIST1H2BC	208300_at	PTPRH		1417156_at	Krt19	1434897_a_at	Slc25a4							1426772_x_at	LOC665506///Trbv1///LOC381765///Tcrb-J	1438868_at	Phf11d		1451128_s_at	Kif22	1437703_at	Fbxw22		1460592_at	Epb4.1l1	1460592_at	Epb4.1l1
210875_s_at	ZEB1	223885_at	CALN1		1453946_a_at	Sdccag8	1424357_at	Tmem45b		201880_at	ARIH1	44696_at	TBC1D13		1420719_at	Tex15	1438365_x_at	Laptm4b							1452332_at	Ccdc85a	1455180_at	Myzap		1434298_at	Zeb2	1430143_at	4930426D05Rik		1431886_at	Ern1	1431886_at	Ern1
215599_at	GUSBP3	232668_at			1436655_at	Lonp2	1425109_at	Slc44a3		222457_s_at	LIMA1	206546_at	SYCP2		1416632_at	Me1	1417926_at	Ncapg2							1460403_at	Psip1	1452298_a_at	Myo5b		1430585_at	5930436O19Rik	1440841_at			1430135_at	Dnase2a	1430135_at	Dnase2a
206025_s_at	TNFAIP6	243521_at	ZXDA		1435946_at	Sepsecs	1420168_at	AA517841		213063_at	ZC3H14	204346_s_at	RASSF1		1419548_at	Kpna1	1451631_at	Rprd1a							1429727_at	Slc16a9	1419627_s_at	Clec4n		1423221_at	Tubb4a	1429660_s_at	Smc2		1418626_a_at	Clu	1418626_a_at	Clu
65718_at	GPR124	204519_s_at	PLLP		1452326_at	Atp2c2	1420398_at	Rgs18		225368_at	HIPK2	201244_s_at	RAF1		1438360_x_at	Slc25a5	1452049_at	Rpl7l1							1416051_at	C2	1422663_at	Orc1		1444668_at	Astx	1455420_at	Rad23b		1441683_at		1441683_at
204422_s_at	FGF2	210738_s_at	SLC4A4		1416232_at	Olig2	1416930_at	Ly6d		1552760_at	HDAC9	206104_at	ISL1		1425377_at	Wnt1	1449424_at	Plek2							1450986_at	Nop58	1425221_at	Agr3		1438528_at		1456386_at	Rbm39		1444426_at	Cass4	1444426_at	Cass4
1566551_at		218574_s_at	LMCD1		1427301_at	Cd48	1422020_at	Spry4		223453_s_at	ATL3	215970_at	LOC100130331		1460541_at	Slc7a6	1450685_at	Arpp19							1455834_x_at	Tacc3	1457780_at	Stx11		1424573_at	Tmed5	1424356_a_at	Metrnl		1445199_at		1445199_at
231192_at	LPAR3	205523_at	HAPLN1		1433804_at	Jak1	1436863_at	1700010I14Rik		226572_at	SOCS7	219295_s_at	PCOLCE2		1418109_at	Gspt2	1423895_a_at	Celf2							1455137_at	Rapgef5	1416322_at	Prelp		1425396_a_at	Lck	1422535_at	Ccne2		1458151_at	4833444G19Rik	1458151_at	4833444G19Rik
213139_at	SNAI2	223744_s_at	SIAE		1423602_at	Traf1	1427406_at	Trip11		214022_s_at	IFITM1	221564_at	PRMT2		1416981_at	Foxo1	1423286_at	Cbln1							1426580_at	Plk4	1443437_at			1425681_a_at	Prnd	1448562_at	Upp1		1444091_a_at	6430571L13Rik	1444091_a_at	6430571L13Rik
219872_at	FAM198B	207404_s_at	HTR1E		1450547_x_at	Usp-psUsp17ldUsp17lc	1448254_at	Ptn		209357_at	CITED2	219433_at	BCOR		1427820_at		1417810_a_at	Pacsin2///Kcnb1							1434279_at		1419798_at	Rab26os		1424076_at	Gdpd1	1449084_s_at	Sh3d19		1418026_at	Exo1	1418026_at	Exo1
223159_s_at	NEK6	218980_at	FHOD3		1435840_x_at	BC147527	1420069_at			212533_at	WEE1	224696_s_at	DCAF5		1417230_at	Ralgps2	1417937_at	Dact1							1435627_x_at	Marcksl1	1429831_at	Pik3ap1		1441298_at		1418264_at	Cenpk		1416066_at	Cd9	1416066_at	Cd9
223392_s_at	TSHZ3	239580_at	GUCY1A3		1454954_at	Wdr61	1418393_a_at	Itga7		200045_at	ABCF1	225751_at	RBM17		1417616_at	St6galnac2	1426253_at	Pacrgl							1417872_at	Fhl1	1451021_a_at	Klf5		1456266_at		1434150_a_at	Mettl7a2///Higd1c///Mettl7a1		1434141_at	Gucy1a3	1434141_at	Gucy1a3
228017_s_at	NKAIN4	209470_s_at	GPM6A		1449564_at	Tpsg1	1425165_at	Gzmn		202286_s_at	TACSTD2	225786_at	NCRNA00201		1418658_at	Rmdn1	1437226_x_at	Marcksl1							1427932_s_at	E430024C06Rik///A130040M12Rik///1200015M12Rik///1200003I10Rik	1460314_s_at	Hist1h3a///Hist2h3b///Hist1h3i///Hist1h3h///Hist1h3e///Hist1h3b///Hist1h3d///Hist1h3c///Hist1h3f///Hist1h3g///Hist2h3c2///Hist2h3c1		1434776_at	Sema5a	1434451_at			1435286_at	Epha5	1435286_at	Epha5
213148_at	C2orf72	238013_at	PLEKHA2		1417759_at	Pfpl	1438248_at	Pcsk5		222637_at	COMMD10	217776_at	RDH11		1450004_at	Tslp	1419284_at	Cyhr1							1419477_at	Clec2d	1427201_at	Mustn1		1437347_at	Ednrb	1439555_at	Rlf		1420687_at	4932438H23Rik	1420687_at	4932438H23Rik
233442_at		235236_at	LOC100507248		1451263_a_at	Fabp4	1420605_at	Mtag2		203946_s_at	ARG2	227471_at	HACE1		1452644_at	Mbd3l2	1456228_x_at	Mbp							1448395_at	Sfrp1	1457670_s_at	Lmna		1443111_at	Plekha1	1431430_s_at	Trim59		1442594_at	Ttk	1442594_at	Ttk
219926_at	POPDC3	203845_at	KAT2B		1422908_at	Atp1b4	1438023_at	Spata6		233576_at	HMGCLL1	209486_at	UTP3		1430542_a_at	Slc25a5	1433784_at	Zfp871							1443698_at	Xaf1	1416295_a_at	Il2rg		1452315_at	Kif11	1418367_x_at	Hist2h2aa2///Hist2h2ac///Hist2h2aa1///Hist2h3c1		1456226_x_at	Ddr1	1456226_x_at	Ddr1
223468_s_at	RGMA	207936_x_at	RFPL3		1420202_at		1420406_at	Peg12		225423_x_at	MRPL41	1554242_a_at	COCH		1427285_s_at	Malat1	1452753_at	Foxk2							1429722_at	Zbtb4	1440108_at	Foxp2		1442270_at		1448250_at	Clmp		1436473_at	Zfp248	1436473_at	Zfp248
205885_s_at	ITGA4	217080_s_at	HOMER2		1459021_at	Rabepk	1426267_at	Zbtb8os		216080_s_at	FADS3	223368_s_at	METTL11A		1434386_at	Atp2c1	1448791_at	Snx5							1451204_at	Scara5	1436115_at	Gm266		1416441_at	Cpq	1460086_at	Rc3h2		1431724_a_at	P2ry12	1431724_a_at	P2ry12
230109_at	PDE7B	213566_at	RNASE6		1432479_at	Spn-ps	1420574_at	Tex43		225767_at	LOC284801	221980_at	EMILIN2		1456086_x_at	Pqbp1	1426733_at	Itpk1							1434025_at		1443772_at	Dzip1		1443771_x_at	Smad7	1418617_x_at	Clgn		1441445_at	Per3	1441445_at	Per3
204802_at	RRAD	242708_at			1451370_at	Ccdc107	1418808_at	Rdh5		235938_at		205928_at	ZNF443		1427091_at	Znfx1	1421122_at	Cbll1							1421633_a_at	Hapln1	1420760_s_at	Ndrg1		1431320_a_at	Myo5a	1429775_a_at	Gpr137b-ps///Gpr137b		1456789_at	Zfp462	1456789_at	Zfp462
1553645_at	CCDC141	217284_x_at	SERHL2		1421348_a_at	Cend1	1435371_x_at	Ces1d		203108_at	GPRC5A	212005_at	C1orf144		1456195_x_at	Itgb5	1424092_at	Epb4.1							1454159_a_at	Igfbp2	1439128_at	Zbtb20		1416359_at	Snx18	1423978_at	Sbk1		1443708_at	BC068281	1443708_at	BC068281
210602_s_at	CDH6	204338_s_at	RGS4		1416919_a_at	Nphp1	1420534_at	Gucy1a3		200800_s_at	HSPA1A /// HSPA1B	228855_at	NUDT7		1436953_at	Wipf1	1422937_at	Fzd5							1452098_at	Chtf18	1437218_at	Fn1		1436746_at	Wnk1	1424991_s_at	Tyms-ps///Tyms		1458630_at		1458630_at
227838_at	UNC5C	1562169_at			1422357_at	Magea6	1460042_at	Slc23a3		234795_at		216236_s_at	SLC2A14 /// SLC2A3		1433645_at	Slc44a1	1419565_a_at	Zfx							1416746_at	H2afx	1428977_at	Chst8		1449052_a_at	Dnmt3b	1418078_at	Psme3		1435585_at	Tceal7	1435585_at	Tceal7
39249_at	AQP3	204995_at	CDK5R1		1421021_at	Aebp2	1456461_at	Ewsr1		1558333_at	C22orf15	227186_s_at	MRPL41		1417818_at	Wwtr1	1418890_a_at	Rab3d							1422123_s_at	Ceacam2///Ceacam1	1428660_s_at	Tor3a		1449373_at	Dnajc3	1457410_at	Arhgap5		1426050_at	Bcl2l1	1426050_at	Bcl2l1
220658_s_at	ARNTL2	238029_s_at	SLC16A14		1424603_at	Sumf1	1451507_at	Mef2c		1560031_at	FRMD4A	203081_at	CTNNBIP1		1426334_a_at	Bcl2l11	1422910_s_at	Smc6							1436528_at	Kazald1	1429768_at	Dtna		1421239_at	Il6st	1416674_at	Ptpru		1435644_at	Sh3pxd2b	1435644_at	Sh3pxd2b
214389_at	SLC5A12	224444_s_at	C1orf97		1430676_at	Col19a1	1421000_at	Cnot4		203532_x_at	CUL5	222750_s_at	SRD5A3		1448403_at	Lars	1423081_a_at	Tomm20							1420707_a_at	Traip	1444480_at	Prkag3		1421144_at	Rpgrip1	1440344_at	Snord89		1452731_x_at	ENSMUSG00000068790 /// Gm10128 /// Gm2897 /// Gm3002 /// Gm3373 /// Gm3558 /// Gm3696 /// Gm8348	1452731_x_at	ENSMUSG00000068790 /// Gm10128 /// Gm2897 /// Gm3002 /// Gm3373 /// Gm3558 /// Gm3696 /// Gm8348
217165_x_at	MT1F	206801_at	NPPB		1451547_at	Iyd	1418992_at	F10		207545_s_at	NUMB	218239_s_at	GTPBP4		1418780_at	Cyp39a1	1432091_a_at	Sgsm3							1429726_at	Slc16a9	1449580_s_at	H2-DMb2///H2-DMb1		1435632_at	Nufip2	1434763_at	Orai2		1417876_at	Fcgr1	1417876_at	Fcgr1
240456_at	ANKRD55	227399_at	VGLL3		1456459_x_at	Ccdc53	1426484_at	Ubxn4		1555471_a_at	FMN2	221123_x_at	ZNF395		1417346_at	Pycard	1437718_x_at	Fmod							1427996_at	BC028528	1416271_at	Perp		1435480_at	Braf	1442786_s_at	Rufy3		1426852_x_at	Nov	1426852_x_at	Nov
204337_at	RGS4	219993_at	SOX17		1420786_a_at	Rbmy	1418673_at	Snai2		200953_s_at	CCND2	201120_s_at	PGRMC1		1429388_at	Nanog	1449579_at	Sh3yl1							1458531_at	D6Ertd588e	1431768_a_at	Prmt3		1426088_at	Gm4076///ND5	1451597_at	Tmprss11d		1441885_s_at		1441885_s_at
235606_at	LOC344595	209955_s_at	FAP		1449685_s_at	Oxsm	1420224_at			244660_at	ELAVL1	227516_at	SF3A1		1416088_a_at	Rps15	1455482_at	Ap2a2							1427498_a_at	Spag5	1419086_at	Fgfbp1		1436755_at	Itih5	1453269_at	Unc5b		1430878_at	2210406H18Rik	1430878_at	2210406H18Rik
228360_at	LYPD6B	204018_x_at	HBA1 /// HBA2		1427020_at	Scara3	1448081_at	Colq		204030_s_at	IQCJ-SCHIP1 /// SCHIP1	208760_at	UBE2I		1416486_at	Aimp1	1436588_at	Rttn							1449229_a_at	Cdkl2	1441799_at	6030422H21Rik		1418429_at	Kif5b	1438127_at	LOC552906		1429169_at	Rbm3	1429169_at	Rbm3
200974_at	ACTA2	241873_at			1427264_at	Crygb	1438184_a_at	Ankef1		213287_s_at	KRT10	206348_s_at	PDK3		1419975_at	Scp2	1425484_at	Tox							1426278_at	Ifi27l2a	1437870_at	Slco4c1		1436942_at	A930035D04Rik	1437531_at	Trpm1		1426334_a_at	Bcl2l11	1426334_a_at	Bcl2l11
239466_at	LOC344595	209847_at	CDH17		1437016_x_at	Rap2c	1450770_at	3632451O06Rik		231481_at	CCNB3	1556554_at	TRIM50		1454802_x_at	Arih2	1424922_a_at	Brd4							1420993_at	B3gnt5	1449286_at	Ntng1		1457027_at	Dhtkd1	1437251_at	Cdca2		1442293_at	Helz	1442293_at	Helz
232000_at	TTC39B	1552378_s_at	RDH10		1450516_a_at	Rab17	1427817_at	Env		205738_s_at	FABP3	222656_at	UBE2W		1438934_x_at	Sema4a	1449236_at	Dll3							1449475_at	Atp12a	1430617_at	Oip5		1446571_at		1454800_at	Morn2		1425412_at	Nlrp3	1425412_at	Nlrp3
202712_s_at	CKMT1A /// CKMT1B	232395_x_at	AGBL3		1455828_at	Gprin1	1437233_x_at	Pithd1		225273_at	WWC3	219281_at	MSRA		1437074_at	Snx5	1448573_a_at	Ceacam10							1449082_at	Mfap5	1457446_at	Opcml		1427262_at	Xist	1457626_at	D3Wsu106e		1439327_at	Ccbe1	1439327_at	Ccbe1
1564413_at	FLJ36116	215145_s_at	CNTNAP2		1437867_at		1425766_x_at			240304_s_at	TMC5	241766_at	LOC100509303 /// LOC100510086		1455741_a_at	Ece1	1418215_at	Mep1b							1433732_x_at	Igf2bp3	1428955_x_at	Slc9a3r2		1421152_a_at	Gnao1	1450556_at	Sptb		1443623_a_at		1443623_a_at
214971_s_at	ST6GAL1	209293_x_at	ID4		1452142_at	Slc6a1	1421297_a_at	Cacna1c		226557_at	TTC5	209914_s_at	NRXN1		1438274_at	Ikzf4	1460004_x_at	Stx6							1460674_at	Paqr7	1421425_a_at	Rcan2		1458560_at	Aspm	1432850_at	5430434G16Rik		1428988_at	Abcc3	1428988_at	Abcc3
204702_s_at	NFE2L3	209908_s_at	TGFB2		1438845_at	Ip6k1	1434034_at	Cerk		1561592_at		202197_at	MTMR3		1437846_x_at	Bace2	1422569_at	Yy1							1422198_a_at	Shmt1	1427446_s_at	Ttn		1429478_at	Bora	1460006_at	Zfhx3		1455913_x_at	Ttr	1455913_x_at	Ttr
232656_at		240165_at			1419386_at	Muc13	1452029_a_at	Purg		206542_s_at	SMARCA2	202437_s_at	CYP1B1		1452387_a_at	Amotl2	1459986_a_at	Rps17							1420697_at	Slc15a3	1427541_x_at	Hmmr		1436731_at	Zfp385b	1459749_s_at	Fat4		1439929_at		1439929_at
226279_at	PRSS23	202023_at	EFNA1		1421213_at	Edaradd	1456302_at	Pex6		223068_at	EML4	209073_s_at	NUMB		1425729_at	Best2	1433639_at	Fam117a							1448235_s_at	Hmgb1l///Hmgb1-ps7///4932431P20Rik///Hmgb1	1441445_at	Per3		1428447_at	Tmem14a	1433531_at	Acsl4		1417965_at	Plekha1	1417965_at	Plekha1
212764_at	ZEB1	214807_at			1452249_at	Prickle1	1437726_x_at	C1qb		229099_at	C11orf83	223250_at	KLHL7		1421910_at	Tcf20	1449499_at	Hoxa7							1416811_s_at	Ctla2b///Ctla2a	1435282_at	Fam189a2		1457291_at	Gm19835	1418344_at	Tmem8		1429691_at	Ptprg	1429691_at	Ptprg
1559355_at	NXPH2	203921_at	CHST2		1422694_at	Ttyh1	1418871_a_at	Phgr1		237934_at		218445_at	H2AFY2		1416066_at	Cd9	1449901_a_at	Map3k6							1423506_a_at	Nnat	1418655_at	B4galnt1		1420725_at	Tmlhe	1427275_at	Smc4		1453782_at	Ankrd33b	1453782_at	Ankrd33b
1556325_at	FILIP1	238617_at			1448748_at	Plek	1450822_at	Lyz1		1558905_at		242669_at	UFM1		1417575_at	Otub2	1424094_at	Nek9							1416306_at	Clca3	1453908_at	Ptprb		1437667_a_at	Bach2	1438116_x_at	Slc9a3r1		1456136_at	Kifc1	1456136_at	Kifc1
229947_at	PI15	236826_at	TTC39B		1451951_at		1449698_at	C330027C09Rik		204844_at	ENPEP	1560404_a_at	ATPBD4		1435866_s_at	Hist3h2a	1424670_s_at	Zfyve21							1425109_at	Slc44a3	1433579_at	Tmem30b		1447164_at		1429295_s_at	Trip13		1449726_at	Glrx3 /// Gm12669	1449726_at	Glrx3 /// Gm12669
219942_at	MYL7	244472_at	LOC388630		1427293_a_at	Auts2	1448735_at	Cp		208300_at	PTPRH	226350_at	CHML		1421108_at	Cml2	1459992_x_at	Cln8							1447584_s_at	Myct1	1416318_at	Serpinb1a		1426267_at	Zbtb8os	1440373_at			1442139_at		1442139_at
1568597_at	LOC646762	236219_at	TMEM20		1426512_at	Olfm3	1422742_at	Hivep1		44696_at	TBC1D13	31845_at	ELF4		1416719_a_at	Rps10	1435712_a_at	Gm10260///Rps18							1424266_s_at	Ces1f	1449453_at	Bst1		1424246_a_at	Tes	1451071_a_at	Atp1a1		1430216_at	Zfp292	1430216_at	Zfp292
244111_at	KRT222	213167_s_at	SLC5A3		1424549_at	Degs2	1435089_at	2010111I01Rik		206546_at	SYCP2	219010_at	C1orf106		1427382_a_at	Suv39h1	1415927_at	Actc1							1452606_at	Mnd1	1433789_at	Snhg3		1438955_x_at	Ppif	1439510_at	Sgol1		1459838_s_at	Btbd11	1459838_s_at	Btbd11
226811_at	FAM46C	226446_at	HES6		1426856_at	Hsdl2	1455422_x_at	1989-10-01		204346_s_at	RASSF1	206772_at	PTH2R		1438503_x_at	Edf1	1449086_at	Rnf141							1420583_a_at	Rora	1424975_at	Siglec5		1450496_a_at	Ska1	1451268_at	Tram1l1		1421734_at	Cxcr2	1421734_at	Cxcr2
238453_at	FGFBP3	221879_at	CALML4		1451048_at	Metap2	1421601_at	Gsx2		201244_s_at	RAF1	228764_s_at	MDP1		1426715_s_at	Slc46a1	1452130_at	Tmx2							1430164_a_at	Grb10	1421415_s_at	Gcnt2		1421811_at	Thbs1	1436345_at	5730559C18Rik		1456981_at	Tmc7	1456981_at	Tmc7
213317_at	CLIC5	204579_at	FGFR4		1450093_s_at	Zbtb7a	1437782_at	Cntnap2		206104_at	ISL1	218145_at	TRIB3		1448835_at	E2f6	1424071_s_at	Ice1							1422638_s_at	Rassf5	1417288_at	Plekha2		1423621_a_at	Slc33a1	1453404_at	Rilpl1		1426063_a_at	Gem	1426063_a_at	Gem
201744_s_at	LUM	220504_at	KERA		1425842_at	Edil3	1453991_at	Cenpo		215970_at	LOC100130331	221536_s_at	LSG1		1432003_a_at	Rnf41	1455946_x_at	Tmsb10							1428765_at	Meg3	1441869_x_at			1416911_a_at	Akirin1	1420833_at	Vamp2		1448259_at	Fstl1	1448259_at	Fstl1
221900_at	COL8A2	233772_at			1426301_at	Alcam	1417863_at	Spata19		219295_s_at	PCOLCE2	218340_s_at	UBA6		1438546_x_at	Slc25a5	1416366_at	Ndufc2							1438877_at	Trpm6	1420804_s_at	Clec4d		1438700_at	Fnbp4	1456145_at	Gm20034///Dleu2		1438517_at	Wwox	1438517_at	Wwox
206404_at	FGF9	216598_s_at	CCL2		1427957_at	Adtrp	1460613_x_at	Gh		221564_at	PRMT2	1555962_at	B3GNT7		1452390_at	Brat1	1431302_a_at	Nudt7							1438532_at	Hmcn1	1445307_at			1430620_at	Tex26	1424864_at	Hipk2		1433192_at	A430105P17Rik	1433192_at	A430105P17Rik
224396_s_at	ASPN	229774_at	CXXC4		1426202_at		1424208_at	Ptger4		219433_at	BCOR	243631_at	MPHOSPH8		1427524_a_at	Mphosph8	1416607_at	4931406C07Rik							1419480_at	Sell	1434758_at	Crispld2		1444073_at	Maf	1428662_a_at	Hopx		1426913_at		1426913_at
224909_s_at	PREX1	239577_at			1415931_at	Igf2	1452639_at	Enpp4		224696_s_at	DCAF5	211212_s_at	ORC5		1423952_a_at	Krt7	1450896_at	Arhgap5							1418345_at	Tnfsf12Tnfsf13///Tnfsf13	1455768_at	Npc2		1417280_at	Slc17a1	1429139_at	Otud7b		1441351_at		1441351_at
208433_s_at	LRP8	212998_x_at	HLA-DQB1 /// LOC100133583		1427000_at	Hnf4a	1448471_a_at	Ctla2a		225751_at	RBM17	222527_s_at	RBM22		1419641_at	Purb	1435532_at	Rimklb							1439562_at	Mms22l	1434808_at	Palb2		1424669_at	Zfyve21	1435170_at	Tsr2		1434149_at	Tcf4	1434149_at	Tcf4
204595_s_at	STC1	226186_at	TMOD2		1419718_at	4921530L21Rik	1424795_a_at	1700001O22Rik		225786_at	NCRNA00201	212768_s_at	OLFM4		1450386_at	Kpna3	1460258_at	Lect1							1422754_at	Tmod1	1418723_at	Lpar3		1459216_at	Tdrd7	1423379_at	Nfatc4		1421560_at	Snai3	1421560_at	Snai3
209961_s_at	HGF	236429_at	ZNF83		1427744_at	Ccnb3	1434449_at	Aqp4		217776_at	RDH11	1554049_s_at	DCAF8		1436997_x_at	Sh3bgrl	1451988_s_at	Chmp4b							1420938_at	Hs6st2	1455038_at	5730471H19Rik		1440013_at		1450871_a_at	Bcat1		1442680_at		1442680_at
231385_at	DPPA3	219370_at	RPRM		1426119_at	Tyms-ps	1430773_a_at	Tcte2		227471_at	HACE1	224416_s_at	MED28		1424218_a_at	Creb3l4	1454697_at	Sec62							1442058_s_at	Psmc3ip	1451139_at	Slc39a4		1445178_at	Sh3rf1	1426442_at	Gpm6a		1457548_at	Adamts6	1457548_at	Adamts6
223987_at	CHRDL2	230204_at	HAPLN1		1428983_at	Scx	1422097_at	Mgat4d		209486_at	UTP3	1556283_s_at	FGFR1OP2		1435733_x_at	Rnaseh2c	1417120_at	Miip							1430574_at	Cdkn3	1450387_s_at	Ak4		1440317_at	C130068B02Rik	1429784_at	Mapk1ip1l		1430943_at	6030498E09Rik	1430943_at	6030498E09Rik
239781_at	LOC100509655	227971_at	NRK		1421037_at	Npas2	1453427_at	Csnk2a1		1554242_a_at	COCH	239776_at	TMEM232		1416218_x_at	Rpl37a	1450994_at	Rock1							1423123_at	Rad54l	1457693_a_at	Eno4		1417938_at	Rad51ap1	1439436_x_at	Incenp		1418349_at	Hbegf	1418349_at	Hbegf
231325_at	UNC5D	230711_at			1436244_a_at	Tle2	1425892_a_at	Pnoc		223368_s_at	METTL11A	207843_x_at	CYB5A		1422557_s_at	Mt1	1417248_at	Ralbp1							1430339_at	Efcab11	1447322_at			1448953_at	Blm	1442381_at			1436043_at	Scn7a	1436043_at	Scn7a
228780_at		209220_at	GPC3		1450019_at	Cx3cr1	1460337_at	Sh3kbp1		221980_at	EMILIN2	238445_x_at	MGAT5B		1448360_s_at	Angel2	1419403_at	Smco4							1424542_at	S100a4	1436399_s_at	Nrk		1416517_at	Pnpla6	1438891_at			1458159_at		1458159_at
220041_at	PIGZ	207307_at	HTR2C		1436970_a_at	Pdgfrb	1449070_x_at	Apcdd1		205928_at	ZNF443	221575_at	SCLY		1433901_at	Caprin1	1424514_at	Rnf126							1422479_at	Acss2	1421945_a_at	Rpf2		1415877_at	Dpysl3	1441556_at			1450212_at	Fmnl1	1450212_at	Fmnl1
223594_at	TMEM117	217623_at	MYLK3		1438654_x_at	Mmd2	1453550_a_at	Far1		212005_at	C1orf144	1554168_a_at	SH3KBP1		1448120_at	Gdf9	1449260_at	Rab3d							1439732_at		1449169_at	Has2		1418698_a_at	Fech	1435801_at	Fktn		1429400_at	Clcn5	1429400_at	Clcn5
229459_at	FAM19A5	205151_s_at	TRIL		1449652_at	Nudcd1	1449479_at	Cyp2b13		228855_at	NUDT7	218428_s_at	REV1		1426119_at	Tyms-ps	1450284_at	Pde3a							1418021_at	C4b	1455238_at	Mum1l1		1422158_at	Clstn2	1436714_at	Lpp		1459249_at		1459249_at
227300_at	TMEM119	1554193_s_at	MANEA		1456386_at	Rbm39	1417859_at	Gas7		216236_s_at	SLC2A14 /// SLC2A3	212422_at	PDCD11		1434425_at	Tchh	1448944_at	Nrp1							1425888_at	Klra17	1427147_at	Mms22l		1418357_at	Foxg1	1419045_at	Slc25a23		1420664_s_at	Procr	1420664_s_at	Procr
234190_at		204994_at	MX2		1427466_at	Pigu	1427630_x_at	Ceacam1		227186_s_at	MRPL41	214093_s_at	FUBP1		1416237_at	Mpzl2	1433509_s_at	Reep1							1424927_at	Glipr1	1438231_at	Foxp2		1437495_at	Yy2///Mbtps2	1437539_at	Prkaa1		1428650_at	Tns1	1428650_at	Tns1
236180_at		238868_at	UACA		1420141_at	AA517023	1417640_at	Cd79b		203081_at	CTNNBIP1	226119_at	PCMTD1		1425788_a_at	Echdc2	1419835_s_at	Plec							1449334_at	Timp3	1456437_x_at	C1rb///C1ra		1460334_at	Dbnl	1442682_at			1417147_at	Fam69b	1417147_at	Fam69b
206390_x_at	PF4	229310_at	KLHL29		1424513_at	Atp6v0a2	1431213_a_at	Gm3579		222750_s_at	SRD5A3	203820_s_at	IGF2BP3		1452088_at	Zbed3	1424294_at	Ppp4r1							1442594_at	Ttk	1439231_at			1429810_at	Rictor	1418027_at	Exo1		1426042_at	Fgd4	1426042_at	Fgd4
236599_at		227828_s_at	FAM176A		1439061_at	Ccdc84	1420065_at	Tktl1		218239_s_at	GTPBP4	203881_s_at	DMD		1451385_at	Fam162a	1451357_at	Mpnd							1449682_s_at	Tubb2a-ps2///Tubb2b	1444517_at	Cfap54		1422072_a_at	Gstm6	1441111_at	Mylk4		1440354_at	Elovl7	1440354_at	Elovl7
209360_s_at	RUNX1	238695_s_at	RAB39B		1425259_x_at	Klra12	1421138_a_at	Pkib		221123_x_at	ZNF395	213216_at	OTUD3		1438922_x_at	Slc25a5	1452560_a_at	Nfya							1439483_at	AI506816	1458373_at	Gen1		1416008_at	Satb1	1424010_at	Mfap4		1438762_at		1438762_at
217028_at	CXCR4	206001_at	NPY		1421854_at	Fgl2	1448932_at	Krt16		201120_s_at	PGRMC1	229070_at	C6orf105		1448967_at	Nipsnap3b	1426212_s_at	Tmem161a							1431226_a_at	Fndc4	1435992_at	Iqca		1458232_at	Dkk1	1444622_at			1457637_at		1457637_at
231632_at	C19orf69	226487_at	C12orf34		1423668_at	Zdhhc14	1449495_at	Reg3a		227516_at	SF3A1	222404_x_at	PTPLAD1		1416035_at	Hif1a	1450741_at	Stau1							1416335_at	Mif	1429364_at	4930579G24Rik		1452438_s_at	Taf4a	1424581_at	Stac2		1445062_at		1445062_at
224566_at	NEAT1	227053_at	PACSIN1		1430838_x_at	Mbd1	1418754_at	Adcy8		208760_at	UBE2I	226778_at	C8orf42		1452473_at	Prr15	1434976_x_at	Eif4ebp1							1456480_at	Fry	1432188_s_at	Nup43		1418351_a_at	Dnmt3b	1458159_at			1441129_at		1441129_at
211810_s_at	GALC	231887_s_at	KIAA1274		1427399_a_at	Nxf7	1427557_at	Alg12		206348_s_at	PDK3	209108_at	TSPAN6		1439424_x_at	Herpud2	1426285_at	Lama2							1431430_s_at	Trim59	1458505_at	LOC552901		1459884_at	Cox7c	1444560_at	St7l		1454951_at	Zfp606	1454951_at	Zfp606
242516_x_at	RBM46	208449_s_at	FGF8		1431117_x_at	Tma16	1451877_at	Eda		1556554_at	TRIM50	223487_x_at	GNB4		1419556_at	Elf5	1416257_at	Capn2							1427094_at	Pole2	1454646_at	Tcp11l2		1421006_at	Col4a6	1431805_a_at	Rhpn2		1443267_at		1443267_at
222917_s_at	TBX3	241829_at	FAM124A		1422949_at	Nos1	1450681_at	Zfp143		222656_at	UBE2W	205791_x_at	ZNF221 /// ZNF230		1417192_at	Tomm70a	1448270_at	Ddx21							1424051_at	Col4a2	1424568_at	Tspan2		1422038_a_at	Tnfrsf22	1445897_s_at	Ifi35		1434808_at	Palb2	1434808_at	Palb2
217707_x_at	SMARCA2	207447_s_at	MGAT4C		1421470_at	Grpr	1420759_s_at	Zfy2Zfy1		219281_at	MSRA	231145_at			1434561_at	Asxl1	1427242_at	Ddx4							1429178_at	Tenm3	1437753_at	Faxc		1421633_a_at	Hapln1	1423740_a_at	Rbm10		1449439_at	Klf7	1449439_at	Klf7
205952_at	KCNK3	220138_at	HAND1		1421980_at	Kcnc3	1416107_at	Nsg2		241766_at	LOC100509303 /// LOC100510086	1552405_at	NLRP5		1452635_x_at	Taf1d	1435627_x_at	Marcksl1							1433924_at	Peg3	1425179_at	Shmt1		1445387_at	Senp6	1439572_at			1440488_at		1440488_at
204466_s_at	SNCA	229480_at	LOC100505895		1419833_s_at	Arap3	1420339_at	Memo1		209914_s_at	NRXN1	203355_s_at	PSD3		1420435_at	1700011A15Rik	1430125_s_at	Pqlc1							1429372_at	Sox11	1419321_at	F7		1417625_s_at	Ackr3	1421997_s_at	Itga3		1447887_x_at	Vcan	1447887_x_at	Vcan
41577_at	PPP1R16B	232128_s_at	CLCN5		1417336_a_at	Sytl4	1425420_s_at	Lats2		202197_at	MTMR3	212781_at	RBBP6		1415772_at	Ncl	1436915_x_at	Laptm4b							1429326_at	Cenpl	1417957_a_at	Tspan1		1457174_at	AU015680	1448977_at	Tfap2c		1422550_a_at	Mtap6	1422550_a_at	Mtap6
1554127_s_at	MSRB3	1555725_a_at	RGS5		1418723_at	Lpar3	1422643_at	Moxd1		202437_s_at	CYP1B1	220319_s_at	MYLIP		1426207_at	Ikbkb	AFFX-GapdhMur/M32599_5_at	Gapdh							1421830_at	Ak4	1439516_at	2610201A13Rik		1423754_at	Ifitm3	1458241_at			1441897_at	B230120H23Rik	1441897_at	B230120H23Rik
238513_at	PRRG4	205968_at	KCNS3		1449197_at	Wdr20	1427663_a_at	Clk4		209073_s_at	NUMB	213093_at	PRKCA		1416268_at	Ets2	1422439_a_at	Cdk4							1440865_at	Ifitm6	1454838_s_at	Pkdcc		1449273_at	Cyfip2	1422513_at	Ccnf		1453067_at	Apitd1	1453067_at	Apitd1
208429_x_at	HNF4A	221973_at	LOC100506076 /// LOC100506123		1416779_at	Sdpr	1455809_x_at	Ric8		223250_at	KLHL7	206010_at	HABP2		1452504_s_at	Ctbs	1417740_at	Cdc37l1							1431317_at	2410018L13Rik	1448602_at	Pygm		1458438_at	Ccdc122	1424386_at	Reep2		1444482_at	A130078K24Rik	1444482_at	A130078K24Rik
231608_at		209392_at	ENPP2		1421636_at	Tbc1d8b	1455511_at	Sephs1		218445_at	H2AFY2	202121_s_at	CHMP2A		1423517_at	Cct6a	1426270_at	Smc5							1453125_at	Sox11	1448519_at	Tead2		1417850_at	Rb1	1455314_at	Lpp		1436941_at	Fam55c	1436941_at	Fam55c
205303_at	KCNJ8	231470_at			1428888_at	Tmem33	1421279_at	Lamc2		242669_at	UFM1	228390_at			1440255_at	Hinfp	1436809_a_at	Spin1							1439006_x_at	Tmem255a	1445576_at	Rsph10b		1444194_at		1438729_at	Sox1		1446303_at	Igf1r	1446303_at	Igf1r
1553319_at	OXGR1	216375_s_at	ETV5		1450518_at	Hnf4g	1419728_at	Cxcl5		1560404_a_at	ATPBD4	219508_at	GCNT3		1433919_at	Asb4	1449343_s_at	Sin3a							1443579_s_at	LOC100505173///Deptor	1450976_at	Ndrg1		1448671_at	Ube2e3	1433454_at	Abtb2		1457516_at		1457516_at
205430_at	BMP5	206785_s_at	KLRC1 /// KLRC2		1433532_a_at	Mbp	1457833_at	AI450241		226350_at	CHML	218189_s_at	NANS		1425937_a_at	Hexim1	1417245_at	Gpr180							1450112_a_at	Gas2	1423877_at	Chaf1b		1416308_at	Ugdh	1420426_at	Myo7b		1442884_at	Hgf	1442884_at	Hgf
226576_at	ARHGAP26	206925_at	ST8SIA4		1423689_a_at	Gpsm1	1422220_at	Pou1f1		31845_at	ELF4	1553103_at	NFX1		1416085_s_at	Zfand5	1426801_at	2008-09-01							1451610_at	Cxcl17	1453067_at	Apitd1		1444007_at	A830082K12Rik	1443117_at	Eya1		1453427_at	Csnk2a1	1453427_at	Csnk2a1
227475_at	FOXQ1	242172_at	MEIS1		1450774_at	Ly6g6d	1421620_at	Il5ra		219010_at	C1orf106	201521_s_at	NCBP2		1416598_at	Glis2	1432499_a_at	Ube4b							1455925_at	Prdm8	1452145_at	H6pd		1423851_a_at	Shisa2	1450881_s_at	Gpr137b		1436729_at	Afap1	1436729_at	Afap1
201438_at	COL6A3	204916_at	RAMP1		1420753_at	Tll1	1422206_at	B3galt1		206772_at	PTH2R	214193_s_at	C1orf107		1452291_at	Arap2	1424325_at	Esco1							1438015_at	Dkc1	1451827_a_at	Nox4		1438455_at	Pabpc4l	1429734_at	Ddias		1444454_at		1444454_at
233882_s_at	SEMA6D	207437_at	NOVA1		1451832_at	Cklf	1419060_at	Gzmb		228764_s_at	MDP1	207414_s_at	PCSK6		1451257_at	Acsl6	1448255_a_at	Surf4							1426561_a_at	Npnt	1424127_at	Eya2		1419066_at	Ier5l	1423653_at	Atp1a1		1419693_at	Colec12	1419693_at	Colec12
203595_s_at	IFIT5	229705_at	PIK3C3		1422600_at	Rasgrf1	1426318_at	Serpinb1b		218145_at	TRIB3	204555_s_at	PPP1R3D		1416702_at	Serpini1	1419267_at	Nfyb							1453321_at	Fndc1	1457257_x_at	Pvrl3		1424107_at	Kif18a	1425679_a_at	Mapk8ip1		1429929_at	Mei1	1429929_at	Mei1
205932_s_at	MSX1	225915_at	CAB39L		1450291_s_at	Ms4a4c	1424742_at	Creb3		221536_s_at	LSG1	220014_at	PRR16		1416958_at	Nr1d2	1424341_s_at	Pcdhac2///Pcdhac1///Pcdha8///Pcdha2///Pcdha12///Pcdha3///Pcdha9///Pcdha1///Pcdha10///Pcdha11///Pcdha5///Pcdha7///Pcdha6///Pcdha4							1451821_a_at	Sp100	1451596_a_at	Sphk1		1452459_at	Aspm	1448889_at	Slc38a4		1446700_at		1446700_at
214639_s_at	HOXA1	209505_at	NR2F1		1421219_at	Ttll3	1452321_at	Brwd1		218340_s_at	UBA6	1562790_at	NCALD		1424663_at	Fam222b	1436158_at	Eif4ebp2							1450533_a_at	Plagl1	1425226_x_at	LOC665506		1436790_a_at	Sox11	1456822_at	Rad23b		1434974_at	Pdk1	1434974_at	Pdk1
214079_at	DHRS2	212473_s_at	MICAL2		1437915_at	Tom1l2	1452388_at	Hspa1a		1555962_at	B3GNT7	216641_s_at	LAD1		1421996_at	Tfap2a	1424955_at	Haus1							1416178_a_at	Plekhb1	1426433_at	Myct1		1450744_at	Ell2	1429359_s_at	Rbpms		1448591_at	Ctss	1448591_at	Ctss
236548_at	GIPC2	235593_at	ZEB2		1449931_at	Cpeb4	1418539_a_at	Ptpre		243631_at	MPHOSPH8	224185_at			1428054_at	Slc8a2	1428244_at	Larp1							1447915_x_at	Tmem204	1422520_at	Nefm		1429169_at	Rbm3	1451413_at	Cast		1446860_at		1446860_at
204667_at	FOXA1	220637_at	FAM124B		1418166_at	Il12rb1	1448700_at	G0s2		211212_s_at	ORC5	1552275_s_at	PXK		1455316_x_at	BC094435	1422898_s_at	Slc22a12							1423700_at	Rfc3	1456584_x_at	Phgdh		1429171_a_at	Ncapg	1458469_at	Cblb		1430815_at	4930534B04Rik	1430815_at	4930534B04Rik
219302_s_at	CNTNAP2	227410_at	FAM43A		1425642_at	Cep290	1421623_at	Il12rb2		222527_s_at	RBM22	204194_at	BACH1		1433733_a_at	Cry1	1424805_a_at	Tmem214							1455647_at	Ar	1419481_at	Sell		1428468_at	3110043O21Rik	1417821_at	D17H6S56E-5		1440408_at	B830008J18Rik	1440408_at	B830008J18Rik
211330_s_at	HFE	235036_at	LIX1L		1420877_at	1989-10-01	1422617_at	Gm4297Gm10230Gm14632Gm10488Gm14819Gm10486Gm10058Gm14525Gm2030Gm2012Gm6121Gm5934Gm5169		212768_s_at	OLFM4	211085_s_at	STK4		1452880_at	Znhit3	1449588_at	Abca4							1423754_at	Ifitm3	1424783_a_at	Ugt1a1///Ugt1a6b///Ugt1a9///Ugt1a5///Ugt1a7c///Ugt1a10///Ugt1a6a///Ugt1a2		1420859_at	Pkia	1431424_at	2810055G20Rik		1416700_at	Rnd3	1416700_at	Rnd3
235050_at	SLC2A12	203641_s_at	COBLL1		1448733_at	Bmi1	1424354_at	Tmem140		1554049_s_at	DCAF8	204434_at	SPATA2		1448507_at	Efhd1	1450687_at	Igf2bp3							1423693_at	Cela1	1421171_at	Adam12		1436174_at	Atad2	1450803_at	Ntf3		1425575_at	Epha3	1425575_at	Epha3
226101_at	PRKCE	224185_at			1450502_at	Dpysl2	1417849_at	Zfp704		224416_s_at	MED28	204487_s_at	KCNQ1		1451140_s_at	Prkag2	1423865_at	Slc44a1							1454677_at	Timp2	1460014_at	Treml4		1433945_at	Fam189a1	1437733_at	Eif4ebp2		1440633_at	Neil3	1440633_at	Neil3
201860_s_at	PLAT	210385_s_at	ERAP1		1448038_at	1810021B22Rik	1420617_at	Cpeb4		1556283_s_at	FGFR1OP2	203767_s_at	STS		1427131_s_at	Lrrc58	1452087_at	Epsti1							1428604_at	2610305D13Rik	1452287_at	Msi1		1440990_at	Kif26b	1423026_at	Rad51c		1431369_at	Asap2	1431369_at	Asap2
237449_at	SP8	230261_at	ST8SIA4		1421188_at	Ccr2	1455893_at	Rspo2		239776_at	TMEM232	202713_s_at	KIAA0391		1416368_at	Gsta4	1454648_s_at	D10Wsu102e							1417404_at	Elovl6	1430781_at	Ak7		1454831_at	Foxn2	1437611_x_at	Kif2c		1419155_a_at	Sox4	1419155_a_at	Sox4
236769_at	LOC158402	213380_x_at	MST1P9		1425697_at	Nemf	1445047_at	C79246		207843_x_at	CYB5A	205253_at	PBX1		1433720_s_at	Chchd10	1454977_at	C2cd3							1460318_at	Csrp3	1447483_s_at	Snhg7		1452068_at	Naaa	1454200_at	Zeb2		1419322_at	Fgd6	1419322_at	Fgd6
219450_at	C4orf19	232478_at			1438133_a_at	Cyr61	1450192_at	Lhcgr		238445_x_at	MGAT5B	214135_at	CLDN18		1451220_at	Wdr20	1417109_at	Tinagl1							1448862_at	Icam2	1455280_at	Frem1		1440905_at	Hs2st1	1450194_a_at	Myb		1457123_at	Nrg4	1457123_at	Nrg4
241420_at		207904_s_at	LNPEP		1427687_at	Pcdha10	1448475_at	Olfml3		221575_at	SCLY	209418_s_at	THOC5		1423078_a_at	Msmo1	1434206_s_at	Ppp2r5c							1457825_x_at	Tcn2	1420569_at	Chad		1452538_at	Ighv14-2///LOC544903///Ighg3///Igh-VJ558///Ighm///Ighg1	1424895_at	Gpsm2		1417533_a_at	Itgb5	1417533_a_at	Itgb5
1554614_a_at	PTBP2	203812_at			1453426_a_at	Wdfy1	1427614_at	Pip		1554168_a_at	SH3KBP1	220341_s_at	C5orf45		1424863_a_at	Hipk2	1451386_at	Blvrb							1449431_at	Trpc6	1441305_at	Nedd4l		1445381_at		1429526_at	Brd8		1416959_at	Nr1d2	1416959_at	Nr1d2
214696_at	C17orf91	210397_at	DEFB1		1449600_at	Gm3716	1449571_at	Trhr		218428_s_at	REV1	213996_at	YPEL1		1422275_at	Ptgdr2	1427425_at	Slc25a51							1422324_a_at	Pthlh	1450332_s_at	Fmo5		1423952_a_at	Krt7	1455450_at	Ptpn3		1446565_at		1446565_at
209199_s_at	MEF2C	204681_s_at	RAPGEF5		1424927_at	Glipr1	1453710_at	Tmem116		212422_at	PDCD11	223075_s_at	AIF1L		1424114_s_at	Lamb1	1451250_at	Gprin1							1457374_at	Nedd4l	1458241_at			1438398_at	Rbm39	1438232_at	Foxp2		1426851_a_at	Nov	1426851_a_at	Nov
204864_s_at	IL6ST	1564426_x_at	LOC389634		1420079_at	Vmn2r97Vmn2r96Vmn2r95Vmn2r98	1426066_a_at	Dtna		214093_s_at	FUBP1	235745_at	ERN1		1449197_at	Wdr20	1426344_at	Gle1							1448613_at	Ecm1	1427102_at	Slfn4		1424124_at	Mospd2	1457988_at			1446412_at		1446412_at
225166_at	ARHGAP18	206396_at	SLC1A1		1433906_at	Clvs1	1448895_a_at	Ctnna2		226119_at	PCMTD1	225706_at	GLCCI1		1437621_x_at	Phgdh	1417796_at	Gps2							1438555_x_at	Muc4	1450723_at	Isl1		1421504_at	Sp4	1438410_at	Prtg		1457072_at	Bcl11a /// LOC100503813	1457072_at	Bcl11a /// LOC100503813
224925_at	PREX1	203973_s_at	CEBPD		1428578_s_at	Ppfia4	1419106_at	2210409E12RikCoil		203820_s_at	IGF2BP3	211094_s_at	NF1		1433670_at	Emp2	1434998_at	Iqgap1							1455852_at	Nsl1	1431225_at	Sox11		1450760_a_at	Ing3	1453748_a_at	Kif23		1432757_at	2900011L18Rik	1432757_at	2900011L18Rik
1566764_at		206100_at	CPM		1434364_at	Map3k14	1424409_at	Cldn23		203881_s_at	DMD	228568_at	GCOM1		1452218_at	Ccdc117	1451108_at	Rnf185							1424374_at	Gimap4	1437400_at	Nedd4l		1431355_s_at	Trpm7	1441153_at			1455650_at		1455650_at
211267_at	HESX1	219181_at	LIPG		1426509_s_at	Gfap	1421130_at	Zfp111		213216_at	OTUD3	227052_at			1450016_at	Ccng1	1454711_at	Trio							1433716_x_at	Gfra2	1428992_at	Unc13d		1456296_at	5830418K08Rik	1428236_at	Acbd5		1419534_at	Olr1	1419534_at	Olr1
241789_at	RBMS3	229550_at	KIAA1409		1450210_at	Bmp15	1460504_at			229070_at	C6orf105	221879_at	CALML4		1448292_at	Uqcr11	1418466_at	Rnf141							1421395_at	Zik1	1431362_a_at	Smoc2		1456599_at	Nxt2	1448696_at	Heph		1435207_at	Dixdc1	1435207_at	Dixdc1
203936_s_at	MMP9	204803_s_at	RRAD		1437036_at	Snd1	1427298_at	Dnm3os		222404_x_at	PTPLAD1	224697_at	DCAF5		1418628_at	Khdrbs1	1451377_a_at	Aaas							1422252_a_at	Cdc25c	1437939_s_at	Ctsc		1455384_x_at	D030056L22Rik	1442311_at	Zfr		1442269_at	LOC100503627	1442269_at	LOC100503627
227847_at	EPM2AIP1	211356_x_at	LEPR		1423287_at	Cbln1	1436623_at	Entpd7		226778_at	C8orf42	1555279_at	ARMC8		1417061_at	Slc40a1	1451074_at	Rnf13							1438434_at	Arhgap11a	1452917_at	Rfc5		1444089_at	Sptbn1	1450677_at	Chek1		1438731_at	Sgsh	1438731_at	Sgsh
200923_at	LGALS3BP	203501_at	PGCP		1417078_at	Lgals2	1420955_at	Vsnl1		1570371_a_at	EPT1	216037_x_at	TCF7L2		1419194_s_at	Gmfg	1416846_a_at	Pdzrn3							1426858_at	Inhbb	1455087_at	D7Ertd715e		1428111_at	Slc38a4	1453416_at	Gas2l3		1418743_a_at	Tesc	1418743_a_at	Tesc
204677_at	CDH5	1553357_at	LOC158696		1416561_at	Gad1	1417282_at	Mmp23		209108_at	TSPAN6	240857_at	DNAH9		1422637_at	Rassf5	1449365_at	S1pr5							1459258_at		1447869_x_at	Rhobtb3		1439560_x_at	Smim22	1424629_at	Brca1		1427198_at	BC022960	1427198_at	BC022960
221605_s_at	PIPOX	202481_at	DHRS3		1436589_x_at	Prkd2	1452025_a_at	Zfp2		223487_x_at	GNB4	219731_at	CC2D2B		1426917_s_at	Scrn3	1450775_at	Mos							1424718_at	Mapt	1435927_at	Dennd3		1449549_at	Efnb2	1460553_at	Fam229b		1425133_s_at	Rab3il1	1425133_s_at	Rab3il1
219466_s_at	APOA2	221447_s_at	GLT8D2		1420807_a_at	Dlk2	1457372_at	AW121686		205791_x_at	ZNF221 /// ZNF230	236780_at			1426625_at	Zfp623	1454714_x_at	Phgdh							1458439_a_at	Dzip3	1449178_at	Pdlim3		1453212_at	Zfp383	1437110_at	2810474O19Rik		1436611_at	Slc39a12	1436611_at	Slc39a12
220997_s_at	DIAPH3	232127_at	CLCN5		1419593_at	Greb1	1448984_at	Ercc4		231145_at		214543_x_at	QKI		1438776_x_at	Gm6402///Rps17	1451915_at	Cct3							1415997_at	Txnip	1448786_at	Plbd1		1445966_at	Gm19270	1437548_at	Bicd1		1420042_at	Thoc1	1420042_at	Thoc1
1556764_s_at		226462_at	STXBP6		1425043_s_at	Ccdc163	1423328_at	Gdap1		1552405_at	NLRP5	221847_at	LOC100129361		1425392_a_at	Nr1i3	1452680_at	Snrpd2							1427367_at	Cracr2b	1435964_a_at	Taok3		1442277_at	Chka	1437490_x_at	Uap1		1420994_at	B3gnt5	1420994_at	B3gnt5
205560_at	PCSK5	203666_at	CXCL12		1453461_at	Timm10b	1426771_at	Tug1		203355_s_at	PSD3	223213_s_at	ZHX1		1419440_at	Trim54	1421592_at	Ncam2							1436349_at	2700094K13Rik	1452590_a_at	Plac9b///Plac9a		1436462_at	Gm14399///Gm14326	1449750_at	AA407331		1454890_at	Amot	1454890_at	Amot
219038_at	MORC4	208998_at	UCP2		1450771_at	Fut9	1425965_at	Ubc		212781_at	RBBP6	211178_s_at	PSTPIP1		1418771_a_at	Cpb2	1420396_at	Cd160							1416214_at	Mcm4	1460107_at	Fam154b		1433543_at	Anln	1424971_at	Spdl1		1438378_at	LOC100504121	1438378_at	LOC100504121
1570253_a_at	RHEBL1	1552733_at	KLHDC1		1450362_at		1430559_at	Nt5c3b		220319_s_at	MYLIP	219229_at	SLCO3A1		1416962_at	Rcc1	1418497_at	Fgf13							1419691_at	Camp	1444043_at			1441577_at	C530014P21Rik	1418600_at	Klf1		1439296_at	Prickle3	1439296_at	Prickle3
207871_s_at	ST7	225669_at	IFNAR1		1420660_at	Lrrc6	1427180_at	Slc27a3		213093_at	PRKCA	202950_at	CRYZ		1438928_x_at	Ninj1	1454842_a_at	B3galnt2							1434115_at	Cdh13	1447839_x_at	Adm		1456141_x_at	Brcc3	1416773_at	Wee1		1447600_at		1447600_at
210809_s_at	POSTN	218880_at	FOSL2		1427281_at	Scn2a1	1425814_a_at	Calcrl		206010_at	HABP2	218723_s_at	C13orf15		1423568_at	Psma7	1450396_at	Stag2							1435415_x_at	Marcksl1	1452474_a_at	Art3		1425546_a_at	Trf	1443779_s_at	Lcor		AFFX-TransRecMur/X57349_5_at	Tfrc	AFFX-TransRecMur/X57349_5_at	Tfrc
224341_x_at	TLR4	239726_at			1434292_at	Snhg11	1428122_s_at	Mvb12b		202121_s_at	CHMP2A	204424_s_at	LMO3		1415876_a_at	Rps26	1428760_at	Snapc3							1458667_at	Ninl	1457324_at			1426215_at	Ddc	1442368_at	Kctd12b		1441466_at		1441466_at
204624_at	ATP7B	1563209_a_at	MACROD2		1442169_at	Vldlr	1418770_at	Cd2		228390_at		205854_at	TULP3		1452234_s_at	Tmem191c	1419227_at	Cct6b							1424375_s_at	Gimap4	1448260_at	Uchl1		1448226_at	Rrm2	1417073_a_at	Qk		1442813_at		1442813_at
1559078_at	BCL11A	235168_at	PIGM		1415808_at	Tpbpa	1434633_at	Crebbp		219508_at	GCNT3	227125_at	IFNAR2		1427234_at	Vangl1	1416129_at	Errfi1							1434079_s_at	Mcm2	1423620_at	Cenpq		1456159_at		1423829_at	Fam49b		1429781_s_at	Ccdc39	1429781_s_at	Ccdc39
206286_s_at	TDGF1 /// TDGF3	206024_at	HPD		1431057_a_at	Prss23	1428238_at	Akirin2		218189_s_at	NANS	202458_at	PRSS23		1427541_x_at	Hmmr	1425536_at	Stx3							1418752_at	Aldh3a1	1417481_at	Ramp1		1437244_at	Gas2l3	1448191_at	Plk1		1442656_at	Elovl6	1442656_at	Elovl6
202855_s_at	SLC16A3	226804_at	FAM20A		1419620_at	Pttg1	1421975_a_at	Add2		1553103_at	NFX1	202871_at	TRAF4		1452655_at	Zdhhc2	1417404_at	Elovl6							1451884_a_at	Lsm2	1420017_at	Tspan8		1449060_at	Kif2c	1437726_x_at	C1qb		1427267_at	Tnrc18	1427267_at	Tnrc18
64408_s_at	CALML4	206217_at	EDA		1426228_at	Kras	1427577_x_at	Igkv6-14Igkv6-23Igkv6-25Igk-V28Igkc		201521_s_at	NCBP2	212481_s_at	TPM4		1415892_at	Sgpl1	1427442_a_at	App							1444583_at	Nasp	1456319_at			1443923_at	Akap13	1448466_at	Cdca5		1448254_at	Ptn	1448254_at	Ptn
1552281_at	SLC39A5	204015_s_at	DUSP4		1421626_at	Tmc1	1425737_at	1500002F19Rik		214193_s_at	C1orf107	229377_at	GRTP1		1419700_a_at	Prom1	1416545_at	Zdhhc7							1440266_at	5830428M24Rik	1436223_at	Itgb8		1433486_at	Clcn3	1424670_s_at	Zfyve21		1452987_at	Taf1d	1452987_at	Taf1d
209618_at	CTNND2	224454_at	ETNK1		1418303_at	H2afb1	1449453_at	Bst1		207414_s_at	PCSK6	203608_at	ALDH5A1		1449538_a_at	Gcnt1	1420819_at	Sla							1436654_at	Gen1	1434196_at	Dnaja4		1452269_at	Sptbn2	1439852_at			1428027_at	Mir155	1428027_at	Mir155
201983_s_at	EGFR	213172_at	TTC9		1450312_at	Cdh20	1426204_a_at	Oprl1		204555_s_at	PPP1R3D	212930_at	ATP2B1		1448447_at	Vps28	1454651_x_at	Mbp							1458943_at		1438855_x_at	Tnfaip2		1437195_x_at	Mapk10	1424118_a_at	Spc25		1444579_at		1444579_at
220180_at	CCDC68	213155_at	WSCD1		1451924_a_at	Edn1	1417262_at	Ptgs2		220014_at	PRR16	212621_at	TMEM194A		1416723_at	Tcf4	1419620_at	Pttg1							1456984_at	Scml2	1453509_at	Lypd2		1437404_at	Mast4	1458306_at	Pigz		1456762_at	Gimap6	1456762_at	Gimap6
229942_at	BNC2	214071_at	GNAL		1423238_at	Itgb1bp2	1420360_at	Dkk1		1562790_at	NCALD	226670_s_at	PABPC1L		1449323_a_at	Rpl3	1454048_a_at	Eva1c							1416031_s_at	Mcm7	1430112_at	Wdr66		1435814_at	Xpo7	1429418_at	Cdc14b		1432828_at		1432828_at
215719_x_at	FAS	226509_at	ZNF641		1450099_a_at	Gba	1419621_at	Ankrd2		216641_s_at	LAD1	208310_s_at	C7orf28B /// CCZ1		1439332_at	Ddit4l	1451288_s_at	1810043G02Rik							1447264_at	Rab11fip1	1450494_x_at	Ceacam1		1448978_at	Ngef	1423269_a_at	Nedd4l		1452432_at	Tfpi	1452432_at	Tfpi
206461_x_at	MT1H	216831_s_at	RUNX1T1		1447287_at	C77137	1416677_at	Apoh		224185_at		201428_at	CLDN4		1419758_at	Abcb1a	1424201_a_at	Seh1l							1435892_at	Asxl3	1425941_a_at	Fanci		1439606_at	Katnal1	1450157_a_at	Hmmr		1452485_at	Phospho1 /// Zfp652	1452485_at	Phospho1 /// Zfp652
[truncated: 3,664 more rows]
